# Supplementary material for: Host adaptation and convergent evolution increases antibiotic resistance without loss of virulence in a major human pathogen
Source: PLoS Pathog. 2019 Mar 15;15(3):e1007218. doi: 10.1371/journal.ppat.1007218 (PMC6436753; doi:10.1371/journal.ppat.1007218)
Supplement: S2 Table — (XLSX) [file ppat.1007218.s016.xlsx]

## Sheet: Genbank_screening_info
Id	scheme	ST	gapA	infB	mdh	pgi	phoE	rpoB	tonB	Insertion	ompK36	ompK35	assembly_accession	bioproject	biosample	wgs_master	refseq_category	taxid	species_taxid	organism_name	infraspecific_name	isolate	version_status	assembly_level	release_type	genome_rep	asm_name	submittergbrs_paired_asm	paired_asm_comp	Accession	Organism	Serotype	Subspecies	Strain	Isolate	Source	Host	Country	Other_location	Date2	Collected_by
GCF_000009885.fna	kpneumoniae	23	gapA(2)	infB(1)	mdh(1)	pgi(1)	phoE(9)	rpoB(4)	tonB(12)		1	1	GCF_000009885.1	PRJNA224116	SAMD00060934		na	484021	573	Klebsiella pneumoniae subsp. pneumoniae NTUH-K2044	strain=NTUH-K2044		latest	Complete Genome	Major	Full	ASM988v1	National Health Research Institutes	GCA_000009885.1	NC_012731	Klebsiella pneumoniae subsp. pneumoniae			NTUH-K2044		isolated from blood of a patient with
GCF_000016305.fna	kpneumoniae	38	gapA(2)	infB(1)	mdh(2)	pgi(1)	phoE(2)	rpoB(2)	tonB(2)		1	0	GCF_000016305.1	PRJNA224116	SAMN02603941		na	272620	573	Klebsiella pneumoniae subsp. pneumoniae MGH 78578	strain=ATCC 700721; MGH 78578		latest	Complete Genome	Major	Full	ASM1630v1	The Klebsiella pneumoniae Genome Sequencing Project	GCA_000016305.1	NC_009648	Klebsiella pneumoniae subsp. pneumoniae MGH			ATCC 700721; MGH 78578
GCF_000019565.fna	kpneumoniae	146	gapA(16)	infB(24)	mdh(30)	pgi(27)	phoE(36)	rpoB(22)	tonB(55)		1	1	GCF_000019565.1	PRJNA224116	SAMN02603449		na	507522	573	Klebsiella pneumoniae 342	strain=342		latest	Complete Genome	Major	Full	ASM1956v1	J. Craig Venter Institute	GCA_000019565.1	NC_011283	Klebsiella pneumoniae 342			342
GCF_000163455.fna	kpneumoniae	67	gapA(2)	infB(1)	mdh(9)	pgi(1)	phoE(15)	rpoB(5)	tonB(28)		1	1	GCF_000163455.1	PRJNA224116	SAMN00120581	ACZD00000000.1	na	667127	573	Klebsiella pneumoniae subsp. rhinoscleromatis ATCC 13884	strain=ATCC 13884		latest	Scaffold	Major	Full	ASM16345v1	Baylor College of Medicine	GCA_000163455.1	NZ_GG703572	Klebsiella pneumoniae subsp. rhinoscleromatis			ATCC 13884		biological product [ENVO:02000043]	Homo sapiens
GCF_000219945.fna	kpneumoniae	134	gapA(3)	infB(1)	mdh(2)	pgi(1)	phoE(1)	rpoB(1)	tonB(4)		1	1	GCF_000219945.1	PRJNA224116	SAMN02469846	AFQK00000000.1	na	1037890	573	Klebsiella pneumoniae JH1	strain=JH1		latest	Contig	Major	Full	ASM21994v2	GlaxoSmithKline	GCA_000219945.2	NZ_AFQK01000118	Klebsiella pneumoniae JH1			JH1
GCF_000219965.fna	kpneumoniae	133	gapA(12)	infB(1)	mdh(1)	pgi(2)	phoE(5)	rpoB(1)	tonB(36)		1	1	GCF_000219965.1	PRJNA224116	SAMN02469847	AFQL00000000.1	na	1037908	573	Klebsiella pneumoniae 1162281	strain=1162281		latest	Contig	Major	Full	ASM21996v2	GlaxoSmithKline	GCA_000219965.2	NZ_AFQL01000116	Klebsiella pneumoniae 1162281			1162281
GCF_000220485.fna	kpneumoniae	375	gapA(43)	infB(1)	mdh(2)	pgi(1)	phoE(10)	rpoB(4)	tonB(13)		1	1	GCF_000220485.1	PRJNA224116	SAMN02603582		na	1049565	573	Klebsiella pneumoniae KCTC 2242	strain=KCTC 2242		latest	Complete Genome	Major	Full	ASM22048v1	Macrogen Inc.	GCA_000220485.1	NC_017540	Klebsiella pneumoniae KCTC 2242			KCTC 2242
GCF_000223435.fna	kpneumoniae	395	gapA(3)	infB(1)	mdh(2)	pgi(4)	phoE(1)	rpoB(1)	tonB(4)		1	0	GCF_000223435.1	PRJNA224116	SAMN00699801	AFXH00000000.1	na	1074486	573	Klebsiella pneumoniae 1191100241	strain=1191100241		latest	Contig	Major	Full	ASM22343v2	Life Technologies	GCA_000223435.2	NZ_AFXH01000394	Klebsiella pneumoniae 1191100241			1191100241			Homo sapiens	Netherlands	Rotterdam	2011
GCF_000240185.fna	kpneumoniae	11	gapA(3)	infB(3)	mdh(1)	pgi(1)	phoE(1)	rpoB(1)	tonB(4)		1	1	GCF_000240185.1	PRJNA84387	SAMN02602959		reference genome	1125630	573	Klebsiella pneumoniae subsp. pneumoniae HS11286	strain=HS11286		latest	Complete Genome	Major	Full	ASM24018v2	Bioinformatics & Microbial Genomics	State Key Laboratory of Microbial Metabolism	NC_016845	Klebsiella pneumoniae subsp. pneumoniae			HS11286
GCF_000255975.fna	kpneumoniae	48	gapA(2)	infB(5)	mdh(2)	pgi(2)	phoE(7)	rpoB(1)	tonB(10)		1	1	GCF_000255975.2	PRJNA224116	SAMN02469356	AJHE00000000.2	na	1162297	573	Klebsiella pneumoniae subsp. pneumoniae LCT-KP214	strain=LCT-KP214		latest	Scaffold	Major	Full	ASM25597v2	BGI	GCA_000255975.2	NZ_KI517376	Klebsiella pneumoniae subsp. pneumoniae			LCT-KP214		pneumonia patient	Homo sapiens
GCF_000263095.fna	kpneumoniae	1222	gapA(2)	infB(3)	mdh(1)	pgi(1)	phoE(1)	rpoB(1)	tonB(13)		1	1	GCF_000263095.1	PRJNA224116	SAMN02470950	AJVY00000000.1	na	1177153	573	Klebsiella pneumoniae subsp. pneumoniae LZ	strain=LZ		latest	Contig	Major	Full	Klebphe1.0	Shanghai Jiao Tong University	GCA_000263095.1	NZ_AJVY01000001	Klebsiella pneumoniae subsp. pneumoniae LZ			LZ		soil		China	Shanghai	2010
GCF_000281255.fna	kpneumoniae	258	gapA(3)	infB(3)	mdh(1)	pgi(1)	phoE(1)	rpoB(1)	tonB(79)	GD	1	0	GCF_000281255.1	PRJNA224116	SAMN01057609	AJZV00000000.1	na	1087441	573	Klebsiella pneumoniae subsp. pneumoniae KPNIH2	strain=KPNIH2		latest	Contig	Major	Full	KPNIH2_1	NIH Intramural Sequencing Center	GCA_000281255.1	NZ_AJZV01000001	Klebsiella pneumoniae subsp. pneumoniae KPNIH2			KPNIH2		wound	Homo sapiens	USA		2011
GCF_000281275.fna	kpneumoniae	258	gapA(3)	infB(3)	mdh(1)	pgi(1)	phoE(1)	rpoB(1)	tonB(79)	GD	1	0	GCF_000281275.1	PRJNA224116	SAMN01057607	AJZX00000000.1	na	1087444	573	Klebsiella pneumoniae subsp. pneumoniae KPNIH5	strain=KPNIH5		latest	Contig	Major	Full	KPNIH5_1	NIH Intramural Sequencing Center	GCA_000281275.1	NZ_AJZX01000001	Klebsiella pneumoniae subsp. pneumoniae KPNIH5			KPNIH5		peritoneal fluid	Homo sapiens	USA		2011
GCF_000281295.fna	kpneumoniae	258	gapA(3)	infB(3)	mdh(1)	pgi(1)	phoE(1)	rpoB(1)	tonB(79)	GD	1	0	GCF_000281295.1	PRJNA224116	SAMN01057608	AJZY00000000.1	na	1087445	573	Klebsiella pneumoniae subsp. pneumoniae KPNIH6	strain=KPNIH6		latest	Contig	Major	Full	KPNIH6_1	NIH Intramural Sequencing Center	GCA_000281295.1	NZ_AJZY01000001	Klebsiella pneumoniae subsp. pneumoniae KPNIH6			KPNIH6		peritoneal fluid	Homo sapiens	USA		2011
GCF_000281315.fna	kpneumoniae	258	gapA(3)	infB(3)	mdh(1)	pgi(1)	phoE(1)	rpoB(1)	tonB(79)	GD	1	0	GCF_000281315.1	PRJNA224116	SAMN01057613	AKAB00000000.1	na	1094169	573	Klebsiella pneumoniae subsp. pneumoniae KPNIH9	strain=KPNIH9		latest	Contig	Major	Full	KPNIH9_1	NISC	GCA_000281315.1	NZ_AKAB01000001	Klebsiella pneumoniae subsp. pneumoniae KPNIH9			KPNIH9		rectal swab	Homo sapiens	USA		2011
GCF_000281335.fna	kpneumoniae	258	gapA(3)	infB(3)	mdh(1)	pgi(1)	phoE(1)	rpoB(1)	tonB(79)	GD	1	0	GCF_000281335.1	PRJNA224116	SAMN01057621	AKAE00000000.1	na	1128946	573	Klebsiella pneumoniae subsp. pneumoniae KPNIH12	strain=KPNIH12		latest	Contig	Major	Full	KPNIH12_1	NISC	GCA_000281335.1	NZ_AKAE01000001	Klebsiella pneumoniae subsp. pneumoniae			KPNIH12		rectal swab	Homo sapiens	USA		2011
GCF_000281355.fna	kpneumoniae	258	gapA(3)	infB(3)	mdh(1)	pgi(1)	phoE(1)	rpoB(1)	tonB(79)	GD	1	0	GCF_000281355.1	PRJNA224116	SAMN01057646	AKAH00000000.1	na	1128951	573	Klebsiella pneumoniae subsp. pneumoniae KPNIH17	strain=KPNIH17		latest	Contig	Major	Full	KPNIH17_1	NISC	GCA_000281355.1	NZ_AKAH01000001	Klebsiella pneumoniae subsp. pneumoniae			KPNIH17		rectal swab	Homo sapiens	USA		2011
GCF_000281375.fna	kpneumoniae	258	gapA(3)	infB(3)	mdh(1)	pgi(1)	phoE(1)	rpoB(1)	tonB(79)	GD	1	0	GCF_000281375.1	PRJNA224116	SAMN01057650	AKAK00000000.1	na	1128954	573	Klebsiella pneumoniae subsp. pneumoniae KPNIH20	strain=KPNIH20		latest	Contig	Major	Full	KPNIH20_1	NISC	GCA_000281375.1	NZ_AKAK01000001	Klebsiella pneumoniae subsp. pneumoniae			KPNIH20		throat	Homo sapiens	USA		2011
GCF_000281395.fna	kpneumoniae	258	gapA(3)	infB(3)	mdh(1)	pgi(1)	phoE(1)	rpoB(1)	tonB(79)	GD	1	0	GCF_000281395.1	PRJNA224116	SAMN01057606	AJZW00000000.1	na	1087443	573	Klebsiella pneumoniae subsp. pneumoniae KPNIH4	strain=KPNIH4		latest	Contig	Major	Full	KPNIH4_1	NIH Intramural Sequencing Center	GCA_000281395.1	NZ_AJZW01000001	Klebsiella pneumoniae subsp. pneumoniae KPNIH4			KPNIH4		peritoneal fluid	Homo sapiens	USA		2011
GCF_000281415.fna	kpneumoniae	258	gapA(3)	infB(3)	mdh(1)	pgi(1)	phoE(1)	rpoB(1)	tonB(79)	GD	1	0	GCF_000281415.1	PRJNA224116	SAMN01057711	AJZZ00000000.1	na	1094167	573	Klebsiella pneumoniae subsp. pneumoniae KPNIH7	strain=KPNIH7		latest	Contig	Major	Full	KPNIH7_1	NISC	GCA_000281415.1	NZ_AJZZ01000001	Klebsiella pneumoniae subsp. pneumoniae KPNIH7			KPNIH7		ventilator	Homo sapiens	USA		2011
GCF_000281435.fna	kpneumoniae	258	gapA(3)	infB(3)	mdh(1)	pgi(1)	phoE(1)	rpoB(1)	tonB(79)	GD	1	0	GCF_000281435.2	PRJNA224116	SAMN01057614		na	1094170	573	Klebsiella pneumoniae subsp. pneumoniae KPNIH10	strain=KPNIH10		latest	Complete Genome	Major	Full	ASM28143v2	NISC	GCA_000281435.2	NZ_CP007727	Klebsiella pneumoniae subsp. pneumoniae			KPNIH10		groin	Homo sapiens	USA		2011
GCF_000281455.fna	kpneumoniae	258	gapA(3)	infB(3)	mdh(1)	pgi(1)	phoE(1)	rpoB(1)	tonB(79)	GD	1	0	GCF_000281455.1	PRJNA224116	SAMN01057640	AKAF00000000.1	na	1128948	573	Klebsiella pneumoniae subsp. pneumoniae KPNIH14	strain=KPNIH14		latest	Contig	Major	Full	KPNIH14_1	NISC	GCA_000281455.1	NZ_AKAF01000001	Klebsiella pneumoniae subsp. pneumoniae			KPNIH14		rectal swab	Homo sapiens	USA		2011
GCF_000281475.fna	kpneumoniae	258	gapA(3)	infB(3)	mdh(1)	pgi(1)	phoE(1)	rpoB(1)	tonB(79)	GD	1	0	GCF_000281475.1	PRJNA224116	SAMN01057635	AKAI00000000.1	na	1128952	573	Klebsiella pneumoniae subsp. pneumoniae KPNIH18	strain=KPNIH18		latest	Contig	Major	Full	KPNIH18_1	NISC	GCA_000281475.1	NZ_AKAI01000001	Klebsiella pneumoniae subsp. pneumoniae			KPNIH18		rectal swab	Homo sapiens	USA		2011
GCF_000281495.fna	kpneumoniae	258	gapA(3)	infB(3)	mdh(1)	pgi(1)	phoE(1)	rpoB(1)	tonB(79)	GD	1	0	GCF_000281495.1	PRJNA224116	SAMN01057652	AKAL00000000.1	na	1168062	573	Klebsiella pneumoniae subsp. pneumoniae KPNIH21	strain=KPNIH21		latest	Contig	Major	Full	KPNIH21_1	NISC	GCA_000281495.1	NZ_AKAL01000001	Klebsiella pneumoniae subsp. pneumoniae			KPNIH21		rectal swab	Homo sapiens	USA		2011
GCF_000281515.fna	kpneumoniae	258	gapA(3)	infB(3)	mdh(1)	pgi(1)	phoE(1)	rpoB(1)	tonB(79)	GD	1	0	GCF_000281515.1	PRJNA224116	SAMN01057658	AKAM00000000.1	na	1168063	573	Klebsiella pneumoniae subsp. pneumoniae KPNIH22	strain=KPNIH22		latest	Contig	Major	Full	KPNIH22_1	NISC	GCA_000281515.1	NZ_AKAM01000001	Klebsiella pneumoniae subsp. pneumoniae			KPNIH22		rectal swab	Homo sapiens	USA		2011
GCF_000281535.fna	kpneumoniae	258	gapA(3)	infB(3)	mdh(1)	pgi(1)	phoE(1)	rpoB(1)	tonB(79)	GD	1	0	GCF_000281535.2	PRJNA224116	SAMN01057611		na	1087440	573	Klebsiella pneumoniae subsp. pneumoniae KPNIH1	strain=KPNIH1		latest	Complete Genome	Major	Full	ASM28153v2	NIH Intramural Sequencing Center	GCA_000281535.2	NZ_CP008827	Klebsiella pneumoniae subsp. pneumoniae KPNIH1			KPNIH1		groin	Homo sapiens	USA		2011
GCF_000281555.fna	kpneumoniae	258	gapA(3)	infB(3)	mdh(1)	pgi(1)	phoE(1)	rpoB(1)	tonB(79)	GD	1	0	GCF_000281555.1	PRJNA224116	SAMN01057612	AKAA00000000.1	na	1094168	573	Klebsiella pneumoniae subsp. pneumoniae KPNIH8	strain=KPNIH8		latest	Contig	Major	Full	KPNIH8_1	NISC	GCA_000281555.1	NZ_AKAA01000001	Klebsiella pneumoniae subsp. pneumoniae KPNIH8			KPNIH8		rectal swab	Homo sapiens	USA		2011
GCF_000281575.fna	kpneumoniae	258	gapA(3)	infB(3)	mdh(1)	pgi(1)	phoE(1)	rpoB(1)	tonB(79)	GD	1	0	GCF_000281575.1	PRJNA224116	SAMN01057620	AKAD00000000.1	na	1094171	573	Klebsiella pneumoniae subsp. pneumoniae KPNIH11	strain=KPNIH11		latest	Contig	Major	Full	KPNIH11_1	NISC	GCA_000281575.1	NZ_AKAD01000001	Klebsiella pneumoniae subsp. pneumoniae			KPNIH11		rectal swab	Homo sapiens	USA		2011
GCF_000281595.fna	kpneumoniae	258	gapA(3)	infB(3)	mdh(1)	pgi(1)	phoE(1)	rpoB(1)	tonB(79)	GD	1	0	GCF_000281595.1	PRJNA224116	SAMN01057641	AKAG00000000.1	na	1128950	573	Klebsiella pneumoniae subsp. pneumoniae KPNIH16	strain=KPNIH16		latest	Contig	Major	Full	KPNIH16_1	NISC	GCA_000281595.1	NZ_AKAG01000001	Klebsiella pneumoniae subsp. pneumoniae			KPNIH16		throat	Homo sapiens	USA		2011
GCF_000281615.fna	kpneumoniae	258	gapA(3)	infB(3)	mdh(1)	pgi(1)	phoE(1)	rpoB(1)	tonB(79)	GD	1	0	GCF_000281615.1	PRJNA224116	SAMN01057638	AKAJ00000000.1	na	1128953	573	Klebsiella pneumoniae subsp. pneumoniae KPNIH19	strain=KPNIH19		latest	Contig	Major	Full	KPNIH19_1	NISC	GCA_000281615.1	NZ_AKAJ01000001	Klebsiella pneumoniae subsp. pneumoniae			KPNIH19		rectal swab	Homo sapiens	USA		2011
GCF_000281635.fna	kpneumoniae	258	gapA(3)	infB(3)	mdh(1)	pgi(1)	phoE(1)	rpoB(1)	tonB(79)	GD	1	0	GCF_000281635.1	PRJNA224116	SAMN01057657	AKAN00000000.1	na	1168064	573	Klebsiella pneumoniae subsp. pneumoniae KPNIH23	strain=KPNIH23		latest	Contig	Major	Full	KPNIH23_1	NISC	GCA_000281635.1	NZ_AKAN01000001	Klebsiella pneumoniae subsp. pneumoniae			KPNIH23		rectal swab	Homo sapiens	USA		2011
GCF_000281755.fna	kpneumoniae	3	gapA(5)	infB(5)	mdh(1)	pgi(1)	phoE(9)	rpoB(6)	tonB(11)		1	0	GCF_000281755.1	PRJNA224116	SAMN02470063	AJJI00000000.1	na	1162296	573	Klebsiella pneumoniae subsp. pneumoniae DSM 30104	strain=DSM 30104		latest	Contig	Major	Full	KlePneDSM30104	International Vaccine Institute	GCA_000281755.1	NZ_AJJI01000001	Klebsiella pneumoniae subsp. pneumoniae DSM			DSM 30104		blood	Homo sapiens
GCF_000283455.fna	kpneumoniae	258	gapA(3)	infB(3)	mdh(1)	pgi(1)	phoE(1)	rpoB(1)	tonB(79)	GD	1	0	GCF_000283455.1	PRJNA224116	SAMN01090251	ALIS00000000.1	na	1212766	573	Klebsiella pneumoniae subsp. pneumoniae ST258-490	strain=ST258-490		latest	Contig	Major	Full	KlebKpneumoniae_ST258_1.0	Tel Aviv Sourasky Medical center	GCA_000283455.1	NZ_ALIS01000001	Klebsiella pneumoniae subsp. pneumoniae			ST258-490		urine of male patient	Homo sapiens	Israel	Tel Aviv Sourasky Medical Center	2006
GCF_000294365.fna	kpneumoniae	23	gapA(2)	infB(1)	mdh(1)	pgi(1)	phoE(9)	rpoB(4)	tonB(12)		1	1	GCF_000294365.1	PRJNA224116	SAMN02603641		na	1193292	573	Klebsiella pneumoniae subsp. pneumoniae 1084	strain=1084		latest	Complete Genome	Major	Full	ASM29436v1	National Chung Hsing University	GCA_000294365.1	NC_018522	Klebsiella pneumoniae subsp. pneumoniae 1084			1084
GCF_000300655.fna	kpneumoniae	48	gapA(2)	infB(5)	mdh(2)	pgi(2)	phoE(7)	rpoB(1)	tonB(10)		1	0	GCF_000300655.1	PRJNA224116	SAMN02463956	AMLL00000000.1	na	1203544	573	Klebsiella pneumoniae subsp. pneumoniae WGLW1	strain=WGLW1		latest	Scaffold	Major	Full	Kleb_pneu_WGLW1_V1	Broad Institute	GCA_000300655.1	NZ_JH930438	Klebsiella pneumoniae subsp. pneumoniae WGLW1			WGLW1		biological product [ENVO:02000043]	Homo sapiens
GCF_000300675.fna	kpneumoniae	14	gapA(1)	infB(6)	mdh(1)	pgi(1)	phoE(1)	rpoB(1)	tonB(1)		1	1	GCF_000300675.1	PRJNA224116	SAMN02463957	AMLM00000000.1	na	1203545	573	Klebsiella pneumoniae subsp. pneumoniae WGLW2	strain=WGLW2		latest	Scaffold	Major	Full	Kleb_pneu_WGLW2_V1	Broad Institute	GCA_000300675.1	NZ_JH930419	Klebsiella pneumoniae subsp. pneumoniae WGLW2			WGLW2		biological product [ENVO:02000043]	Homo sapiens
GCF_000300835.fna	kpneumoniae	37	gapA(2)	infB(9)	mdh(2)	pgi(1)	phoE(13)	rpoB(1)	tonB(16)		1	1	GCF_000300835.1	PRJNA224116	SAMN02469893	AMSU00000000.1	na	1226115	573	Klebsiella pneumoniae subsp. pneumoniae KpQ3	strain=KpQ3		latest	Scaffold	Major	Full	K1_1	ohnosequences! research group	Era7 Bioinformatics	NZ_JH930400	Klebsiella pneumoniae subsp. pneumoniae KpQ3			KpQ3		blood culture	Homo sapiens	Spain	Madrid	2008
GCF_000300935.fna	kpneumoniae	48	gapA(2)	infB(5)	mdh(2)	pgi(2)	phoE(7)	rpoB(1)	tonB(10)		1	0	GCF_000300935.1	PRJNA224116	SAMN02463958	AMLN00000000.1	na	1203546	573	Klebsiella pneumoniae subsp. pneumoniae WGLW3	strain=WGLW3		latest	Scaffold	Major	Full	Kleb_pneu_WGLW3_V1	Broad Institute	GCA_000300935.1	NZ_JH930422	Klebsiella pneumoniae subsp. pneumoniae WGLW3			WGLW3		biological product [ENVO:02000043]	Homo sapiens
GCF_000300955.fna	kpneumoniae	134	gapA(3)	infB(1)	mdh(2)	pgi(1)	phoE(1)	rpoB(1)	tonB(4)		1	1	GCF_000300955.1	PRJNA224116	SAMN02463959	AMLO00000000.1	na	1203547	573	Klebsiella pneumoniae subsp. pneumoniae WGLW5	strain=WGLW5		latest	Scaffold	Major	Full	Kleb_pneu_WGLW5_V1	Broad Institute	GCA_000300955.1	NZ_JH930428	Klebsiella pneumoniae subsp. pneumoniae WGLW5			WGLW5		biological product [ENVO:02000043]	Homo sapiens
GCF_000309505.fna	kpneumoniae	512	gapA(54)	infB(3)	mdh(1)	pgi(1)	phoE(1)	rpoB(1)	tonB(79)	GD	1	0	GCF_000309505.2	PRJNA224116	SAMEA2272049	CAJM00000000.2	na	1185418	573	Klebsiella pneumoniae subsp. pneumoniae ST512-K30BO	strain=ST512-K30BO		latest	Contig	Major	Full	ASM30950v2	UNIMI	GCA_000309505.2	NZ_CAJM02000289	Klebsiella pneumoniae subsp. pneumoniae			ST512-K30BO
GCF_000313365.fna	kpneumoniae	258	gapA(3)	infB(3)	mdh(1)	pgi(1)	phoE(1)	rpoB(1)	tonB(79)		1	0	GCF_000313365.1	PRJNA224116	SAMEA2272030	CANS00000000.1	na	1185420	573	Klebsiella pneumoniae subsp. pneumoniae ST258-K28BO	strain=ST258-K28BO		latest	Contig	Major	Full	ASM31336v1	UNIMI	GCA_000313365.1	NZ_CANS01000168	Klebsiella pneumoniae subsp. pneumoniae			ST258-K28BO
GCF_000313465.fna	kpneumoniae	258	gapA(3)	infB(3)	mdh(1)	pgi(1)	phoE(1)	rpoB(1)	tonB(79)		1	0	GCF_000313465.1	PRJNA224116	SAMEA2272556	CANR00000000.1	na	1185419	573	Klebsiella pneumoniae subsp. pneumoniae ST258-K26BO	strain=ST258-K26BO		latest	Contig	Major	Full	ASM31346v1	UNIMI	GCA_000313465.1	NZ_CANR01000193	Klebsiella pneumoniae subsp. pneumoniae			ST258-K26BO
GCF_000315385.fna	kpneumoniae	375	gapA(43)	infB(1)	mdh(2)	pgi(1)	phoE(10)	rpoB(4)	tonB(13)		1	1	GCF_000315385.1	PRJNA224116	SAMEA2272247	CANH00000000.1	na	1226680	573	Klebsiella pneumoniae subsp. pneumoniae Ecl8	strain=Ecl8		latest	Scaffold	Major	Full	ASM31538v1	WTSI	GCA_000315385.1	NZ_HF536482	Klebsiella pneumoniae subsp. pneumoniae Ecl8			Ecl8
GCF_000316245.fna	kpneumoniae	258	gapA(3)	infB(3)	mdh(1)	pgi(1)	phoE(1)	rpoB(1)	tonB(79)	GD	1	0	GCF_000316245.2	PRJNA224116	SAMN01939167	ANGI00000000.2	na	1236102	573	Klebsiella pneumoniae VA360	strain=VA360		latest	Contig	Major	Full	MTE2_ImprovedAssembly	Los Alamos National Laboratory	GCA_000316245.2	NZ_ANGI02000210	Klebsiella pneumoniae VA360			VA360			Homo sapiens	USA	Ohio	2007
GCF_000316265.fna	kpneumoniae	14	gapA(1)	infB(6)	mdh(1)	pgi(1)	phoE(1)	rpoB(1)	tonB(1)		1	1	GCF_000316265.2	PRJNA224116	SAMN01939166	ANGH00000000.2	na	1236101	573	Klebsiella pneumoniae JHCK1	strain=JHCK1		latest	Contig	Major	Full	MTE1_ImprovedAssembly	Los Alamos National Laboratory	GCA_000316265.2	NZ_ANGH02000227	Klebsiella pneumoniae JHCK1			JHCK1		cerebrospinal fluid from infant	Homo sapiens	Argentina
GCF_000338255.fna	kpneumoniae	86	gapA(9)	infB(4)	mdh(2)	pgi(1)	phoE(1)	rpoB(1)	tonB(27)		1	1	GCF_000338255.1	PRJNA224116	SAMN02471933	AOIZ00000000.1	na	1267897	573	Klebsiella pneumoniae hvKP1	strain=hvKP1		latest	Contig	Major	Full	KP1_contigs_1-272	University of Rochester School of Medicine and Dentistry	GCA_000338255.1	NZ_AOIZ01000001	Klebsiella pneumoniae hvKP1			hvKP1		hospitalized patient	Homo sapiens	USA	NY, Buffalo
GCF_000349245.fna	kpneumoniae	489	gapA(18)	infB(22)	mdh(26)	pgi(71)	phoE(98)	rpoB(52)	tonB(51)		1	1	GCF_000349245.1	PRJNA224116	SAMN02471908	AOGO00000000.1	na	1276653	573	Klebsiella pneumoniae 700603	strain=700603		latest	Contig	Major	Full	KP700603_01152013	University of North Carolina at Chapel Hill	GCA_000349245.1	NZ_AOGO01000001	Klebsiella pneumoniae 700603			700603			Homo sapiens
GCF_000349265.fna	kpneumoniae	258	gapA(3)	infB(3)	mdh(1)	pgi(1)	phoE(1)	rpoB(1)	tonB(79)		1	1	GCF_000349265.2	PRJNA224116	SAMN02471470	AOGQ00000000.1	na	1276652	573	Klebsiella pneumoniae ATCC BAA-1705	strain=ATCC BAA-1705		latest	Contig	Minor	Full	KPBAA1705_01152013	University of North Carolina at Chapel Hill	GCA_000349265.2	NZ_AOGQ01000001	Klebsiella pneumoniae ATCC BAA-1705			ATCC BAA-1705			Homo sapiens
GCF_000349285.fna	kpneumoniae	11	gapA(3)	infB(3)	mdh(1)	pgi(1)	phoE(1)	rpoB(1)	tonB(4)		1	0	GCF_000349285.2	PRJNA224116	SAMN02471909	AOCV00000000.1	na	1263871	573	Klebsiella pneumoniae ATCC BAA-2146	strain=ATCC BAA-2146		latest	Contig	Minor	Full	G000_12282012	University of North Carolina at Chapel Hill	GCA_000349285.2	NZ_AOCV01000001	Klebsiella pneumoniae ATCC BAA-2146			ATCC BAA-2146		urine sample	Homo sapiens	USA		2010
GCF_000364385.fna	kpneumoniae	11	gapA(3)	infB(3)	mdh(1)	pgi(1)	phoE(1)	rpoB(1)	tonB(4)		1	0	GCF_000364385.3	PRJNA224116	SAMN02152539		na	573	573	Klebsiella pneumoniae	strain=ATCC BAA-2146		latest	Complete Genome	Major	Full	ASM36438v3	Sandia National Laboratories	GCA_000364385.3	NZ_CP006659	Klebsiella pneumoniae			ATCC BAA-2146
GCF_000367165.fna	kpneumoniae	421	gapA(18)	infB(22)	mdh(26)	pgi(63)	phoE(85)	rpoB(20)	tonB(115)		1	1	GCF_000367165.1	PRJNA224116	SAMN02045512	AQOC00000000.1	na	1306950	573	Klebsiella pneumoniae subsp. pneumoniae 12-3578	strain=12-3578		latest	Scaffold	Major	Full	ASM36716v1	Beijing institution of Radiation Medicine	Beijing	NZ_AQOC01000001	Klebsiella pneumoniae subsp. pneumoniae			611751	611751	blood	Homo sapiens	China		2012
GCF_000372625.fna	kpneumoniae	1402	gapA(92)	infB(1)	mdh(2)	pgi(1)	phoE(10)	rpoB(16)	tonB(121)		1	0	GCF_000372625.3	PRJNA224116	SAMN02471434	AOPN00000000.2	na	1279040	573	Klebsiella pneumoniae PR04	strain=PR04		latest	Contig	Minor	Full	KP version 2	Universiti Teknologi MARA	GCA_000372625.3	NZ_AOPN02000299	Klebsiella pneumoniae PR04			PR04		blood sample from patient with	Homo sapiens	Malaysia	Putrajaya	2009
GCF_000401195.fna	kpneumoniae	258	gapA(3)	infB(3)	mdh(1)	pgi(1)	phoE(1)	rpoB(1)	tonB(79)	GD	1	0	GCF_000401195.1	PRJNA224116	SAMN02141978	AQQA00000000.1	na	1284788	573	Klebsiella pneumoniae UHKPC23	strain=UHKPC23		latest	Contig	Major	Full	gkp2v01	JCVI	GCA_000401195.1	NZ_AQQA01000001	Klebsiella pneumoniae UHKPC23			UHKPC23			Homo sapiens	USA
GCF_000406385.fna	kpneumoniae	1272	gapA(2)	infB(1)	mdh(2)	pgi(1)	phoE(7)	rpoB(86)	tonB(7)		1	1	GCF_000406385.1	PRJNA224116	SAMN02141983	AQQD00000000.1	na	1284833	573	Klebsiella pneumoniae KP-7	strain=KP-7		latest	Contig	Major	Full	gkp47v01	JCVI	GCA_000406385.1	NZ_AQQD01000001	Klebsiella pneumoniae KP-7			KP-7			Homo sapiens	USA
GCF_000406405.fna	kpneumoniae	258	gapA(3)	infB(3)	mdh(1)	pgi(1)	phoE(1)	rpoB(1)	tonB(79)		0	0	GCF_000406405.1	PRJNA224116	SAMN02142015	AQOT00000000.1	na	1284787	573	Klebsiella pneumoniae UHKPC40	strain=UHKPC40		latest	Contig	Major	Full	gkp1v01	JCVI	GCA_000406405.1	NZ_AQOT01000001	Klebsiella pneumoniae UHKPC40			UHKPC40			Homo sapiens	USA
GCF_000406425.fna	kpneumoniae	258	gapA(3)	infB(3)	mdh(1)	pgi(1)	phoE(1)	rpoB(1)	tonB(79)	GD	1	0	GCF_000406425.1	PRJNA224116	SAMN02141973	APVO00000000.1	na	1284810	573	Klebsiella pneumoniae UHKPC09	strain=UHKPC09		latest	Contig	Major	Full	gkp24v01	JCVI	GCA_000406425.1	NZ_APVO01000001	Klebsiella pneumoniae UHKPC09			UHKPC09			Homo sapiens	USA
GCF_000406445.fna	kpneumoniae	258	gapA(3)	infB(3)	mdh(1)	pgi(1)	phoE(1)	rpoB(1)	tonB(79)	GD	1	0	GCF_000406445.1	PRJNA224116	SAMN02141984	APVP00000000.1	na	1284811	573	Klebsiella pneumoniae UHKPC01	strain=UHKPC01		latest	Contig	Major	Full	gkp25v01	JCVI	GCA_000406445.1	NZ_APVP01000001	Klebsiella pneumoniae UHKPC01			UHKPC01			Homo sapiens	USA
GCF_000406465.fna	kpneumoniae	258	gapA(3)	infB(3)	mdh(1)	pgi(1)	phoE(1)	rpoB(1)	tonB(79)	GD	1	0	GCF_000406465.1	PRJNA224116	SAMN02141968	APVR00000000.1	na	1284813	573	Klebsiella pneumoniae UHKPC27	strain=UHKPC27		latest	Contig	Major	Full	gkp27v01	JCVI	GCA_000406465.1	NZ_APVR01000001	Klebsiella pneumoniae UHKPC27			UHKPC27			Homo sapiens	USA
GCF_000406485.fna	kpneumoniae	258	gapA(3)	infB(3)	mdh(1)	pgi(1)	phoE(1)	rpoB(1)	tonB(79)		1	0	GCF_000406485.1	PRJNA224116	SAMN02141991	APWF00000000.1	na	1304920	573	Klebsiella pneumoniae 361_1301	strain=361_1301		latest	Contig	Major	Full	gkp53v01	JCVI	GCA_000406485.1	NZ_APWF01000001	Klebsiella pneumoniae 361_1301			361_1301			Homo sapiens	USA
GCF_000406505.fna	kpneumoniae	1272	gapA(2)	infB(1)	mdh(2)	pgi(1)	phoE(7)	rpoB(86)	tonB(7)		1	1	GCF_000406505.1	PRJNA224116	SAMN02141966	APWE00000000.1	na	1284834	573	Klebsiella pneumoniae KP-11	strain=KP-11		latest	Contig	Major	Full	gkp48v01	JCVI	GCA_000406505.1	NZ_APWE01000001	Klebsiella pneumoniae KP-11			KP-11			Homo sapiens	USA
GCF_000406525.fna	kpneumoniae	234	gapA(2)	infB(1)	mdh(2)	pgi(1)	phoE(7)	rpoB(1)	tonB(24)		1	1	GCF_000406525.1	PRJNA224116	SAMN02142028	APVQ00000000.1	na	1284812	573	Klebsiella pneumoniae UHKPC81	strain=UHKPC81		latest	Contig	Major	Full	gkp26v01	JCVI	GCA_000406525.1	NZ_APVQ01000001	Klebsiella pneumoniae UHKPC81			UHKPC81			Homo sapiens	USA
GCF_000406545.fna	kpneumoniae	258	gapA(3)	infB(3)	mdh(1)	pgi(1)	phoE(1)	rpoB(1)	tonB(79)		1	0	GCF_000406545.1	PRJNA224116	SAMN02142050	APWC00000000.1	na	1284831	573	Klebsiella pneumoniae VAKPC297	strain=VAKPC297		latest	Contig	Major	Full	gkp45v01	JCVI	GCA_000406545.1	NZ_APWC01000001	Klebsiella pneumoniae VAKPC297			VAKPC297			Homo sapiens	USA
GCF_000406565.fna	kpneumoniae	258	gapA(3)	infB(3)	mdh(1)	pgi(1)	phoE(1)	rpoB(1)	tonB(79)	GD	1	0	GCF_000406565.1	PRJNA224116	SAMN02142049	APVZ00000000.1	na	1284828	573	Klebsiella pneumoniae VAKPC280	strain=VAKPC280		latest	Contig	Major	Full	gkp42v01	JCVI	GCA_000406565.1	NZ_APVZ01000001	Klebsiella pneumoniae VAKPC280			VAKPC280			Homo sapiens	USA
GCF_000406585.fna	kpneumoniae	258	gapA(3)	infB(3)	mdh(1)	pgi(1)	phoE(1)	rpoB(1)	tonB(79)	GD	1	0	GCF_000406585.1	PRJNA224116	SAMN02142044	APWA00000000.1	na	1284829	573	Klebsiella pneumoniae VAKPC270	strain=VAKPC270		latest	Contig	Major	Full	gkp43v01	JCVI	GCA_000406585.1	NZ_APWA01000001	Klebsiella pneumoniae VAKPC270			VAKPC270			Homo sapiens	USA
GCF_000406605.fna	kpneumoniae	258	gapA(3)	infB(3)	mdh(1)	pgi(1)	phoE(1)	rpoB(1)	tonB(79)	GD	1	0	GCF_000406605.1	PRJNA224116	SAMN02141979	APVS00000000.1	na	1284815	573	Klebsiella pneumoniae UHKPC24	strain=UHKPC24		latest	Contig	Major	Full	gkp29v01	JCVI	GCA_000406605.1	NZ_APVS01000001	Klebsiella pneumoniae UHKPC24			UHKPC24			Homo sapiens	USA
GCF_000406625.fna	kpneumoniae	258	gapA(3)	infB(3)	mdh(1)	pgi(1)	phoE(1)	rpoB(1)	tonB(79)	GD	1	0	GCF_000406625.1	PRJNA224116	SAMN02142047	APWB00000000.1	na	1284830	573	Klebsiella pneumoniae VAKPC276	strain=VAKPC276		latest	Contig	Major	Full	gkp44v01	JCVI	GCA_000406625.1	NZ_APWB01000001	Klebsiella pneumoniae VAKPC276			VAKPC276			Homo sapiens	USA
GCF_000406645.fna	kpneumoniae	258	gapA(3)	infB(3)	mdh(1)	pgi(1)	phoE(1)	rpoB(1)	tonB(79)	GD	1	0	GCF_000406645.1	PRJNA224116	SAMN02142051	APWD00000000.1	na	1284832	573	Klebsiella pneumoniae VAKPC309	strain=VAKPC309		latest	Contig	Major	Full	gkp46v01	JCVI	GCA_000406645.1	NZ_APWD01000001	Klebsiella pneumoniae VAKPC309			VAKPC309			Homo sapiens	USA
GCF_000406665.fna	kpneumoniae	258	gapA(3)	infB(3)	mdh(1)	pgi(1)	phoE(1)	rpoB(1)	tonB(79)	GD	1	0	GCF_000406665.1	PRJNA224116	SAMN02141967	APVT00000000.1	na	1284816	573	Klebsiella pneumoniae UHKPC26	strain=UHKPC26		latest	Contig	Major	Full	gkp30v01	JCVI	GCA_000406665.1	NZ_APVT01000001	Klebsiella pneumoniae UHKPC26			UHKPC26			Homo sapiens	USA
GCF_000406685.fna	kpneumoniae	258	gapA(3)	infB(3)	mdh(1)	pgi(1)	phoE(1)	rpoB(1)	tonB(79)		1	0	GCF_000406685.1	PRJNA224116	SAMN02141977	APVU00000000.1	na	1284820	573	Klebsiella pneumoniae UHKPC22	strain=UHKPC22		latest	Contig	Major	Full	gkp34v01	JCVI	GCA_000406685.1	NZ_APVU01000001	Klebsiella pneumoniae UHKPC22			UHKPC22			Homo sapiens	USA
GCF_000406705.fna	kpneumoniae	258	gapA(3)	infB(3)	mdh(1)	pgi(1)	phoE(1)	rpoB(1)	tonB(79)	GD	1	0	GCF_000406705.1	PRJNA224116	SAMN02141986	APVV00000000.1	na	1284823	573	Klebsiella pneumoniae UHKPC04	strain=UHKPC04		latest	Contig	Major	Full	gkp37v01	JCVI	GCA_000406705.1	NZ_APVV01000001	Klebsiella pneumoniae UHKPC04			UHKPC04			Homo sapiens	USA
GCF_000406725.fna	kpneumoniae	258	gapA(3)	infB(3)	mdh(1)	pgi(1)	phoE(1)	rpoB(1)	tonB(79)		1	0	GCF_000406725.1	PRJNA224116	SAMN02142041	APVW00000000.1	na	1284824	573	Klebsiella pneumoniae VAKPC252	strain=VAKPC252		latest	Contig	Major	Full	gkp38v01	JCVI	GCA_000406725.1	NZ_APVW01000001	Klebsiella pneumoniae VAKPC252			VAKPC252			Homo sapiens	USA
GCF_000406745.fna	kpneumoniae	258	gapA(3)	infB(3)	mdh(1)	pgi(1)	phoE(1)	rpoB(1)	tonB(79)		1	0	GCF_000406745.1	PRJNA224116	SAMN02141992	APWG00000000.1	na	1304921	573	Klebsiella pneumoniae 440_1540	strain=440_1540		latest	Contig	Major	Full	gkp54v01	JCVI	GCA_000406745.1	NZ_APWG01000001	Klebsiella pneumoniae 440_1540			440_1540			Homo sapiens	USA
GCF_000406765.fna	kpneumoniae	258	gapA(3)	infB(3)	mdh(1)	pgi(1)	phoE(1)	rpoB(1)	tonB(79)		1	0	GCF_000406765.2	PRJNA224116	SAMN02141993		na	1304922	573	Klebsiella pneumoniae 500_1420	strain=500_1420		latest	Complete Genome	Major	Full	ASM40676v2	JCVI	GCA_000406765.2	NZ_CP011980	Klebsiella pneumoniae 500_1420			500_1420
GCF_000406825.fna	kpneumoniae	258	gapA(3)	infB(3)	mdh(1)	pgi(1)	phoE(1)	rpoB(1)	tonB(79)		1	0	GCF_000406825.1	PRJNA224116	SAMN02142042	APVX00000000.1	na	1284825	573	Klebsiella pneumoniae VAKPC254	strain=VAKPC254		latest	Contig	Major	Full	gkp39v01	JCVI	GCA_000406825.1	NZ_APVX01000001	Klebsiella pneumoniae VAKPC254			VAKPC254			Homo sapiens	USA
GCF_000406845.fna	kpneumoniae	258	gapA(3)	infB(3)	mdh(1)	pgi(1)	phoE(1)	rpoB(1)	tonB(79)	GD	1	0	GCF_000406845.1	PRJNA224116	SAMN02142043	APVY00000000.1	na	1284826	573	Klebsiella pneumoniae VAKPC269	strain=VAKPC269		latest	Contig	Major	Full	gkp40v01	JCVI	GCA_000406845.1	NZ_APVY01000001	Klebsiella pneumoniae VAKPC269			VAKPC269			Homo sapiens	USA
GCF_000406865.fna	kpneumoniae	258	gapA(3)	infB(3)	mdh(1)	pgi(1)	phoE(1)	rpoB(1)	tonB(79)		1	0	GCF_000406865.1	PRJNA224116	SAMN02141994	APWI00000000.1	na	1304923	573	Klebsiella pneumoniae 540_1460	strain=540_1460		latest	Contig	Major	Full	gkp56v01	JCVI	GCA_000406865.1	NZ_APWI01000001	Klebsiella pneumoniae 540_1460			540_1460			Homo sapiens	USA
GCF_000406885.fna	kpneumoniae	258	gapA(3)	infB(3)	mdh(1)	pgi(1)	phoE(1)	rpoB(1)	tonB(79)		1	0	GCF_000406885.1	PRJNA224116	SAMN02141995	APWJ00000000.1	na	1304924	573	Klebsiella pneumoniae 646_1568	strain=646_1568		latest	Contig	Major	Full	gkp57v01	JCVI	GCA_000406885.1	NZ_APWJ01000001	Klebsiella pneumoniae 646_1568			646_1568			Homo sapiens	USA
GCF_000408965.fna	kpneumoniae	258	gapA(3)	infB(3)	mdh(1)	pgi(1)	phoE(1)	rpoB(1)	tonB(79)	GD	1	0	GCF_000408965.1	PRJNA224116	SAMN02141987	ARVM00000000.1	na	1284790	573	Klebsiella pneumoniae UHKPC05	strain=UHKPC05		latest	Contig	Major	Full	gkp4v01	JCVI	GCA_000408965.1	NZ_ARVM01000001	Klebsiella pneumoniae UHKPC05			UHKPC05			Homo sapiens	USA
GCF_000408985.fna	kpneumoniae	258	gapA(3)	infB(3)	mdh(1)	pgi(1)	phoE(1)	rpoB(1)	tonB(79)	GD	1	0	GCF_000408985.1	PRJNA224116	SAMN02142019	ARVN00000000.1	na	1284814	573	Klebsiella pneumoniae UHKPC 52	strain=UHKPC 52		latest	Contig	Major	Full	gkp28v01	JCVI	GCA_000408985.1	NZ_ARVN01000001	Klebsiella pneumoniae UHKPC 52			UHKPC 52			Homo sapiens	USA
GCF_000409005.fna	kpneumoniae	258	gapA(3)	infB(3)	mdh(1)	pgi(1)	phoE(1)	rpoB(1)	tonB(79)		0	0	GCF_000409005.1	PRJNA224116	SAMN02142016	ARVO00000000.1	na	1284819	573	Klebsiella pneumoniae UHKPC45	strain=UHKPC45		latest	Contig	Major	Full	gkp33v01	JCVI	GCA_000409005.1	NZ_ARVO01000001	Klebsiella pneumoniae UHKPC45			UHKPC45			Homo sapiens	USA
GCF_000409025.fna	kpneumoniae	258	gapA(3)	infB(3)	mdh(1)	pgi(1)	phoE(1)	rpoB(1)	tonB(79)	GD	1	0	GCF_000409025.1	PRJNA224116	SAMN02142048	ARVP00000000.1	na	1284827	573	Klebsiella pneumoniae VAKPC278	strain=VAKPC278		latest	Contig	Major	Full	gkp41v01	JCVI	GCA_000409025.1	NZ_ARVP01000001	Klebsiella pneumoniae VAKPC278			VAKPC278			Homo sapiens	USA
GCF_000409045.fna	kpneumoniae	258	gapA(3)	infB(3)	mdh(1)	pgi(1)	phoE(1)	rpoB(1)	tonB(79)	GD	1	0	GCF_000409045.1	PRJNA224116	SAMN02141970	ARVQ00000000.1	na	1284821	573	Klebsiella pneumoniae UHKPC29	strain=UHKPC29		latest	Contig	Major	Full	gkp35v01	JCVI	GCA_000409045.1	NZ_ARVQ01000001	Klebsiella pneumoniae UHKPC29			UHKPC29			Homo sapiens	USA
GCF_000409065.fna	kpneumoniae	258	gapA(3)	infB(3)	mdh(1)	pgi(1)	phoE(1)	rpoB(1)	tonB(79)	TD	1	0	GCF_000409065.1	PRJNA224116	SAMN02141996	ARPO00000000.1	na	1284796	573	Klebsiella pneumoniae DMC0526	strain=DMC0526		latest	Contig	Major	Full	gkp10v01	JCVI	GCA_000409065.1	NZ_ARPO01000001	Klebsiella pneumoniae DMC0526			DMC0526			Homo sapiens	USA
GCF_000409085.fna	kpneumoniae	258	gapA(3)	infB(3)	mdh(1)	pgi(1)	phoE(1)	rpoB(1)	tonB(79)		1	0	GCF_000409085.1	PRJNA224116	SAMN02142018	ARPP00000000.1	na	1284801	573	Klebsiella pneumoniae UHKPC48	strain=UHKPC48		latest	Contig	Major	Full	gkp15v01	JCVI	GCA_000409085.1	NZ_ARPP01000001	Klebsiella pneumoniae UHKPC48			UHKPC48			Homo sapiens	USA
GCF_000409105.fna	kpneumoniae	258	gapA(3)	infB(3)	mdh(1)	pgi(1)	phoE(1)	rpoB(1)	tonB(79)		1	0	GCF_000409105.1	PRJNA224116	SAMN02142001	ARPQ00000000.1	na	1284822	573	Klebsiella pneumoniae UHKPC32	strain=UHKPC32		latest	Contig	Major	Full	gkp36v01	JCVI	GCA_000409105.1	NZ_ARPQ01000001	Klebsiella pneumoniae UHKPC32			UHKPC32			Homo sapiens	USA
GCF_000409125.fna	kpneumoniae	15	gapA(1)	infB(1)	mdh(1)	pgi(1)	phoE(1)	rpoB(1)	tonB(1)		0	1	GCF_000409125.1	PRJNA224116	SAMN02142020	ARPR00000000.1	na	1284817	573	Klebsiella pneumoniae UHKPC57	strain=UHKPC57		latest	Contig	Major	Full	gkp31v01	JCVI	GCA_000409125.1	NZ_ARPR01000001	Klebsiella pneumoniae UHKPC57			UHKPC57			Homo sapiens	USA
GCF_000409715.fna	kpneumoniae	1271	gapA(2)	infB(3)	mdh(2)	pgi(2)	phoE(4)	rpoB(4)	tonB(4)		1	1	GCF_000409715.1	PRJNA224116	SAMN02470961	AQQH00000000.1	na	1316938	573	Klebsiella pneumoniae ATCC 25955	strain=ATCC 25955		latest	Contig	Major	Full	Klebsiella pneumoniae ATCC 25955 Genome sequencing	State Key Laboratory of Microbial Metabolism and School of Life Sciences and Biotechnology	Shanghai Jiao Tong University	NZ_AQQH01000001	Klebsiella pneumoniae ATCC 25955			ATCC 25955				China	Shanghai
GCF_000409735.fna	kpneumoniae	1271	gapA(2)	infB(3)	mdh(2)	pgi(2)	phoE(4)	rpoB(4)	tonB(4)		1	1	GCF_000409735.1	PRJNA224116	SAMN02470962	AQQI00000000.1	na	1316939	573	Klebsiella pneumoniae G5-2	strain=G5-2		latest	Contig	Major	Full	Klebsiella pneumonia G5-2 Genome sequencing	State Key Laboratory of Microbial Metabolism and School of Life Sciences and Biotechnology	Shanghai Jiao Tong University	NZ_AQQI01000001	Klebsiella pneumoniae G5-2			G5-2		soil sample from China		China	Shanghai
GCF_000412575.fna	kpneumoniae	-	gapA(2)	infB(-)	mdh(2)	pgi(1)	phoE(10)	rpoB(1)	tonB(2?)		1	1	GCF_000412575.2	PRJNA224116	SAMN01999147	AQCG00000000.1	na	1267512	573	Klebsiella pneumoniae subsp. pneumoniae B5055	strain=B5055		latest	Contig	Minor	Full	B5055.1	University of Melbourne	GCA_000412575.2	NZ_AQCG01000001	Klebsiella pneumoniae subsp. pneumoniae B5055			B5055
GCF_000417045.fna	kpneumoniae	258	gapA(3)	infB(3)	mdh(1)	pgi(1)	phoE(1)	rpoB(1)	tonB(79)		1	0	GCF_000417045.1	PRJNA224116	SAMN02142021	ARSE00000000.1	na	1284803	573	Klebsiella pneumoniae UHKPC59	strain=UHKPC59		latest	Contig	Major	Full	gkp17v01	JCVI	GCA_000417045.1	NZ_ARSE01000001	Klebsiella pneumoniae UHKPC59			UHKPC59			Homo sapiens	USA
GCF_000417065.fna	kpneumoniae	258	gapA(3)	infB(3)	mdh(1)	pgi(1)	phoE(1)	rpoB(1)	tonB(79)		1	0	GCF_000417065.1	PRJNA224116	SAMN02142022	ARSC00000000.1	na	1284800	573	Klebsiella pneumoniae UHKPC61	strain=UHKPC61		latest	Contig	Major	Full	gkp14v01	JCVI	GCA_000417065.1	NZ_ARSC01000001	Klebsiella pneumoniae UHKPC61			UHKPC61			Homo sapiens	USA
GCF_000417085.fna	kpneumoniae	258	gapA(3)	infB(3)	mdh(1)	pgi(1)	phoE(1)	rpoB(1)	tonB(79)	GD	1	0	GCF_000417085.2	PRJNA224116	SAMN02142014		na	1284802	573	Klebsiella pneumoniae UHKPC33	strain=UHKPC33		latest	Complete Genome	Major	Full	ASM41708v2	JCVI	GCA_000417085.2	NZ_CP011989	Klebsiella pneumoniae UHKPC33			UHKPC33
GCF_000417105.fna	kpneumoniae	258	gapA(3)	infB(3)	mdh(1)	pgi(1)	phoE(1)	rpoB(1)	tonB(79)	GD	1	0	GCF_000417105.1	PRJNA224116	SAMN02141969	ARRU00000000.1	na	1284789	573	Klebsiella pneumoniae UHKPC28	strain=UHKPC28		latest	Contig	Major	Full	gkp3v01	JCVI	GCA_000417105.1	NZ_ARRU01000001	Klebsiella pneumoniae UHKPC28			UHKPC28			Homo sapiens	USA
GCF_000417125.fna	kpneumoniae	258	gapA(3)	infB(3)	mdh(1)	pgi(1)	phoE(1)	rpoB(1)	tonB(79)		1	0	GCF_000417125.1	PRJNA224116	SAMN02142017	ARRV00000000.1	na	1284791	573	Klebsiella pneumoniae UHKPC47	strain=UHKPC47		latest	Contig	Major	Full	gkp5v01	JCVI	GCA_000417125.1	NZ_ARRV01000001	Klebsiella pneumoniae UHKPC47			UHKPC47			Homo sapiens	USA
GCF_000417145.fna	kpneumoniae	258	gapA(3)	infB(3)	mdh(1)	pgi(1)	phoE(1)	rpoB(1)	tonB(79)		1	0	GCF_000417145.1	PRJNA224116	SAMN02141985	ARSK00000000.1	na	1284809	573	Klebsiella pneumoniae UHKPC02	strain=UHKPC02		latest	Contig	Major	Full	gkp23v01	JCVI	GCA_000417145.1	NZ_ARSK01000001	Klebsiella pneumoniae UHKPC02			UHKPC02			Homo sapiens	USA
GCF_000417165.fna	kpneumoniae	258	gapA(3)	infB(3)	mdh(1)	pgi(1)	phoE(1)	rpoB(1)	tonB(79)	GD	1	0	GCF_000417165.1	PRJNA224116	SAMN02142000	ARSI00000000.1	na	1284807	573	Klebsiella pneumoniae UHKPC31	strain=UHKPC31		latest	Contig	Major	Full	gkp21v01	JCVI	GCA_000417165.1	NZ_ARSI01000001	Klebsiella pneumoniae UHKPC31			UHKPC31			Homo sapiens	USA
GCF_000417185.fna	kpneumoniae	258	gapA(3)	infB(3)	mdh(1)	pgi(1)	phoE(1)	rpoB(1)	tonB(79)	GD	1	0	GCF_000417185.1	PRJNA224116	SAMN02141971	ARSJ00000000.1	na	1284808	573	Klebsiella pneumoniae UHKPC06	strain=UHKPC06		latest	Contig	Major	Full	gkp22v01	JCVI	GCA_000417185.1	NZ_ARSJ01000001	Klebsiella pneumoniae UHKPC06			UHKPC06			Homo sapiens	USA
GCF_000417205.fna	kpneumoniae	258	gapA(3)	infB(3)	mdh(1)	pgi(1)	phoE(1)	rpoB(1)	tonB(79)	GD	1	0	GCF_000417205.1	PRJNA224116	SAMN02141982	ARSB00000000.1	na	1284799	573	Klebsiella pneumoniae DMC1316	strain=DMC1316		latest	Contig	Major	Full	gkp13v01	JCVI	GCA_000417205.1	NZ_ARSB01000001	Klebsiella pneumoniae DMC1316			DMC1316			Homo sapiens	USA
GCF_000417225.fna	kpneumoniae	258	gapA(3)	infB(3)	mdh(1)	pgi(1)	phoE(1)	rpoB(1)	tonB(79)		1	0	GCF_000417225.2	PRJNA224116	SAMN02141981		na	1284798	573	Klebsiella pneumoniae DMC1097	strain=DMC1097		latest	Complete Genome	Major	Full	ASM41722v2	JCVI	GCA_000417225.2	NZ_CP011976	Klebsiella pneumoniae DMC1097			DMC1097
GCF_000417245.fna	kpneumoniae	258	gapA(3)	infB(3)	mdh(1)	pgi(1)	phoE(1)	rpoB(1)	tonB(79)		1	0	GCF_000417245.1	PRJNA224116	SAMN02141976	ARSH00000000.1	na	1284806	573	Klebsiella pneumoniae UHKPC18	strain=UHKPC18		latest	Contig	Major	Full	gkp20v01	JCVI	GCA_000417245.1	NZ_ARSH01000001	Klebsiella pneumoniae UHKPC18			UHKPC18			Homo sapiens	USA
GCF_000417265.fna	kpneumoniae	258	gapA(3)	infB(3)	mdh(1)	pgi(1)	phoE(1)	rpoB(1)	tonB(79)	GD	1	0	GCF_000417265.2	PRJNA224116	SAMN02141972		na	1284804	573	Klebsiella pneumoniae UHKPC07	strain=UHKPC07		latest	Complete Genome	Major	Full	ASM41726v2	JCVI	GCA_000417265.2	NZ_CP011985	Klebsiella pneumoniae UHKPC07			UHKPC07
GCF_000417305.fna	kpneumoniae	258	gapA(3)	infB(3)	mdh(1)	pgi(1)	phoE(1)	rpoB(1)	tonB(79)		1	0	GCF_000417305.1	PRJNA224116	SAMN02142026	ARRW00000000.1	na	1284793	573	Klebsiella pneumoniae UHKPC69	strain=UHKPC69		latest	Contig	Major	Full	gkp7v01	JCVI	GCA_000417305.1	NZ_ARRW01000001	Klebsiella pneumoniae UHKPC69			UHKPC69			Homo sapiens	USA
GCF_000417325.fna	kpneumoniae	258	gapA(3)	infB(3)	mdh(1)	pgi(1)	phoE(1)	rpoB(1)	tonB(79)		1	0	GCF_000417325.1	PRJNA224116	SAMN02142027	ARRX00000000.1	na	1284794	573	Klebsiella pneumoniae UHKPC77	strain=UHKPC77		latest	Contig	Major	Full	gkp8v01	JCVI	GCA_000417325.1	NZ_ARRX01000001	Klebsiella pneumoniae UHKPC77			UHKPC77			Homo sapiens	USA
GCF_000417345.fna	kpneumoniae	258	gapA(3)	infB(3)	mdh(1)	pgi(1)	phoE(1)	rpoB(1)	tonB(79)		1	0	GCF_000417345.1	PRJNA224116	SAMN02142029	ARRY00000000.1	na	1284795	573	Klebsiella pneumoniae UHKPC96	strain=UHKPC96		latest	Contig	Major	Full	gkp9v01	JCVI	GCA_000417345.1	NZ_ARRY01000001	Klebsiella pneumoniae UHKPC96			UHKPC96			Homo sapiens	USA
GCF_000417365.fna	kpneumoniae	258	gapA(3)	infB(3)	mdh(1)	pgi(1)	phoE(1)	rpoB(1)	tonB(79)		1	0	GCF_000417365.1	PRJNA224116	SAMN02141989	ARSN00000000.1	na	1304917	573	Klebsiella pneumoniae 160_1080	strain=160_1080		latest	Contig	Major	Full	gkp50v01	JCVI	GCA_000417365.1	NZ_ARSN01000001	Klebsiella pneumoniae 160_1080			160_1080			Homo sapiens	USA
GCF_000417385.fna	kpneumoniae	258	gapA(3)	infB(3)	mdh(1)	pgi(1)	phoE(1)	rpoB(1)	tonB(79)	GD	1	0	GCF_000417385.1	PRJNA224116	SAMN02141705	ARSO00000000.1	na	1304918	573	Klebsiella pneumoniae 120_1020	strain=120_1020		latest	Contig	Major	Full	gkp51v01	JCVI	GCA_000417385.1	NZ_ARSO01000001	Klebsiella pneumoniae 120_1020			120_1020			Homo sapiens	USA
GCF_000417405.fna	kpneumoniae	258	gapA(3)	infB(3)	mdh(1)	pgi(1)	phoE(1)	rpoB(1)	tonB(79)	GD	1	0	GCF_000417405.1	PRJNA224116	SAMN02141988	ARSP00000000.1	na	1304916	573	Klebsiella pneumoniae 140_1040	strain=140_1040		latest	Contig	Major	Full	gkp49v01	JCVI	GCA_000417405.1	NZ_ARSP01000001	Klebsiella pneumoniae 140_1040			140_1040			Homo sapiens	USA
GCF_000417425.fna	kpneumoniae	258	gapA(3)	infB(3)	mdh(1)	pgi(1)	phoE(1)	rpoB(1)	tonB(79)	GD	1	0	GCF_000417425.1	PRJNA224116	SAMN02141990	ARSQ00000000.1	na	1304919	573	Klebsiella pneumoniae 280_1220	strain=280_1220		latest	Contig	Major	Full	gkp52v01	JCVI	GCA_000417425.1	NZ_ARSQ01000001	Klebsiella pneumoniae 280_1220			280_1220			Homo sapiens	USA
GCF_000417445.fna	kpneumoniae	258	gapA(3)	infB(3)	mdh(1)	pgi(1)	phoE(1)	rpoB(1)	tonB(79)		1	0	GCF_000417445.1	PRJNA224116	SAMN02142023	ARSL00000000.1	na	1284792	573	Klebsiella pneumoniae UHKPC67	strain=UHKPC67		latest	Contig	Major	Full	gkp6v01	JCVI	GCA_000417445.1	NZ_ARSL01000001	Klebsiella pneumoniae UHKPC67			UHKPC67			Homo sapiens	USA
GCF_000417465.fna	kpneumoniae	15	gapA(1)	infB(1)	mdh(1)	pgi(1)	phoE(1)	rpoB(1)	tonB(1)		1	1	GCF_000417465.1	PRJNA224116	SAMN02141974	ARSM00000000.1	na	1284818	573	Klebsiella pneumoniae UHKPC179	strain=UHKPC179		latest	Contig	Major	Full	gkp32v01	JCVI	GCA_000417465.1	NZ_ARSM01000001	Klebsiella pneumoniae UHKPC179			UHKPC179			Homo sapiens	USA
GCF_000417485.fna	kpneumoniae	45	gapA(2)	infB(1)	mdh(1)	pgi(6)	phoE(7)	rpoB(1)	tonB(12)		1	1	GCF_000417485.1	PRJNA224116	SAMN02141980	ARRZ00000000.1	na	1284797	573	Klebsiella pneumoniae DMC0799	strain=DMC0799		latest	Contig	Major	Full	gkp11v01	JCVI	GCA_000417485.1	NZ_ARRZ01000001	Klebsiella pneumoniae DMC0799			DMC0799			Homo sapiens	USA
GCF_000417545.fna	kpneumoniae	258	gapA(3)	infB(3)	mdh(1)	pgi(1)	phoE(1)	rpoB(1)	tonB(79)		1	0	GCF_000417545.1	PRJNA224116	SAMN02141975	ARSG00000000.1	na	1284805	573	Klebsiella pneumoniae UHKPC17	strain=UHKPC17		latest	Contig	Major	Full	gkp19v01	JCVI	GCA_000417545.1	NZ_ARSG01000001	Klebsiella pneumoniae UHKPC17			UHKPC17			Homo sapiens	USA
GCF_000439165.fna	kpneumoniae	258	gapA(3)	infB(3)	mdh(1)	pgi(1)	phoE(1)	rpoB(1)	tonB(79)		1	0	GCF_000439165.1	PRJNA224116	SAMN02469602	ATAK00000000.1	na	1341693	573	Klebsiella pneumoniae subsp. pneumoniae MP14	strain=MP14		latest	Contig	Major	Full	KKPNMP14	Chunlab	Inc.	NZ_ATAK01000001	Klebsiella pneumoniae subsp. pneumoniae MP14			MP14		sputum	Homo sapiens	South Korea		2011
GCF_000439185.fna	kpneumoniae	258	gapA(3)	infB(3)	mdh(1)	pgi(1)	phoE(1)	rpoB(1)	tonB(79)		1	0	GCF_000439185.1	PRJNA224116	SAMN02469600	ATEZ00000000.1	na	1343063	573	Klebsiella pneumoniae subsp. pneumoniae UKKV901664	strain=UKKV901664		latest	Scaffold	Major	Full	UKKV901664	Chunlab	Inc.	NZ_ATEZ01000001	Klebsiella pneumoniae subsp. pneumoniae			UKKV901664		sputum	Homo sapiens	USA		2002
GCF_000441835.fna	kpneumoniae	48	gapA(2)	infB(5)	mdh(2)	pgi(2)	phoE(7)	rpoB(1)	tonB(10)		1	1	GCF_000441835.1	PRJNA224116	SAMN02469374	ATRN00000000.1	na	1352932	573	Klebsiella pneumoniae LCT-KP182	strain=LCT-KP182		latest	Scaffold	Major	Full	LCT-KP182 for vertion 2.04 of Klebsiella pneumoniae genome	BGI-shenzhen	GCA_000441835.1	NZ_KE504626	Klebsiella pneumoniae LCT-KP182			LCT-KP182			Homo sapiens	China
GCF_000441855.fna	kpneumoniae	48	gapA(2)	infB(5)	mdh(2)	pgi(2)	phoE(7)	rpoB(1)	tonB(10)		1	1	GCF_000441855.1	PRJNA224116	SAMN02469375	ATRO00000000.1	na	1352933	573	Klebsiella pneumoniae LCT-KP289	strain=LCT-KP289		latest	Scaffold	Major	Full	LCT-KP289 for vertion 2.04 of Klebsiella pneumoniae genome	BGI-shenzhen	GCA_000441855.1	NZ_KE504629	Klebsiella pneumoniae LCT-KP289			LCT-KP289			Homo sapiens	China
GCF_000444855.fna	kpneumoniae	1377	gapA(2)	infB(1)	mdh(11)	pgi(4)	phoE(9)	rpoB(4)	tonB(13)		1	1	GCF_000444855.2	PRJNA224116	SAMN02570520	AUTW00000000.2	na	1357295	573	Klebsiella pneumoniae EGD-HP19-C	strain=EGD-HP19-C		latest	Contig	Major	Full	GS De Novo Assembly	National Environmental Engineering Research Institute-CSIR	GCA_000444855.2	NZ_AUTW02000001	Klebsiella pneumoniae EGD-HP19-C			EGD-HP19-C		nitro-aromatics containing industrial		India	MS	2010
GCF_000445405.fna	kpneumoniae	11	gapA(3)	infB(3)	mdh(1)	pgi(1)	phoE(1)	rpoB(1)	tonB(4)		1	1	GCF_000445405.1	PRJNA224116	SAMN02603607		na	1380908	573	Klebsiella pneumoniae JM45			latest	Complete Genome	Major	Full	ASM44540v1	Microbiology Laboratory	Hangzhou Yuhang Hospital of Traditional Chinese Medicine	NC_022082	Klebsiella pneumoniae JM45					72-year-old male with cerebral	Homo sapiens			2010
GCF_000465975.fna	kpneumoniae	29	gapA(2)	infB(3)	mdh(2)	pgi(2)	phoE(6)	rpoB(4)	tonB(4)		1	1	GCF_000465975.2	PRJNA224116	SAMN02470575		na	1365186	573	Klebsiella pneumoniae KP-1	strain=KP-1		latest	Complete Genome	Major	Full	ASM46597v2	SCELSE/NTU	GCA_000465975.2	NZ_CP012883	Klebsiella pneumoniae KP-1			KP-1		environment		Australia
GCF_000474015.fna	kpneumoniae	86	gapA(9)	infB(4)	mdh(2)	pgi(1)	phoE(1)	rpoB(1)	tonB(27)		1	1	GCF_000474015.1	PRJNA224116	SAMN02603668		na	1244085	573	Klebsiella pneumoniae CG43	strain=CG43		latest	Complete Genome	Major	Full	ASM47401v1	National Tsing Hua University	GCA_000474015.1	NC_022566	Klebsiella pneumoniae CG43			CG43		liver abscess	Homo sapiens
GCF_000474635.fna	kpneumoniae	15	gapA(1)	infB(1)	mdh(1)	pgi(1)	phoE(1)	rpoB(1)	tonB(1)		1	1	GCF_000474635.1	PRJNA224116	SAMN02470628	AVAN00000000.1	na	1381121	573	Klebsiella pneumoniae 303K	strain=303K		latest	Contig	Major	Full	Kp303K1.0	National Health Research Institutes	GCA_000474635.1	NZ_AVAN01000001	Klebsiella pneumoniae 303K			303K		rectal swab	Homo sapiens	Taiwan		2010
GCF_000474865.fna	kpneumoniae	258	gapA(3)	infB(3)	mdh(1)	pgi(1)	phoE(1)	rpoB(1)	tonB(79)		1	0	GCF_000474865.1	PRJNA224116	SAMN02138644	AXLE00000000.1	na	1328414	573	Klebsiella pneumoniae BIDMC 18C	strain=BIDMC 18C		latest	Contig	Major	Full	Kleb_pneu_BIDMC_18C_V1_PacBio	Broad Institute	GCA_000474865.1	NZ_AXLE01000001	Klebsiella pneumoniae BIDMC 18C			BIDMC 18C		URINE
GCF_000474885.fna	kpneumoniae	258	gapA(3)	infB(3)	mdh(1)	pgi(1)	phoE(1)	rpoB(1)	tonB(79)		1	0	GCF_000474885.1	PRJNA224116	SAMN02138635	AXLG00000000.1	na	1328408	573	Klebsiella pneumoniae BIDMC 12C	strain=BIDMC 12C		latest	Contig	Major	Full	Kleb_pneu_BIDMC_12C_V1_PacBio	Broad Institute	GCA_000474885.1	NZ_AXLG01000001	Klebsiella pneumoniae BIDMC 12C			BIDMC 12C		endotrachael
GCF_000474905.fna	kpneumoniae	258	gapA(3)	infB(3)	mdh(1)	pgi(1)	phoE(1)	rpoB(1)	tonB(79)		1	0	GCF_000474905.1	PRJNA224116	SAMN02138639	AXLF00000000.1	na	1328411	573	Klebsiella pneumoniae BIDMC 16	strain=BIDMC 16		latest	Contig	Major	Full	Kleb_pneu_BIDMC_16_V1_PacBio	Broad Institute	GCA_000474905.1	NZ_AXLF01000001	Klebsiella pneumoniae BIDMC 16			BIDMC 16		BLOOD CULTURE
GCF_000485755.fna	kpneumoniae	405	gapA(2)	infB(1)	mdh(62)	pgi(3)	phoE(10)	rpoB(4)	tonB(110)		1	1	GCF_000485755.1	PRJNA224116	SAMN02436803	AXUL00000000.1	na	1269006	573	Klebsiella pneumoniae 909957	strain=909957		latest	Scaffold	Major	Full	ASM48575v1	Washington University	GCA_000485755.1	NZ_KI522677	Klebsiella pneumoniae 909957			909957			Homo sapiens
GCF_000492195.fna	kpneumoniae	37	gapA(2)	infB(9)	mdh(2)	pgi(1)	phoE(13)	rpoB(1)	tonB(16)		1	0	GCF_000492195.1	PRJNA224116	SAMN02138672	AYHR00000000.1	na	1328427	573	Klebsiella pneumoniae BIDMC 41	strain=BIDMC 41		latest	Scaffold	Major	Full	Kleb_pneu_BIDMC_41_V1	Broad Institute	GCA_000492195.1	NZ_KI535344	Klebsiella pneumoniae BIDMC 41			BIDMC 41
GCF_000492215.fna	kpneumoniae	34	gapA(2)	infB(3)	mdh(6)	pgi(1)	phoE(9)	rpoB(7)	tonB(4)		1	1	GCF_000492215.1	PRJNA224116	SAMN02138671	AYHS00000000.1	na	1328426	573	Klebsiella pneumoniae BIDMC 40	strain=BIDMC 40		latest	Scaffold	Major	Full	Kleb_pneu_BIDMC_40_V1	Broad Institute	GCA_000492215.1	NZ_KI535354	Klebsiella pneumoniae BIDMC 40			BIDMC 40
GCF_000492295.fna	kpneumoniae	661	gapA(4)	infB(3)	mdh(1)	pgi(36)	phoE(9)	rpoB(10)	tonB(14)		1	1	GCF_000492295.1	PRJNA224116	SAMN02138667	AYHW00000000.1	na	1328425	573	Klebsiella pneumoniae BIDMC 36	strain=BIDMC 36		latest	Scaffold	Major	Full	Kleb_pneu_BIDMC_36_V1	Broad Institute	GCA_000492295.1	NZ_KI535412	Klebsiella pneumoniae BIDMC 36			BIDMC 36
GCF_000492315.fna	kpneumoniae	186	gapA(2)	infB(1)	mdh(1)	pgi(37)	phoE(45)	rpoB(4)	tonB(9)		1	1	GCF_000492315.1	PRJNA224116	SAMN02138655	AYHX00000000.1	na	1328420	573	Klebsiella pneumoniae BIDMC 25	strain=BIDMC 25		latest	Scaffold	Major	Full	Kleb_pneu_BIDMC_25_V1	Broad Institute	GCA_000492315.1	NZ_KI535414	Klebsiella pneumoniae BIDMC 25			BIDMC 25
GCF_000492335.fna	kpneumoniae	1430	gapA(2)	infB(20)	mdh(1)	pgi(115)	phoE(9)	rpoB(1)	tonB(4)		1	1	GCF_000492335.1	PRJNA224116	SAMN02138654	AYHY00000000.1	na	1328419	573	Klebsiella pneumoniae BIDMC 24	strain=BIDMC 24		latest	Scaffold	Major	Full	Kleb_pneu_BIDMC_24_V1	Broad Institute	GCA_000492335.1	NZ_KI535419	Klebsiella pneumoniae BIDMC 24			BIDMC 24
GCF_000492355.fna	kpneumoniae	111	gapA(2)	infB(1)	mdh(5)	pgi(1)	phoE(17)	rpoB(4)	tonB(42)		1	1	GCF_000492355.1	PRJNA224116	SAMN02138653	AYHZ00000000.1	na	1328418	573	Klebsiella pneumoniae BIDMC 23	strain=BIDMC 23		latest	Scaffold	Major	Full	Kleb_pneu_BIDMC_23_V1	Broad Institute	GCA_000492355.1	NZ_KI535425	Klebsiella pneumoniae BIDMC 23			BIDMC 23
GCF_000492375.fna	kpneumoniae	1189	gapA(3)	infB(5)	mdh(95)	pgi(1)	phoE(16)	rpoB(1)	tonB(12)		1	1	GCF_000492375.1	PRJNA224116	SAMN02138652	AYIA00000000.1	na	1328417	573	Klebsiella pneumoniae BIDMC 22	strain=BIDMC 22		latest	Scaffold	Major	Full	Kleb_pneu_BIDMC_22_V1	Broad Institute	GCA_000492375.1	NZ_KI535433	Klebsiella pneumoniae BIDMC 22			BIDMC 22
GCF_000492395.fna	kpneumoniae	37	gapA(2)	infB(9)	mdh(2)	pgi(1)	phoE(13)	rpoB(1)	tonB(16)		1	0	GCF_000492395.1	PRJNA224116	SAMN02138651	AYIB00000000.1	na	1328416	573	Klebsiella pneumoniae BIDMC 21	strain=BIDMC 21		latest	Scaffold	Major	Full	Kleb_pneu_BIDMC_21_V1	Broad Institute	GCA_000492395.1	NZ_KI535440	Klebsiella pneumoniae BIDMC 21			BIDMC 21
GCF_000492415.fna	kpneumoniae	1437	gapA(17)	infB(19)	mdh(69)	pgi(39)	phoE(185)	rpoB(21)	tonB(238)		1	1	GCF_000492415.1	PRJNA224116	SAMN02138619	AYIC00000000.1	na	1328397	573	Klebsiella pneumoniae UCICRE 14	strain=UCICRE 14		latest	Scaffold	Major	Full	Kleb_pneu_UCI_14_V1	Broad Institute	GCA_000492415.1	NZ_KI535451	Klebsiella pneumoniae UCICRE 14			UCICRE 14
GCF_000492475.fna	kpneumoniae	596	gapA(16)	infB(24)	mdh(21)	pgi(27)	phoE(41)	rpoB(22)	tonB(67)		1	1	GCF_000492475.1	PRJNA224116	SAMN02138615	AYIF00000000.1	na	1328395	573	Klebsiella pneumoniae UCICRE 10	strain=UCICRE 10		latest	Scaffold	Major	Full	Kleb_pneu_UCI_10_V1	Broad Institute	GCA_000492475.1	NZ_KI535485	Klebsiella pneumoniae UCICRE 10			UCICRE 10
GCF_000492515.fna	kpneumoniae	1198	gapA(2)	infB(9)	mdh(2)	pgi(1)	phoE(9)	rpoB(1)	tonB(4)		1	1	GCF_000492515.1	PRJNA224116	SAMN02138613	AYIH00000000.1	na	1328394	573	Klebsiella pneumoniae UCICRE 8	strain=UCICRE 8		latest	Scaffold	Major	Full	Kleb_pneu_UCI_8_V1	Broad Institute	GCA_000492515.1	NZ_KI535487	Klebsiella pneumoniae UCICRE 8			UCICRE 8
GCF_000492535.fna	kpneumoniae	17	gapA(2)	infB(1)	mdh(1)	pgi(1)	phoE(4)	rpoB(4)	tonB(4)		1	1	GCF_000492535.1	PRJNA224116	SAMN02138612	AYII00000000.1	na	1328393	573	Klebsiella pneumoniae UCICRE 7	strain=UCICRE 7		latest	Scaffold	Major	Full	Kleb_pneu_UCI_7_V1	Broad Institute	GCA_000492535.1	NZ_KI535497	Klebsiella pneumoniae UCICRE 7			UCICRE 7
GCF_000492555.fna	kpneumoniae	86	gapA(9)	infB(4)	mdh(2)	pgi(1)	phoE(1)	rpoB(1)	tonB(27)		1	1	GCF_000492555.1	PRJNA224116	SAMN02138611	AYIJ00000000.1	na	1328392	573	Klebsiella pneumoniae UCICRE 6	strain=UCICRE 6		latest	Scaffold	Major	Full	Kleb_pneu_UCI_6_V1	Broad Institute	GCA_000492555.1	NZ_KI535503	Klebsiella pneumoniae UCICRE 6			UCICRE 6
GCF_000492595.fna	kpneumoniae	14	gapA(1)	infB(6)	mdh(1)	pgi(1)	phoE(1)	rpoB(1)	tonB(1)		1	1	GCF_000492595.1	PRJNA224116	SAMN02138609	AYIL00000000.1	na	1328391	573	Klebsiella pneumoniae UCICRE 4	strain=UCICRE 4		latest	Scaffold	Major	Full	Kleb_pneu_UCI_4_V1	Broad Institute	GCA_000492595.1	NZ_KI535509	Klebsiella pneumoniae UCICRE 4			UCICRE 4
GCF_000492635.fna	kpneumoniae	37	gapA(2)	infB(9)	mdh(2)	pgi(1)	phoE(13)	rpoB(1)	tonB(16)		1	1	GCF_000492635.1	PRJNA224116	SAMN02138607	AYIN00000000.1	na	1328390	573	Klebsiella pneumoniae UCICRE 2	strain=UCICRE 2		latest	Scaffold	Major	Full	Kleb_pneu_UCI_2_V1	Broad Institute	GCA_000492635.1	NZ_KI535517	Klebsiella pneumoniae UCICRE 2			UCICRE 2
GCF_000492695.fna	kpneumoniae	1431	gapA(2)	infB(5)	mdh(1)	pgi(1)	phoE(9)	rpoB(1)	tonB(212)		1	1	GCF_000492695.1	PRJNA224116	SAMN02138595	AYIQ00000000.1	na	1328385	573	Klebsiella pneumoniae BWH 30	strain=BWH 30		latest	Scaffold	Major	Full	Kleb_pneu_BWH_30_V1	Broad Institute	GCA_000492695.1	NZ_KI535559	Klebsiella pneumoniae BWH 30			BWH 30		Blood
GCF_000492735.fna	kpneumoniae	133	gapA(12)	infB(1)	mdh(1)	pgi(2)	phoE(5)	rpoB(1)	tonB(36)		1	1	GCF_000492735.1	PRJNA224116	SAMN02138593	AYIS00000000.1	na	1328384	573	Klebsiella pneumoniae BWH 28	strain=BWH 28		latest	Scaffold	Major	Full	Kleb_pneu_BWH_28_V1	Broad Institute	GCA_000492735.1	NZ_KI535573	Klebsiella pneumoniae BWH 28			BWH 28		Sputum
GCF_000492755.fna	kpneumoniae	1436	gapA(2)	infB(3)	mdh(41)	pgi(2)	phoE(17)	rpoB(4)	tonB(46)		1	1	GCF_000492755.1	PRJNA224116	SAMN02138588	AYIT00000000.1	na	1328380	573	Klebsiella pneumoniae MGH 48	strain=MGH 48		latest	Scaffold	Major	Full	Kleb_pneu_MGH_48_V1	Broad Institute	GCA_000492755.1	NZ_KI535579	Klebsiella pneumoniae MGH 48			MGH 48		Urine
GCF_000492775.fna	kpneumoniae	14	gapA(1)	infB(6)	mdh(1)	pgi(1)	phoE(1)	rpoB(1)	tonB(1)		1	1	GCF_000492775.1	PRJNA224116	SAMN02138586	AYIU00000000.1	na	1328378	573	Klebsiella pneumoniae MGH 46	strain=MGH 46		latest	Scaffold	Major	Full	Kleb_pneu_MGH_46_V1	Broad Institute	GCA_000492775.1	NZ_KI535585	Klebsiella pneumoniae MGH 46			MGH 46		Urine
GCF_000492795.fna	kpneumoniae	1435	gapA(18)	infB(88)	mdh(128)	pgi(116)	phoE(11)	rpoB(99)	tonB(237)		1	1	GCF_000492795.1	PRJNA224116	SAMN02138584	AYIV00000000.1	na	1328376	573	Klebsiella pneumoniae MGH 44	strain=MGH 44		latest	Scaffold	Major	Full	Kleb_pneu_MGH_44_V1	Broad Institute	GCA_000492795.1	NZ_KI535595	Klebsiella pneumoniae MGH 44			MGH 44		Respiratory
GCF_000492835.fna	kpneumoniae	1434	gapA(93)	infB(45)	mdh(21)	pgi(27)	phoE(47)	rpoB(22)	tonB(236)		1	1	GCF_000492835.1	PRJNA224116	SAMN02138580	AYIX00000000.1	na	1328374	573	Klebsiella pneumoniae MGH 40	strain=MGH 40		latest	Scaffold	Major	Full	Kleb_pneu_MGH_40_V1	Broad Institute	GCA_000492835.1	NZ_KI535604	Klebsiella pneumoniae MGH 40			MGH 40		Urine
GCF_000492875.fna	kpneumoniae	466	gapA(2)	infB(1)	mdh(2)	pgi(1)	phoE(10)	rpoB(50)	tonB(120)		1	1	GCF_000492875.1	PRJNA224116	SAMN02138576	AYIZ00000000.1	na	1328372	573	Klebsiella pneumoniae MGH 36	strain=MGH 36		latest	Scaffold	Major	Full	Kleb_pneu_MGH_36_V1	Broad Institute	GCA_000492875.1	NZ_KI535610	Klebsiella pneumoniae MGH 36			MGH 36		Urine
GCF_000492915.fna	kpneumoniae	111	gapA(2)	infB(1)	mdh(5)	pgi(1)	phoE(17)	rpoB(4)	tonB(42)		1	1	GCF_000492915.1	PRJNA224116	SAMN02138572	AYJB00000000.1	na	1328370	573	Klebsiella pneumoniae MGH 32	strain=MGH 32		latest	Scaffold	Major	Full	Kleb_pneu_MGH_32_V1	Broad Institute	GCA_000492915.1	NZ_KI535619	Klebsiella pneumoniae MGH 32			MGH 32		Urine
GCF_000492935.fna	kpneumoniae	37	gapA(2)	infB(9)	mdh(2)	pgi(1)	phoE(13)	rpoB(1)	tonB(16)		1	1	GCF_000492935.1	PRJNA224116	SAMN02138570	AYJC00000000.1	na	1328368	573	Klebsiella pneumoniae MGH 30	strain=MGH 30		latest	Scaffold	Major	Full	Kleb_pneu_MGH_30_V1	Broad Institute	GCA_000492935.1	NZ_KI535623	Klebsiella pneumoniae MGH 30			MGH 30		Urine
GCF_000493075.fna	kpneumoniae	111	gapA(2)	infB(1)	mdh(5)	pgi(1)	phoE(17)	rpoB(4)	tonB(42)		1	1	GCF_000493075.1	PRJNA224116	SAMN02138561	AYJJ00000000.1	na	1328366	573	Klebsiella pneumoniae MGH 21	strain=MGH 21		latest	Scaffold	Major	Full	Kleb_pneu_MGH_21_V1	Broad Institute	GCA_000493075.1	NZ_KI535663	Klebsiella pneumoniae MGH 21			MGH 21		Urine
GCF_000493095.fna	kpneumoniae	1433	gapA(28)	infB(18)	mdh(21)	pgi(27)	phoE(47)	rpoB(22)	tonB(67)		1	1	GCF_000493095.1	PRJNA224116	SAMN02138560	AYJK00000000.1	na	1328365	573	Klebsiella pneumoniae MGH 20	strain=MGH 20		latest	Scaffold	Major	Full	Kleb_pneu_MGH_20_V1	Broad Institute	GCA_000493095.1	NZ_KI535671	Klebsiella pneumoniae MGH 20			MGH 20		Respiratory
GCF_000493115.fna	kpneumoniae	1432	gapA(2)	infB(1)	mdh(1)	pgi(18)	phoE(1)	rpoB(4)	tonB(235)		1	1	GCF_000493115.1	PRJNA224116	SAMN02138559	AYJL00000000.1	na	1328364	573	Klebsiella pneumoniae MGH 19	strain=MGH 19		latest	Scaffold	Major	Full	Kleb_pneu_MGH_19_V1	Broad Institute	GCA_000493115.1	NZ_KI535677	Klebsiella pneumoniae MGH 19			MGH 19		Urine
GCF_000493135.fna	kpneumoniae	20	gapA(2)	infB(3)	mdh(1)	pgi(1)	phoE(4)	rpoB(4)	tonB(4)		1	1	GCF_000493135.1	PRJNA224116	SAMN02138558	AYJM00000000.1	na	1328363	573	Klebsiella pneumoniae MGH 18	strain=MGH 18		latest	Scaffold	Major	Full	Kleb_pneu_MGH_18_V1	Broad Institute	GCA_000493135.1	NZ_KI535679	Klebsiella pneumoniae MGH 18			MGH 18		Respiratory
GCF_000493155.fna	kpneumoniae	134	gapA(3)	infB(1)	mdh(2)	pgi(1)	phoE(1)	rpoB(1)	tonB(4)		1	1	GCF_000493155.1	PRJNA224116	SAMN02138557	AYJN00000000.1	na	1328362	573	Klebsiella pneumoniae MGH 17	strain=MGH 17		latest	Scaffold	Major	Full	Kleb_pneu_MGH_17_V1	Broad Institute	GCA_000493155.1	NZ_KI535684	Klebsiella pneumoniae MGH 17			MGH 17		Urine
GCF_000495875.fna	kpneumoniae	258	gapA(3)	infB(3)	mdh(1)	pgi(1)	phoE(1)	rpoB(1)	tonB(79)		1	0	GCF_000495875.1	PRJNA224116	SAMN02314416	AVFC00000000.1	na	1384549	573	Klebsiella pneumoniae subsp. pneumoniae KKBO-1	strain=KKBO-1		latest	Scaffold	Major	Full	SeK50	University of Siena	GCA_000495875.1	NZ_AVFC01000001	Klebsiella pneumoniae subsp. pneumoniae KKBO-1			KKBO-1		blood	Homo sapiens	Italy	Central Italy, Bologna	2010
GCF_000495895.fna	kpneumoniae	258	gapA(3)	infB(3)	mdh(1)	pgi(1)	phoE(1)	rpoB(1)	tonB(79)		1	0	GCF_000495895.2	PRJNA224116	SAMN02314415	AVFD00000000.1	na	1384550	573	Klebsiella pneumoniae subsp. pneumoniae KKBO-4	strain=KKBO-4		latest	Scaffold	Minor	Full	SfK50	University of Siena	GCA_000495895.2	NZ_AVFD01000001	Klebsiella pneumoniae subsp. pneumoniae KKBO-4			KKBO-4		blood	Homo sapiens	Italy	Central Italy, Bologna	2011
GCF_000498775.fna	kpneumoniae	336	gapA(2)	infB(1)	mdh(1)	pgi(1)	phoE(72)	rpoB(4)	tonB(4)		1	1	GCF_000498775.2	PRJNA224116	SAMN02470232	AYQE00000000.1	na	1389422	573	Klebsiella pneumoniae LAU-KP1	strain=LAU-KP1		latest	Contig	Minor	Full	LAU-EC1	Lebanese American University	GCA_000498775.2	NZ_AYQE01000001	Klebsiella pneumoniae LAU-KP1			LAU-KP1		Genitourinary		Lebanon	Byblos	2013
GCF_000499865.fna	kpneumoniae	37	gapA(2)	infB(9)	mdh(2)	pgi(1)	phoE(13)	rpoB(1)	tonB(16)		0	1	GCF_000499865.1	PRJNA224116	SAMN02469895	AWOM00000000.1	na	1395575	573	Klebsiella pneumoniae subsp. pneumoniae KpQ15	strain=KpQ15		latest	Contig	Major	Full	KpQ15	Oh no sequences! Era7 Bioinformatics R&D group	GCA_000499865.1	NZ_AWOM01000001	Klebsiella pneumoniae subsp. pneumoniae KpQ15			KpQ15		blood culture from a patient in a burn	Homo sapiens	Spain	Madrid	2008
GCF_000499885.fna	kpneumoniae	37	gapA(2)	infB(9)	mdh(2)	pgi(1)	phoE(13)	rpoB(1)	tonB(16)		0	1	GCF_000499885.1	PRJNA224116	SAMN02469894	AWON00000000.1	na	1395574	573	Klebsiella pneumoniae subsp. pneumoniae KpQ24	strain=KpQ24		latest	Contig	Major	Full	KpQ24	Oh no sequences! Era7 Bioinformatics R&D group	GCA_000499885.1	NZ_AWON01000001	Klebsiella pneumoniae subsp. pneumoniae KpQ24			KpQ24		blood culture from a patient in a burn	Homo sapiens	Spain	Madrid	2008
GCF_000512165.fna	kpneumoniae	442	gapA(10)	infB(20)	mdh(2)	pgi(1)	phoE(9)	rpoB(11)	tonB(14)	GD	1	1	GCF_000512165.1	PRJNA224116	SAMN02641520		na	1123862	573	Klebsiella pneumoniae subsp. pneumoniae Kp13	strain=Kp13		latest	Complete Genome	Major	Full	ASM51216v1	LaboratÃ³rio Nacional de ComputaÃ§Ã£o CientÃ­fica	GCA_000512165.1	NZ_CP003999	Klebsiella pneumoniae subsp. pneumoniae Kp13			Kp13		blood	Homo sapiens	Brazil		2009
GCF_000521985.fna	kpneumoniae	502	gapA(2)	infB(53)	mdh(3)	pgi(1)	phoE(10)	rpoB(4)	tonB(18)		1	1	GCF_000521985.1	PRJNA224116	SAMN02138661	JAPW00000000.1	na	1328337	573	Klebsiella pneumoniae BIDMC 31	strain=BIDMC 31		latest	Scaffold	Major	Full	Hafn_alve_BIDMC_31_V1	Broad Institute	GCA_000521985.1	NZ_KI929271	Klebsiella pneumoniae BIDMC 31			BIDMC 31
GCF_000529645.fna	kpneumoniae	86	gapA(9)	infB(4)	mdh(2)	pgi(1)	phoE(1)	rpoB(1)	tonB(27)		1	1	GCF_000529645.1	PRJNA224116	SAMEA3138861	CBTW000000000.1	na	1379688	573	Klebsiella pneumoniae subsp. pneumoniae SA1	strain=SA1		latest	Scaffold	Major	Full	LPSB1_2557	INSTITUT PASTEUR	GCA_000529645.1	NZ_HG518477	Klebsiella pneumoniae subsp. pneumoniae SA1			SA1
GCF_000529705.fna	kpneumoniae	380	gapA(2)	infB(1)	mdh(1)	pgi(1)	phoE(1)	rpoB(4)	tonB(19)		1	1	GCF_000529705.1	PRJNA224116	SAMEA3138863	CBTU000000000.1	na	1379687	573	Klebsiella pneumoniae subsp. pneumoniae BJ1-GA	strain=BJ1-GA		latest	Scaffold	Major	Full	LPSB6_2558	INSTITUT PASTEUR	GCA_000529705.1	NZ_HG518479	Klebsiella pneumoniae subsp. pneumoniae BJ1-GA			BJ1-GA
GCF_000529775.fna	kpneumoniae	375	gapA(43)	infB(1)	mdh(2)	pgi(1)	phoE(10)	rpoB(4)	tonB(13)		1	1	GCF_000529775.1	PRJNA224116	SAMEA3138865	CBTV000000000.1	na	1379689	573	Klebsiella pneumoniae subsp. pneumoniae T69	strain=T69		latest	Scaffold	Major	Full	SB4536_2858	INSTITUT PASTEUR	GCA_000529775.1	NZ_HG518478	Klebsiella pneumoniae subsp. pneumoniae T69			T69
GCF_000565135.fna	kpneumoniae	2357	gapA(2)	infB(6)	mdh(1)	pgi(5)	phoE(11)	rpoB(1)	tonB(347)		1	1	GCF_000565135.1	PRJNA224116	SAMN02952957	AZAP00000000.1	na	1431455	573	Klebsiella pneumoniae NB60	strain=NB60		latest	Contig	Major	Full	Klebsiella pneumoniae Strain NB60 whole-genome sequencing	Ningbo First Hospital	GCA_000565135.1	NZ_AZAP01000001	Klebsiella pneumoniae NB60			NB60		blood		China
GCF_000566725.fna	kpneumoniae	258	gapA(3)	infB(3)	mdh(1)	pgi(1)	phoE(1)	rpoB(1)	tonB(79)		1	0	GCF_000566725.1	PRJNA224116	SAMN02356624	JCLX00000000.1	na	1400185	573	Klebsiella pneumoniae UCI 44	strain=UCI 44		latest	Scaffold	Major	Full	Kleb_pneu_UCI_44_V1	Broad Institute	GCA_000566725.1	NZ_KK036549	Klebsiella pneumoniae UCI 44			UCI 44		urine	Homo sapiens	USA	Irvine, CA
GCF_000566745.fna	kpneumoniae	258	gapA(3)	infB(3)	mdh(1)	pgi(1)	phoE(1)	rpoB(1)	tonB(79)		1	0	GCF_000566745.1	PRJNA224116	SAMN02356623	JCLY00000000.1	na	1400184	573	Klebsiella pneumoniae UCI 43	strain=UCI 43		latest	Scaffold	Major	Full	Kleb_pneu_UCI_43_V1	Broad Institute	GCA_000566745.1	NZ_KK036563	Klebsiella pneumoniae UCI 43			UCI 43		urine	Homo sapiens	USA	Irvine, CA
GCF_000566765.fna	kpneumoniae	86	gapA(9)	infB(4)	mdh(2)	pgi(1)	phoE(1)	rpoB(1)	tonB(27)		1	1	GCF_000566765.1	PRJNA224116	SAMN02356622	JCLZ00000000.1	na	1400183	573	Klebsiella pneumoniae UCI 42	strain=UCI 42		latest	Scaffold	Major	Full	Kleb_pneu_UCI_42_V1	Broad Institute	GCA_000566765.1	NZ_KK036571	Klebsiella pneumoniae UCI 42			UCI 42		sputum	Homo sapiens	USA	Irvine, CA
GCF_000566785.fna	kpneumoniae	258	gapA(3)	infB(3)	mdh(1)	pgi(1)	phoE(1)	rpoB(1)	tonB(79)		1	0	GCF_000566785.1	PRJNA224116	SAMN02356621	JCMA00000000.1	na	1400182	573	Klebsiella pneumoniae UCI 41	strain=UCI 41		latest	Scaffold	Major	Full	Kleb_pneu_UCI_41_V1	Broad Institute	GCA_000566785.1	NZ_KK036575	Klebsiella pneumoniae UCI 41			UCI 41		urine	Homo sapiens	USA	Irvine, CA
GCF_000566805.fna	kpneumoniae	258	gapA(3)	infB(3)	mdh(1)	pgi(1)	phoE(1)	rpoB(1)	tonB(79)		1	0	GCF_000566805.1	PRJNA224116	SAMN02356618	JCMB00000000.1	na	1400181	573	Klebsiella pneumoniae UCI 38	strain=UCI 38		latest	Scaffold	Major	Full	Kleb_pneu_UCI_38_V1	Broad Institute	GCA_000566805.1	NZ_KK036582	Klebsiella pneumoniae UCI 38			UCI 38		urine	Homo sapiens	USA	Irvine, CA
GCF_000566825.fna	kpneumoniae	258	gapA(3)	infB(3)	mdh(1)	pgi(1)	phoE(1)	rpoB(1)	tonB(79)		1	0	GCF_000566825.1	PRJNA224116	SAMN02356617	JCMC00000000.1	na	1400180	573	Klebsiella pneumoniae UCI 37	strain=UCI 37		latest	Scaffold	Major	Full	Kleb_pneu_UCI_37_V1	Broad Institute	GCA_000566825.1	NZ_KK036593	Klebsiella pneumoniae UCI 37			UCI 37		urine	Homo sapiens	USA	Irvine, CA
GCF_000566845.fna	kpneumoniae	1444	gapA(2)	infB(3)	mdh(6)	pgi(1)	phoE(17)	rpoB(7)	tonB(4)		1	1	GCF_000566845.1	PRJNA224116	SAMN02356614	JCMD00000000.1	na	1400179	573	Klebsiella pneumoniae UCI 34	strain=UCI 34		latest	Scaffold	Major	Full	Kleb_pneu_UCI_34_V1	Broad Institute	GCA_000566845.1	NZ_KK036609	Klebsiella pneumoniae UCI 34			UCI 34		urine	Homo sapiens	USA	Irvine, CA
GCF_000566865.fna	kpneumoniae	258	gapA(3)	infB(3)	mdh(1)	pgi(1)	phoE(1)	rpoB(1)	tonB(79)		1	0	GCF_000566865.1	PRJNA224116	SAMN02356613	JCME00000000.1	na	1400178	573	Klebsiella pneumoniae UCI 33	strain=UCI 33		latest	Scaffold	Major	Full	Kleb_pneu_UCI_33_V1	Broad Institute	GCA_000566865.1	NZ_KK036616	Klebsiella pneumoniae UCI 33			UCI 33		urine	Homo sapiens	USA	Irvine, CA
GCF_000566885.fna	kpneumoniae	-	gapA(4)	infB(18)	mdh(5)	pgi(1)	phoE(26)	rpoB(8)	tonB(13)		1	1	GCF_000566885.1	PRJNA224116	SAMN02356606	JCMF00000000.1	na	1400177	573	Klebsiella pneumoniae UCI 26	strain=UCI 26		latest	Scaffold	Major	Full	Kleb_pneu_UCI_26_V1	Broad Institute	GCA_000566885.1	NZ_KK037011	Klebsiella pneumoniae UCI 26			UCI 26		urine	Homo sapiens	USA	Irvine, CA
GCF_000566905.fna	kpneumoniae	873	gapA(14)	infB(1)	mdh(2)	pgi(1)	phoE(7)	rpoB(4)	tonB(182)		0	1	GCF_000566905.1	PRJNA224116	SAMN02356605	JCMG00000000.1	na	1400176	573	Klebsiella pneumoniae UCI 25	strain=UCI 25		latest	Scaffold	Major	Full	Kleb_pneu_UCI_25_V1	Broad Institute	GCA_000566905.1	NZ_KK036633	Klebsiella pneumoniae UCI 25			UCI 25		urine	Homo sapiens	USA	Irvine, CA
GCF_000566925.fna	kpneumoniae	258	gapA(3)	infB(3)	mdh(1)	pgi(1)	phoE(1)	rpoB(1)	tonB(79)		1	0	GCF_000566925.1	PRJNA224116	SAMN02356602	JCMH00000000.1	na	1400175	573	Klebsiella pneumoniae UCI 22	strain=UCI 22		latest	Scaffold	Major	Full	Kleb_pneu_UCI_22_V1	Broad Institute	GCA_000566925.1	NZ_KK036637	Klebsiella pneumoniae UCI 22			UCI 22		sputum	Homo sapiens	USA	Irvine, CA
GCF_000566945.fna	kpneumoniae	258	gapA(3)	infB(3)	mdh(1)	pgi(1)	phoE(1)	rpoB(1)	tonB(79)	GD	1	0	GCF_000566945.1	PRJNA224116	SAMN02356601	JCMI00000000.1	na	1400174	573	Klebsiella pneumoniae UCI 21	strain=UCI 21		latest	Scaffold	Major	Full	Kleb_pneu_UCI_21_V1	Broad Institute	GCA_000566945.1	NZ_KK036648	Klebsiella pneumoniae UCI 21			UCI 21		rectal	Homo sapiens	USA	Irvine, CA
GCF_000566965.fna	kpneumoniae	-	gapA(2)	infB(~1)	mdh(2)	pgi(1)	phoE(7)	rpoB(1)	tonB(81)		1	1	GCF_000566965.1	PRJNA224116	SAMN02356600	JCMJ00000000.1	na	1400173	573	Klebsiella pneumoniae UCI 20	strain=UCI 20		latest	Scaffold	Major	Full	Kleb_pneu_UCI_20_V1	Broad Institute	GCA_000566965.1	NZ_KK036652	Klebsiella pneumoniae UCI 20			UCI 20		urine	Homo sapiens	USA	Irvine, CA
GCF_000566985.fna	kpneumoniae	258	gapA(3)	infB(3)	mdh(1)	pgi(1)	phoE(1)	rpoB(1)	tonB(79)	GD	1	0	GCF_000566985.1	PRJNA224116	SAMN02356599	JCMK00000000.1	na	1400172	573	Klebsiella pneumoniae UCI 19	strain=UCI 19		latest	Scaffold	Major	Full	Kleb_pneu_UCI_19_V1	Broad Institute	GCA_000566985.1	NZ_KK036663	Klebsiella pneumoniae UCI 19			UCI 19		urine	Homo sapiens	USA	Irvine, CA
GCF_000567005.fna	kpneumoniae	641	gapA(16)	infB(18)	mdh(21)	pgi(27)	phoE(39)	rpoB(22)	tonB(67)		1	1	GCF_000567005.1	PRJNA224116	SAMN02356598	JCML00000000.1	na	1400171	573	Klebsiella pneumoniae UCI 18	strain=UCI 18		latest	Scaffold	Major	Full	Kleb_pneu_UCI_18_V1	Broad Institute	GCA_000567005.1	NZ_KK036666	Klebsiella pneumoniae UCI 18			UCI 18		urine	Homo sapiens	USA	Irvine, CA
GCF_000567025.fna	kpneumoniae	258	gapA(3)	infB(3)	mdh(1)	pgi(1)	phoE(1)	rpoB(1)	tonB(79)		1	0	GCF_000567025.1	PRJNA224116	SAMN02356594	JCMM00000000.1	na	1400162	573	Klebsiella pneumoniae BIDMC 45	strain=BIDMC 45		latest	Scaffold	Major	Full	Kleb_pneu_BIDMC_45_V1	Broad Institute	GCA_000567025.1	NZ_KK036675	Klebsiella pneumoniae BIDMC 45			BIDMC 45		URINE	Homo sapiens	USA	Boston, MA
GCF_000567045.fna	kpneumoniae	37	gapA(2)	infB(9)	mdh(2)	pgi(1)	phoE(13)	rpoB(1)	tonB(16)		0	0	GCF_000567045.1	PRJNA224116	SAMN02356593	JCMN00000000.1	na	1400169	573	Klebsiella pneumoniae BIDMC 53	strain=BIDMC 53		latest	Scaffold	Major	Full	Kleb_pneu_BIDMC_53_V1	Broad Institute	GCA_000567045.1	NZ_KK036686	Klebsiella pneumoniae BIDMC 53			BIDMC 53		URINE	Homo sapiens	USA	Boston, MA
GCF_000567065.fna	kpneumoniae	-	gapA(2)	infB(60)	mdh(11)	pgi(1)	phoE(~4)	rpoB(8)	tonB(24)		1	1	GCF_000567065.1	PRJNA224116	SAMN02356592	JCMO00000000.1	na	1400168	573	Klebsiella pneumoniae BIDMC 52	strain=BIDMC 52		latest	Scaffold	Major	Full	Kleb_pneu_BIDMC_52_V1	Broad Institute	GCA_000567065.1	NZ_KK036694	Klebsiella pneumoniae BIDMC 52			BIDMC 52		URINE	Homo sapiens	USA	Boston, MA
GCF_000567085.fna	kpneumoniae	36	gapA(2)	infB(1)	mdh(2)	pgi(1)	phoE(7)	rpoB(1)	tonB(7)		1	1	GCF_000567085.1	PRJNA224116	SAMN02356591	JCMP00000000.1	na	1400167	573	Klebsiella pneumoniae BIDMC 51	strain=BIDMC 51		latest	Scaffold	Major	Full	Kleb_pneu_BIDMC_51_V1	Broad Institute	GCA_000567085.1	NZ_KK036701	Klebsiella pneumoniae BIDMC 51			BIDMC 51		URINE	Homo sapiens	USA	Boston, MA
GCF_000567105.fna	kpneumoniae	37	gapA(2)	infB(9)	mdh(2)	pgi(1)	phoE(13)	rpoB(1)	tonB(16)		1	1	GCF_000567105.1	PRJNA224116	SAMN02356587	JCMQ00000000.1	na	1400166	573	Klebsiella pneumoniae BIDMC 48	strain=BIDMC 48		latest	Scaffold	Major	Full	Kleb_pneu_BIDMC_48_V1	Broad Institute	GCA_000567105.1	NZ_KK036705	Klebsiella pneumoniae BIDMC 48			BIDMC 48		SPUTUM	Homo sapiens	USA	Boston, MA
GCF_000567125.fna	kpneumoniae	540	gapA(2)	infB(1)	mdh(71)	pgi(1)	phoE(3)	rpoB(3)	tonB(18)		1	1	GCF_000567125.1	PRJNA224116	SAMN02356586	JCMR00000000.1	na	1400165	573	Klebsiella pneumoniae BIDMC 47	strain=BIDMC 47		latest	Scaffold	Major	Full	Kleb_pneu_BIDMC_47_V1	Broad Institute	GCA_000567125.1	NZ_KK036708	Klebsiella pneumoniae BIDMC 47			BIDMC 47		URINE	Homo sapiens	USA	Boston, MA
GCF_000567145.fna	kpneumoniae	-	gapA(2)	infB(1)	mdh(2)	pgi(1)	phoE(1)	rpoB(15)	tonB(14)		1	1	GCF_000567145.1	PRJNA224116	SAMN02356585	JCMS00000000.1	na	1400164	573	Klebsiella pneumoniae BIDMC 46b	strain=BIDMC 46b		latest	Scaffold	Major	Full	Kleb_pneu_BIDMC_46b_V1	Broad Institute	GCA_000567145.1	NZ_KK036716	Klebsiella pneumoniae BIDMC 46b			BIDMC 46b		URINE	Homo sapiens	USA	Boston, MA
GCF_000567165.fna	kpneumoniae	37	gapA(2)	infB(9)	mdh(2)	pgi(1)	phoE(13)	rpoB(1)	tonB(16)		0	0	GCF_000567165.1	PRJNA224116	SAMN02356584	JCMT00000000.1	na	1400163	573	Klebsiella pneumoniae BIDMC 46a	strain=BIDMC 46a		latest	Scaffold	Major	Full	Kleb_pneu_BIDMC_46a_V1	Broad Institute	GCA_000567165.1	NZ_KK036718	Klebsiella pneumoniae BIDMC 46a			BIDMC 46a		URINE	Homo sapiens	USA	Boston, MA
GCF_000567185.fna	kpneumoniae	258	gapA(3)	infB(3)	mdh(1)	pgi(1)	phoE(1)	rpoB(1)	tonB(79)		1	0	GCF_000567185.1	PRJNA224116	SAMN02356580	JCMU00000000.1	na	1400161	573	Klebsiella pneumoniae BIDMC 42b	strain=BIDMC 42b		latest	Scaffold	Major	Full	Kleb_pneu_BIDMC_42b_V1	Broad Institute	GCA_000567185.1	NZ_KK036724	Klebsiella pneumoniae BIDMC 42b			BIDMC 42b		BLOOD CULTURE	Homo sapiens	USA	Boston, MA
GCF_000567205.fna	kpneumoniae	258	gapA(3)	infB(3)	mdh(1)	pgi(1)	phoE(1)	rpoB(1)	tonB(79)		1	0	GCF_000567205.1	PRJNA224116	SAMN02356579	JCMV00000000.1	na	1400160	573	Klebsiella pneumoniae BIDMC 42a	strain=BIDMC 42a		latest	Scaffold	Major	Full	Kleb_pneu_BIDMC_42a_V1	Broad Institute	GCA_000567205.1	NZ_KK036732	Klebsiella pneumoniae BIDMC 42a			BIDMC 42a		BLOOD CULTURE	Homo sapiens	USA	Boston, MA
GCF_000567225.fna	kpneumoniae	17	gapA(2)	infB(1)	mdh(1)	pgi(1)	phoE(4)	rpoB(4)	tonB(4)		1	1	GCF_000567225.1	PRJNA224116	SAMN02138666	JCMW00000000.1	na	1328424	573	Klebsiella pneumoniae BIDMC 35	strain=BIDMC 35		latest	Scaffold	Major	Full	Kleb_pneu_BIDMC_35_V1	Broad Institute	GCA_000567225.1	NZ_KK036739	Klebsiella pneumoniae BIDMC 35			BIDMC 35
GCF_000567245.fna	kpneumoniae	258	gapA(3)	infB(3)	mdh(1)	pgi(1)	phoE(1)	rpoB(1)	tonB(79)		1	0	GCF_000567245.1	PRJNA224116	SAMN02138665	JCMX00000000.1	na	1328423	573	Klebsiella pneumoniae BIDMC 34	strain=BIDMC 34		latest	Scaffold	Major	Full	Kleb_pneu_BIDMC_34_V1	Broad Institute	GCA_000567245.1	NZ_KK036744	Klebsiella pneumoniae BIDMC 34			BIDMC 34
GCF_000567265.fna	kpneumoniae	258	gapA(3)	infB(3)	mdh(1)	pgi(1)	phoE(1)	rpoB(1)	tonB(79)		1	0	GCF_000567265.1	PRJNA224116	SAMN02138662	JCMY00000000.1	na	1328421	573	Klebsiella pneumoniae BIDMC 32	strain=BIDMC 32		latest	Scaffold	Major	Full	Kleb_pneu_BIDMC_32_V1	Broad Institute	GCA_000567265.1	NZ_KK036749	Klebsiella pneumoniae BIDMC 32			BIDMC 32
GCF_000567285.fna	kpneumoniae	37	gapA(2)	infB(9)	mdh(2)	pgi(1)	phoE(13)	rpoB(1)	tonB(16)		1	0	GCF_000567285.1	PRJNA224116	SAMN02138645	JCMZ00000000.1	na	1328415	573	Klebsiella pneumoniae BIDMC 18D	strain=BIDMC 18D		latest	Scaffold	Major	Full	Kleb_pneu_BIDMC_18D_V2	Broad Institute	GCA_000567285.1	NZ_KK036766	Klebsiella pneumoniae BIDMC 18D			BIDMC 18D		URINE
GCF_000567305.fna	kpneumoniae	258	gapA(3)	infB(3)	mdh(1)	pgi(1)	phoE(1)	rpoB(1)	tonB(79)		1	0	GCF_000567305.1	PRJNA224116	SAMN02138642	JCNA00000000.1	na	1328412	573	Klebsiella pneumoniae BIDMC 18A	strain=BIDMC 18A		latest	Scaffold	Major	Full	Kleb_pneu_BIDMC_18A_V2	Broad Institute	GCA_000567305.1	NZ_KK036782	Klebsiella pneumoniae BIDMC 18A			BIDMC 18A		URINE
GCF_000567325.fna	kpneumoniae	258	gapA(3)	infB(3)	mdh(1)	pgi(1)	phoE(1)	rpoB(1)	tonB(79)		1	0	GCF_000567325.1	PRJNA224116	SAMN02138637	JCNB00000000.1	na	1328410	573	Klebsiella pneumoniae BIDMC 14	strain=BIDMC 14		latest	Scaffold	Major	Full	Kleb_pneu_BIDMC_14_V2	Broad Institute	GCA_000567325.1	NZ_KK036789	Klebsiella pneumoniae BIDMC 14			BIDMC 14		URINE
GCF_000567345.fna	kpneumoniae	258	gapA(3)	infB(3)	mdh(1)	pgi(1)	phoE(1)	rpoB(1)	tonB(79)		1	0	GCF_000567345.1	PRJNA224116	SAMN02138636	JCNC00000000.1	na	1328409	573	Klebsiella pneumoniae BIDMC 13	strain=BIDMC 13		latest	Scaffold	Major	Full	Kleb_pneu_BIDMC_13_V1	Broad Institute	GCA_000567345.1	NZ_KK036799	Klebsiella pneumoniae BIDMC 13			BIDMC 13		BLOOD CULTURE
GCF_000567365.fna	kpneumoniae	258	gapA(3)	infB(3)	mdh(1)	pgi(1)	phoE(1)	rpoB(1)	tonB(79)		1	0	GCF_000567365.1	PRJNA224116	SAMN02138634	JCND00000000.1	na	1328407	573	Klebsiella pneumoniae BIDMC 12B	strain=BIDMC 12B		latest	Scaffold	Major	Full	Kleb_pneu_BIDMC_12B_V1	Broad Institute	GCA_000567365.1	NZ_KK036828	Klebsiella pneumoniae BIDMC 12B			BIDMC 12B		BLOOD CULTURE
GCF_000567385.fna	kpneumoniae	258	gapA(3)	infB(3)	mdh(1)	pgi(1)	phoE(1)	rpoB(1)	tonB(79)		1	0	GCF_000567385.1	PRJNA224116	SAMN02138633	JCNE00000000.1	na	1328406	573	Klebsiella pneumoniae BIDMC 12A	strain=BIDMC 12A		latest	Scaffold	Major	Full	Kleb_pneu_BIDMC_12A_V2	Broad Institute	GCA_000567385.1	NZ_KK036838	Klebsiella pneumoniae BIDMC 12A			BIDMC 12A		SPUTUM
GCF_000567405.fna	kpneumoniae	14	gapA(1)	infB(6)	mdh(1)	pgi(1)	phoE(1)	rpoB(1)	tonB(1)		1	1	GCF_000567405.1	PRJNA224116	SAMN02138632	JCNF00000000.1	na	1328405	573	Klebsiella pneumoniae BIDMC 11	strain=BIDMC 11		latest	Scaffold	Major	Full	Kleb_pneu_BIDMC_11_V2	Broad Institute	GCA_000567405.1	NZ_KK036848	Klebsiella pneumoniae BIDMC 11			BIDMC 11		SWAB, PERITONEAL ABSCESS
GCF_000567425.fna	kpneumoniae	258	gapA(3)	infB(3)	mdh(1)	pgi(1)	phoE(1)	rpoB(1)	tonB(79)		1	0	GCF_000567425.1	PRJNA224116	SAMN02138628	JCNG00000000.1	na	1328403	573	Klebsiella pneumoniae BIDMC 7B	strain=BIDMC 7B		latest	Scaffold	Major	Full	Kleb_pneu_BIDMC_7B_V2	Broad Institute	GCA_000567425.1	NZ_KK036864	Klebsiella pneumoniae BIDMC 7B			BIDMC 7B		URINE
GCF_000567445.fna	kpneumoniae	258	gapA(3)	infB(3)	mdh(1)	pgi(1)	phoE(1)	rpoB(1)	tonB(79)		1	0	GCF_000567445.1	PRJNA224116	SAMN02138625	JCNH00000000.1	na	1328401	573	Klebsiella pneumoniae BIDMC 5	strain=BIDMC 5		latest	Scaffold	Major	Full	Kleb_pneu_BIDMC_5_V2	Broad Institute	GCA_000567445.1	NZ_KK037013	Klebsiella pneumoniae BIDMC 5			BIDMC 5		BLOOD CULTURE
GCF_000567465.fna	kpneumoniae	258	gapA(3)	infB(3)	mdh(1)	pgi(1)	phoE(1)	rpoB(1)	tonB(79)		0	0	GCF_000567465.1	PRJNA224116	SAMN02138624	JCNI00000000.1	na	1328400	573	Klebsiella pneumoniae BIDMC 4	strain=BIDMC 4		latest	Scaffold	Major	Full	Kleb_pneu_BIDMC_4_V2	Broad Institute	GCA_000567465.1	NZ_KK036873	Klebsiella pneumoniae BIDMC 4			BIDMC 4		TISSUE, abdomen
GCF_000567485.fna	kpneumoniae	258	gapA(3)	infB(3)	mdh(1)	pgi(1)	phoE(1)	rpoB(1)	tonB(79)		1	0	GCF_000567485.1	PRJNA224116	SAMN02138621	JCNJ00000000.1	na	1328399	573	Klebsiella pneumoniae BIDMC 2A	strain=BIDMC 2A		latest	Scaffold	Major	Full	Kleb_pneu_BIDMC_2A_V2	Broad Institute	GCA_000567485.1	NZ_KK036887	Klebsiella pneumoniae BIDMC 2A			BIDMC 2A		BLOOD CULTURE
GCF_000567505.fna	kpneumoniae	258	gapA(3)	infB(3)	mdh(1)	pgi(1)	phoE(1)	rpoB(1)	tonB(79)		1	0	GCF_000567505.1	PRJNA224116	SAMN02138620	JCNK00000000.1	na	1328398	573	Klebsiella pneumoniae BIDMC 1	strain=BIDMC 1		latest	Scaffold	Major	Full	Kleb_pneu_BIDMC_1_V2	Broad Institute	GCA_000567505.1	NZ_KK036894	Klebsiella pneumoniae BIDMC 1			BIDMC 1		bone tissue, toe
GCF_000567525.fna	kpneumoniae	258	gapA(3)	infB(3)	mdh(1)	pgi(1)	phoE(1)	rpoB(1)	tonB(79)		1	0	GCF_000567525.1	PRJNA224116	SAMN02138606	JCNL00000000.1	na	1328389	573	Klebsiella pneumoniae UCICRE 1	strain=UCICRE 1		latest	Scaffold	Major	Full	Kleb_pneu_UCI_1_V1	Broad Institute	GCA_000567525.1	NZ_KK036901	Klebsiella pneumoniae UCICRE 1			UCICRE 1
GCF_000567545.fna	kpneumoniae	258	gapA(3)	infB(3)	mdh(1)	pgi(1)	phoE(1)	rpoB(1)	tonB(79)		1	0	GCF_000567545.1	PRJNA224116	SAMN02138603	JCNM00000000.1	na	1328387	573	Klebsiella pneumoniae BWH 41	strain=BWH 41		latest	Scaffold	Major	Full	Kleb_pneu_BWH_41_V1	Broad Institute	GCA_000567545.1	NZ_KK036908	Klebsiella pneumoniae BWH 41			BWH 41		Urine
GCF_000567565.fna	kpneumoniae	258	gapA(3)	infB(3)	mdh(1)	pgi(1)	phoE(1)	rpoB(1)	tonB(79)		1	0	GCF_000567565.1	PRJNA224116	SAMN02138599	JCNN00000000.1	na	1328386	573	Klebsiella pneumoniae BWH 36	strain=BWH 36		latest	Scaffold	Major	Full	Kleb_pneu_BWH_36_V1	Broad Institute	GCA_000567565.1	NZ_KK036911	Klebsiella pneumoniae BWH 36			BWH 36		BAL
GCF_000567585.fna	kpneumoniae	258	gapA(3)	infB(3)	mdh(1)	pgi(1)	phoE(1)	rpoB(1)	tonB(79)	GD	1	0	GCF_000567585.1	PRJNA224116	SAMN02138591	JCNO00000000.1	na	1328383	573	Klebsiella pneumoniae BWH 22	strain=BWH 22		latest	Scaffold	Major	Full	Kleb_pneu_BWH_22_V2	Broad Institute	GCA_000567585.1	NZ_KK036921	Klebsiella pneumoniae BWH 22			BWH 22		Urine
GCF_000567605.fna	kpneumoniae	113	gapA(14)	infB(1)	mdh(2)	pgi(1)	phoE(21)	rpoB(1)	tonB(23)		1	1	GCF_000567605.1	PRJNA224116	SAMN02138590	JCNP00000000.1	na	1328382	573	Klebsiella pneumoniae BWH 15	strain=BWH 15		latest	Scaffold	Major	Full	Kleb_pneu_BWH_15_V2	Broad Institute	GCA_000567605.1	NZ_KK036925	Klebsiella pneumoniae BWH 15			BWH 15		Peritoneal
GCF_000567625.fna	kpneumoniae	101	gapA(2)	infB(6)	mdh(1)	pgi(5)	phoE(4)	rpoB(1)	tonB(6)	GD	1	0	GCF_000567625.1	PRJNA224116	SAMN02138589	JCNQ00000000.1	na	1328381	573	Klebsiella pneumoniae BWH 2	strain=BWH 2		latest	Scaffold	Major	Full	Kleb_pneu_BWH_2_V2	Broad Institute	GCA_000567625.1	NZ_KK036936	Klebsiella pneumoniae BWH 2			BWH 2		Tissue
GCF_000567645.fna	kpneumoniae	37	gapA(2)	infB(9)	mdh(2)	pgi(1)	phoE(13)	rpoB(1)	tonB(16)		0	0	GCF_000567645.1	PRJNA224116	SAMN02138587	JCNR00000000.1	na	1328379	573	Klebsiella pneumoniae MGH 47	strain=MGH 47		latest	Scaffold	Major	Full	Kleb_pneu_MGH_47_V1	Broad Institute	GCA_000567645.1	NZ_KK036944	Klebsiella pneumoniae MGH 47			MGH 47		Wound fluid
GCF_000567665.fna	kpneumoniae	1084	gapA(3)	infB(3)	mdh(1)	pgi(1)	phoE(1)	rpoB(9)	tonB(79)		1	0	GCF_000567665.1	PRJNA224116	SAMN02138585	JCNS00000000.1	na	1328377	573	Klebsiella pneumoniae MGH 45	strain=MGH 45		latest	Scaffold	Major	Full	Kleb_pneu_MGH_45_V1	Broad Institute	GCA_000567665.1	NZ_KK036949	Klebsiella pneumoniae MGH 45			MGH 45		Urine
GCF_000567685.fna	kpneumoniae	307	gapA(4)	infB(1)	mdh(2)	pgi(52)	phoE(1)	rpoB(1)	tonB(7)		0	1	GCF_000567685.1	PRJNA224116	SAMN02138583	JCNT00000000.1	na	1328375	573	Klebsiella pneumoniae MGH 43	strain=MGH 43		latest	Scaffold	Major	Full	Kleb_pneu_MGH_43_V1	Broad Institute	GCA_000567685.1	NZ_KK036953	Klebsiella pneumoniae MGH 43			MGH 43		Urine
GCF_000567725.fna	kpneumoniae	1583	gapA(2)	infB(1)	mdh(2)	pgi(1)	phoE(12)	rpoB(1)	tonB(9)		1	1	GCF_000567725.1	PRJNA224116	SAMN02138579	JCNV00000000.1	na	1328373	573	Klebsiella pneumoniae MGH 39	strain=MGH 39		latest	Scaffold	Major	Full	Kleb_pneu_MGH_39_V1	Broad Institute	GCA_000567725.1	NZ_KK036960	Klebsiella pneumoniae MGH 39			MGH 39		Urine
GCF_000567745.fna	kpneumoniae	392	gapA(3)	infB(4)	mdh(6)	pgi(1)	phoE(7)	rpoB(4)	tonB(40)		0	1	GCF_000567745.1	PRJNA224116	SAMN02138575	JCNW00000000.1	na	1328371	573	Klebsiella pneumoniae MGH 35	strain=MGH 35		latest	Scaffold	Major	Full	Kleb_pneu_MGH_35_V1	Broad Institute	GCA_000567745.1	NZ_KK036965	Klebsiella pneumoniae MGH 35			MGH 35		Bile (fluid)
GCF_000567765.fna	kpneumoniae	258	gapA(3)	infB(3)	mdh(1)	pgi(1)	phoE(1)	rpoB(1)	tonB(79)		1	0	GCF_000567765.2	PRJNA224116	SAMN02138571	JCNX00000000.2	na	1328369	573	Klebsiella pneumoniae MGH 31	strain=MGH 31		latest	Contig	Major	Full	ASM56776v2	Broad Institute	GCA_000567765.2	NZ_JCNX02000001	Klebsiella pneumoniae MGH 31			MGH 31		Tissue
GCF_000567785.fna	kpneumoniae	258	gapA(3)	infB(3)	mdh(1)	pgi(1)	phoE(1)	rpoB(1)	tonB(79)		1	0	GCF_000567785.1	PRJNA224116	SAMN02138569	JCNY00000000.1	na	1328367	573	Klebsiella pneumoniae MGH 29	strain=MGH 29		latest	Scaffold	Major	Full	Kleb_pneu_MGH_29_V1	Broad Institute	GCA_000567785.1	NZ_KK036975	Klebsiella pneumoniae MGH 29			MGH 29		Respiratory
GCF_000567825.fna	kpneumoniae	258	gapA(3)	infB(3)	mdh(1)	pgi(1)	phoE(1)	rpoB(1)	tonB(79)		1	0	GCF_000567825.1	PRJNA224116	SAMN02138627	JAPO00000000.1	na	1328402	573	Klebsiella pneumoniae BIDMC 7A	strain=BIDMC 7A		latest	Scaffold	Major	Full	Kleb_pneu_BIDMC_7A_V2	Broad Institute	GCA_000567825.1	NZ_KK036995	Klebsiella pneumoniae BIDMC 7A			BIDMC 7A		URINE
GCF_000567845.fna	kpneumoniae	258	gapA(3)	infB(3)	mdh(1)	pgi(1)	phoE(1)	rpoB(1)	tonB(79)	GD	1	0	GCF_000567845.1	PRJNA224116	SAMN02138618	JCOA00000000.1	na	1328396	573	Klebsiella pneumoniae UCICRE 13	strain=UCICRE 13		latest	Scaffold	Major	Full	Kleb_pneu_UCI_13_V1	Broad Institute	GCA_000567845.1	NZ_KK037007	Klebsiella pneumoniae UCICRE 13			UCICRE 13
GCF_000585875.fna	kpneumoniae	512	gapA(54)	infB(3)	mdh(1)	pgi(1)	phoE(1)	rpoB(1)	tonB(79)	GD	1	0	GCF_000585875.1	PRJNA224116	SAMN02951923	AOSJ00000000.1	na	1290996	573	Klebsiella pneumoniae KP3-S	strain=KP3-S		latest	Contig	Major	Full	Kpn3159065	Istituto Superiore di Sanita	GCA_000585875.1	NZ_AOSJ01000001	Klebsiella pneumoniae KP3-S			KP3-S		blood	Homo sapiens	Italy		2011
GCF_000585895.fna	kpneumoniae	512	gapA(54)	infB(3)	mdh(1)	pgi(1)	phoE(1)	rpoB(1)	tonB(79)	GD	1	0	GCF_000585895.1	PRJNA224116	SAMN02951924	APMF00000000.1	na	1294139	573	Klebsiella pneumoniae KP4-R	strain=KP4-R		latest	Contig	Major	Full	KP4-R	Istituto Superiore di Sanita	GCA_000585895.1	NZ_APMF01000001	Klebsiella pneumoniae KP4-R			KP4-R		blood culture		Italy		2011
GCF_000585915.fna	kpneumoniae	512	gapA(54)	infB(3)	mdh(1)	pgi(1)	phoE(1)	rpoB(1)	tonB(79)	GD	1	0	GCF_000585915.1	PRJNA224116	SAMN02951926	AQCI00000000.1	na	1294141	573	Klebsiella pneumoniae KP2-R	strain=KP2-R		latest	Contig	Major	Full	KP2-R	Istituto Superiore di Sanita	GCA_000585915.1	NZ_AQCI01000001	Klebsiella pneumoniae KP2-R			KP2-R		rectal swab		Italy		2010
GCF_000585935.fna	kpneumoniae	512	gapA(54)	infB(3)	mdh(1)	pgi(1)	phoE(1)	rpoB(1)	tonB(79)	GD	1	0	GCF_000585935.1	PRJNA224116	SAMN02951925	APMG00000000.1	na	1294138	573	Klebsiella pneumoniae KP5-R	strain=KP5-R		latest	Contig	Major	Full	KP5-R	Istituto Superiore di Sanita	GCA_000585935.1	NZ_APMG01000001	Klebsiella pneumoniae KP5-R			KP5-R		urine		Italy		2011
GCF_000585955.fna	kpneumoniae	512	gapA(54)	infB(3)	mdh(1)	pgi(1)	phoE(1)	rpoB(1)	tonB(79)	GD	1	0	GCF_000585955.1	PRJNA224116	SAMN02951927	AQCJ00000000.1	na	1294140	573	Klebsiella pneumoniae KP1-I	strain=KP1-I		latest	Contig	Major	Full	KP1-I	Istituto Superiore di Sanita	GCA_000585955.1	NZ_AQCJ01000001	Klebsiella pneumoniae KP1-I			KP1-I		blood		Italy		2010
GCF_000597905.fna	kpneumoniae	258	gapA(3)	infB(3)	mdh(1)	pgi(1)	phoE(1)	rpoB(1)	tonB(79)		1	0	GCF_000597905.1	PRJNA224116	SAMN03081501		na	1420013	573	Klebsiella pneumoniae 30684/NJST258_2	strain=30684/NJST258_2		latest	Complete Genome	Major	Full	ASM59790v1	Igenbio Inc	GCA_000597905.1	NZ_CP006918	Klebsiella pneumoniae 30684/NJST258_2			30684/NJST258_2		urinary tract infection	Homo sapiens	USA		2010
GCF_000598005.fna	kpneumoniae	258	gapA(3)	infB(3)	mdh(1)	pgi(1)	phoE(1)	rpoB(1)	tonB(79)		1	0	GCF_000598005.1	PRJNA224116	SAMN03081502		na	1420012	573	Klebsiella pneumoniae 30660/NJST258_1	strain=30660/NJST258_1		latest	Complete Genome	Major	Full	ASM59800v1	Igenbio Inc	GCA_000598005.1	NZ_CP006923	Klebsiella pneumoniae 30660/NJST258_1			30660/NJST258_1		urinary tract infection	Homo sapiens	USA		2010
GCF_000599905.fna	kpneumoniae	258	gapA(3)	infB(3)	mdh(1)	pgi(1)	phoE(1)	rpoB(1)	tonB(79)		1	0	GCF_000599905.1	PRJNA224116	SAMN02666510	AQPG00000000.1	na	1310159	573	Klebsiella pneumoniae Kb677	strain=Kb677		latest	Contig	Major	Full	KPB_4 IHQD	Los Alamos National Laboratory	GCA_000599905.1	NZ_AQPG01000001	Klebsiella pneumoniae Kb677			Kb677		Human clinical: Urine	Homo sapiens	USA	OH	2012
GCF_000599925.fna	kpneumoniae	258	gapA(3)	infB(3)	mdh(1)	pgi(1)	phoE(1)	rpoB(1)	tonB(79)	GD	1	0	GCF_000599925.1	PRJNA224116	SAMN02666509	AQRD00000000.1	na	1310158	573	Klebsiella pneumoniae Kb140	strain=Kb140		latest	Contig	Major	Full	KPB_3 IHQD	Los Alamos National Laboratory	GCA_000599925.1	NZ_AQRD01000001	Klebsiella pneumoniae Kb140			Kb140		human clinical: blood, septic	Homo sapiens	USA	OH	2012
GCF_000633735.fna	kpneumoniae	258	gapA(3)	infB(3)	mdh(1)	pgi(1)	phoE(1)	rpoB(1)	tonB(79)		1	0	GCF_000633735.1	PRJNA224116	SAMN02581362	JJNC00000000.1	na	1438766	573	Klebsiella pneumoniae CHS 60	strain=CHS 60		latest	Scaffold	Major	Full	Kleb_pneu_CHS_60_V1	Broad Institute	GCA_000633735.1	NZ_KK214355	Klebsiella pneumoniae CHS 60			CHS 60		Urine	Homo sapiens	USA	North Carolina	2013
GCF_000633755.fna	kpneumoniae	258	gapA(3)	infB(3)	mdh(1)	pgi(1)	phoE(1)	rpoB(1)	tonB(79)		1	0	GCF_000633755.1	PRJNA224116	SAMN02581349	JJND00000000.1	na	1438753	573	Klebsiella pneumoniae CHS 47	strain=CHS 47		latest	Scaffold	Major	Full	Kleb_pneu_CHS_47_V1	Broad Institute	GCA_000633755.1	NZ_KK214461	Klebsiella pneumoniae CHS 47			CHS 47		Urine	Homo sapiens	USA	North Carolina	2013
GCF_000633775.fna	kpneumoniae	258	gapA(3)	infB(3)	mdh(1)	pgi(1)	phoE(1)	rpoB(1)	tonB(79)		1	0	GCF_000633775.1	PRJNA224116	SAMN02581344	JJNE00000000.1	na	1438748	573	Klebsiella pneumoniae CHS 42	strain=CHS 42		latest	Scaffold	Major	Full	Kleb_pneu_CHS_42_V1	Broad Institute	GCA_000633775.1	NZ_KK214602	Klebsiella pneumoniae CHS 42			CHS 42		Urine	Homo sapiens	USA	North Carolina	2013
GCF_000688155.fna	kpneumoniae	15	gapA(1)	infB(1)	mdh(1)	pgi(1)	phoE(1)	rpoB(1)	tonB(1)		1	0	GCF_000688155.1	PRJNA224116	SAMN02581395	JJNB00000000.1	na	1438786	573	Klebsiella pneumoniae MGH 63	strain=MGH 63		latest	Contig	Major	Full	Kleb_pneu_MGH_63_V1	Broad Institute	GCA_000688155.1	NZ_JJNB01000001	Klebsiella pneumoniae MGH 63			MGH 63		Bile (fluid)	Homo sapiens	USA	Boston	2013
GCF_000688175.fna	kpneumoniae	17	gapA(2)	infB(1)	mdh(1)	pgi(1)	phoE(4)	rpoB(4)	tonB(4)		1	1	GCF_000688175.1	PRJNA224116	SAMN02581270	JJNI00000000.1	na	1438809	573	Klebsiella pneumoniae UCI 64	strain=UCI 64		latest	Contig	Major	Full	Kleb_pneu_UCI_64_V1	Broad Institute	GCA_000688175.1	NZ_JJNI01000001	Klebsiella pneumoniae UCI 64			UCI 64		urine	Homo sapiens	USA	California	2013
GCF_000688195.fna	kpneumoniae	-	gapA(4)	infB(1)	mdh(2)	pgi(80)	phoE(4)	rpoB(4)	tonB(~2)		0	1	GCF_000688195.1	PRJNA224116	SAMN02581266	JJNJ00000000.1	na	1438805	573	Klebsiella pneumoniae UCI 60	strain=UCI 60		latest	Contig	Major	Full	Kleb_pneu_UCI_60_V1	Broad Institute	GCA_000688195.1	NZ_JJNJ01000001	Klebsiella pneumoniae UCI 60			UCI 60		urine	Homo sapiens	USA	California	2013
GCF_000688215.fna	kpneumoniae	15	gapA(1)	infB(1)	mdh(1)	pgi(1)	phoE(1)	rpoB(1)	tonB(1)		0	0	GCF_000688215.1	PRJNA224116	SAMN02581248	JJNK00000000.1	na	1438798	573	Klebsiella pneumoniae MGH 75	strain=MGH 75		latest	Contig	Major	Full	Kleb_pneu_MGH_75_V1	Broad Institute	GCA_000688215.1	NZ_JJNK01000001	Klebsiella pneumoniae MGH 75			MGH 75		Wound - abdominal	Homo sapiens	USA	Boston	2013
GCF_000688535.fna	kpneumoniae	45	gapA(2)	infB(1)	mdh(1)	pgi(6)	phoE(7)	rpoB(1)	tonB(12)		1	0	GCF_000688535.1	PRJNA224116	SAMN02581323	JJNF00000000.1	na	1438727	573	Klebsiella pneumoniae CHS 21	strain=CHS 21		latest	Contig	Major	Full	Kleb_pneu_CHS_21_V1	Broad Institute	GCA_000688535.1	NZ_JJNF01000001	Klebsiella pneumoniae CHS 21			CHS 21		Rectal swab	Homo sapiens	USA	North Carolina	2012
GCF_000688555.fna	kpneumoniae	258	gapA(3)	infB(3)	mdh(1)	pgi(1)	phoE(1)	rpoB(1)	tonB(79)		1	0	GCF_000688555.1	PRJNA224116	SAMN02581318	JJNG00000000.1	na	1438722	573	Klebsiella pneumoniae CHS 16	strain=CHS 16		latest	Contig	Major	Full	Kleb_pneu_CHS_16_V1	Broad Institute	GCA_000688555.1	NZ_JJNG01000001	Klebsiella pneumoniae CHS 16			CHS 16		Blood	Homo sapiens	USA	North Carolina	2013
GCF_000688635.fna	kpneumoniae	258	gapA(3)	infB(3)	mdh(1)	pgi(1)	phoE(1)	rpoB(1)	tonB(79)		1	0	GCF_000688635.1	PRJNA224116	SAMN02581310	JJNH00000000.1	na	1438714	573	Klebsiella pneumoniae CHS 08	strain=CHS 08		latest	Contig	Major	Full	Kleb_pneu_CHS_08_V1	Broad Institute	GCA_000688635.1	NZ_JJNH01000001	Klebsiella pneumoniae CHS 08			CHS 08		Urine	Homo sapiens	USA	North Carolina	2013
GCF_000689275.fna	kpneumoniae	14	gapA(1)	infB(6)	mdh(1)	pgi(1)	phoE(1)	rpoB(1)	tonB(1)		1	1	GCF_000689275.1	PRJNA224116	SAMEA3139002	CCBO000000000.1	na	573	573	Klebsiella pneumoniae	strain=SB2390		latest	Scaffold	Major	Full	AFX_PRJEB4159_v1	Genoscope CEA	GCA_000689275.1	NZ_HG970964	Klebsiella pneumoniae			SB2390
GCF_000692915.fna	kpneumoniae	258	gapA(3)	infB(3)	mdh(1)	pgi(1)	phoE(1)	rpoB(1)	tonB(79)		1	0	GCF_000692915.1	PRJNA224116	SAMN02138643	JMVX00000000.1	na	1328413	573	Klebsiella pneumoniae BIDMC 18B	strain=BIDMC 18B		latest	Scaffold	Major	Full	Kleb_pneu_BIDMC_18B_V1	Broad Institute	GCA_000692915.1	NZ_KK736587	Klebsiella pneumoniae BIDMC 18B			BIDMC 18B		URINE
GCF_000692935.fna	kpneumoniae	258	gapA(3)	infB(3)	mdh(1)	pgi(1)	phoE(1)	rpoB(1)	tonB(79)		1	0	GCF_000692935.1	PRJNA224116	SAMN02581275	JMVY00000000.1	na	1438697	573	Klebsiella pneumoniae BIDMC 54	strain=BIDMC 54		latest	Scaffold	Major	Full	Kleb_pneu_BIDMC_54_V1	Broad Institute	GCA_000692935.1	NZ_KK736598	Klebsiella pneumoniae BIDMC 54			BIDMC 54		URINE	Homo sapiens	USA	Boston	2013
GCF_000692955.fna	kpneumoniae	105	gapA(2)	infB(3)	mdh(2)	pgi(1)	phoE(1)	rpoB(4)	tonB(18)		1	1	GCF_000692955.1	PRJNA224116	SAMN02581276	JMVZ00000000.1	na	1438698	573	Klebsiella pneumoniae BIDMC 55	strain=BIDMC 55		latest	Scaffold	Major	Full	Kleb_pneu_BIDMC_55_V1	Broad Institute	GCA_000692955.1	NZ_KK736617	Klebsiella pneumoniae BIDMC 55			BIDMC 55		URINE	Homo sapiens	USA	Boston	2013
GCF_000692975.fna	kpneumoniae	258	gapA(3)	infB(3)	mdh(1)	pgi(1)	phoE(1)	rpoB(1)	tonB(79)		1	0	GCF_000692975.1	PRJNA224116	SAMN02581281	JMWA00000000.1	na	1438699	573	Klebsiella pneumoniae BIDMC 60	strain=BIDMC 60		latest	Scaffold	Major	Full	Kleb_pneu_BIDMC_60_V1	Broad Institute	GCA_000692975.1	NZ_KK736624	Klebsiella pneumoniae BIDMC 60			BIDMC 60		PERITONEAL FLUID	Homo sapiens	USA	Boston	2013
GCF_000692995.fna	kpneumoniae	-	gapA(60)	infB(90)	mdh(21)	pgi(27)	phoE(53)	rpoB(17)	tonB(67)		1	1	GCF_000692995.1	PRJNA224116	SAMN02581282	JMWB00000000.1	na	1438700	573	Klebsiella pneumoniae BIDMC 61	strain=BIDMC 61		latest	Scaffold	Major	Full	Kleb_pneu_BIDMC_61_V1	Broad Institute	GCA_000692995.1	NZ_KK736632	Klebsiella pneumoniae BIDMC 61			BIDMC 61		URINE	Homo sapiens	USA	Boston	2013
GCF_000693015.fna	kpneumoniae	258	gapA(3)	infB(3)	mdh(1)	pgi(1)	phoE(1)	rpoB(1)	tonB(79)		1	0	GCF_000693015.1	PRJNA224116	SAMN02581289	JMWC00000000.1	na	1438701	573	Klebsiella pneumoniae BIDMC 68	strain=BIDMC 68		latest	Scaffold	Major	Full	Kleb_pneu_BIDMC_68_V1	Broad Institute	GCA_000693015.1	NZ_KK736639	Klebsiella pneumoniae BIDMC 68			BIDMC 68		BLOOD CULTURE	Homo sapiens	USA	Boston	2013
GCF_000693035.fna	kpneumoniae	17	gapA(2)	infB(1)	mdh(1)	pgi(1)	phoE(4)	rpoB(4)	tonB(4)		1	1	GCF_000693035.1	PRJNA224116	SAMN02581290	JMWD00000000.1	na	1438702	573	Klebsiella pneumoniae BIDMC 69	strain=BIDMC 69		latest	Scaffold	Major	Full	Kleb_pneu_BIDMC_69_V1	Broad Institute	GCA_000693035.1	NZ_KK736656	Klebsiella pneumoniae BIDMC 69			BIDMC 69		SPUTUM	Homo sapiens	USA	Boston	2013
GCF_000693055.fna	kpneumoniae	258	gapA(3)	infB(3)	mdh(1)	pgi(1)	phoE(1)	rpoB(1)	tonB(79)		1	0	GCF_000693055.1	PRJNA224116	SAMN02581255	JMWE00000000.1	na	1438703	573	Klebsiella pneumoniae BWH 45	strain=BWH 45		latest	Scaffold	Major	Full	Kleb_pneu_BWH_45_V1	Broad Institute	GCA_000693055.1	NZ_KK736666	Klebsiella pneumoniae BWH 45			BWH 45		Tissue	Homo sapiens	USA	Boston	2013
GCF_000693075.fna	kpneumoniae	592	gapA(2)	infB(3)	mdh(6)	pgi(1)	phoE(9)	rpoB(4)	tonB(13)		1	1	GCF_000693075.1	PRJNA224116	SAMN02581256	JMWF00000000.1	na	1438704	573	Klebsiella pneumoniae BWH 46	strain=BWH 46		latest	Scaffold	Major	Full	Kleb_pneu_BWH_46_V1	Broad Institute	GCA_000693075.1	NZ_KK736679	Klebsiella pneumoniae BWH 46			BWH 46		Sputum	Homo sapiens	USA	Boston	2013
GCF_000693095.fna	kpneumoniae	258	gapA(3)	infB(3)	mdh(1)	pgi(1)	phoE(1)	rpoB(1)	tonB(79)		1	0	GCF_000693095.1	PRJNA224116	SAMN02581301	JMWG00000000.1	na	1438705	573	Klebsiella pneumoniae BWH 47	strain=BWH 47		latest	Scaffold	Major	Full	Kleb_pneu_BWH_47_V1	Broad Institute	GCA_000693095.1	NZ_KK736686	Klebsiella pneumoniae BWH 47			BWH 47		tissue	Homo sapiens	USA	Boston	2013
GCF_000693115.fna	kpneumoniae	17	gapA(2)	infB(1)	mdh(1)	pgi(1)	phoE(4)	rpoB(4)	tonB(4)		1	1	GCF_000693115.1	PRJNA224116	SAMN02581302	JMWH00000000.1	na	1438706	573	Klebsiella pneumoniae BWH 48	strain=BWH 48		latest	Scaffold	Major	Full	Kleb_pneu_BWH_48_V1	Broad Institute	GCA_000693115.1	NZ_KK736698	Klebsiella pneumoniae BWH 48			BWH 48		urine	Homo sapiens	USA	Boston	2013
GCF_000693135.fna	kpneumoniae	1199	gapA(3)	infB(3)	mdh(1)	pgi(1)	phoE(1)	rpoB(67)	tonB(79)		1	0	GCF_000693135.1	PRJNA224116	SAMN02581304	JMWI00000000.1	na	1438708	573	Klebsiella pneumoniae CHS 02	strain=CHS 02		latest	Scaffold	Major	Full	Kleb_pneu_CHS_02_V1	Broad Institute	GCA_000693135.1	NZ_KK736708	Klebsiella pneumoniae CHS 02			CHS 02		Urine	Homo sapiens	USA	North Carolina	2013
GCF_000693155.fna	kpneumoniae	258	gapA(3)	infB(3)	mdh(1)	pgi(1)	phoE(1)	rpoB(1)	tonB(79)		1	0	GCF_000693155.1	PRJNA224116	SAMN02581305	JMWJ00000000.1	na	1438709	573	Klebsiella pneumoniae CHS 03	strain=CHS 03		latest	Scaffold	Major	Full	Kleb_pneu_CHS_03_V1	Broad Institute	GCA_000693155.1	NZ_KK736734	Klebsiella pneumoniae CHS 03			CHS 03		Urine	Homo sapiens	USA	North Carolina	2012
GCF_000693175.fna	kpneumoniae	258	gapA(3)	infB(3)	mdh(1)	pgi(1)	phoE(1)	rpoB(1)	tonB(79)		1	0	GCF_000693175.1	PRJNA224116	SAMN02581307	JMWK00000000.1	na	1438711	573	Klebsiella pneumoniae CHS 05	strain=CHS 05		latest	Scaffold	Major	Full	Kleb_pneu_CHS_05_V1	Broad Institute	GCA_000693175.1	NZ_KK736745	Klebsiella pneumoniae CHS 05			CHS 05		Rectal swab	Homo sapiens	USA	North Carolina	2013
GCF_000693195.fna	kpneumoniae	258	gapA(3)	infB(3)	mdh(1)	pgi(1)	phoE(1)	rpoB(1)	tonB(79)		1	0	GCF_000693195.1	PRJNA224116	SAMN02581308	JMWL00000000.1	na	1438712	573	Klebsiella pneumoniae CHS 06	strain=CHS 06		latest	Scaffold	Major	Full	Kleb_pneu_CHS_06_V1	Broad Institute	GCA_000693195.1	NZ_KK736760	Klebsiella pneumoniae CHS 06			CHS 06		Groin Wnd	Homo sapiens	USA	North Carolina	2013
GCF_000693215.fna	kpneumoniae	258	gapA(3)	infB(3)	mdh(1)	pgi(1)	phoE(1)	rpoB(1)	tonB(79)		1	0	GCF_000693215.1	PRJNA224116	SAMN02581309	JMWM00000000.1	na	1438713	573	Klebsiella pneumoniae CHS 07	strain=CHS 07		latest	Scaffold	Major	Full	Kleb_pneu_CHS_07_V1	Broad Institute	GCA_000693215.1	NZ_KK736770	Klebsiella pneumoniae CHS 07			CHS 07		Urine	Homo sapiens	USA	North Carolina	2013
GCF_000693235.fna	kpneumoniae	258	gapA(3)	infB(3)	mdh(1)	pgi(1)	phoE(1)	rpoB(1)	tonB(79)		1	0	GCF_000693235.1	PRJNA224116	SAMN02581311	JMWN00000000.1	na	1438715	573	Klebsiella pneumoniae CHS 09	strain=CHS 09		latest	Scaffold	Major	Full	Kleb_pneu_CHS_09_V1	Broad Institute	GCA_000693235.1	NZ_KK736776	Klebsiella pneumoniae CHS 09			CHS 09		Urine	Homo sapiens	USA	North Carolina	2012
GCF_000693255.fna	kpneumoniae	258	gapA(3)	infB(3)	mdh(1)	pgi(1)	phoE(1)	rpoB(1)	tonB(79)		1	0	GCF_000693255.1	PRJNA224116	SAMN02581313	JMWO00000000.1	na	1438717	573	Klebsiella pneumoniae CHS 11	strain=CHS 11		latest	Scaffold	Major	Full	Kleb_pneu_CHS_11_V1	Broad Institute	GCA_000693255.1	NZ_KK736786	Klebsiella pneumoniae CHS 11			CHS 11		Urine	Homo sapiens	USA	North Carolina	2013
GCF_000693275.fna	kpneumoniae	258	gapA(3)	infB(3)	mdh(1)	pgi(1)	phoE(1)	rpoB(1)	tonB(79)		1	0	GCF_000693275.1	PRJNA224116	SAMN02581314	JMWP00000000.1	na	1438718	573	Klebsiella pneumoniae CHS 12	strain=CHS 12		latest	Scaffold	Major	Full	Kleb_pneu_CHS_12_V1	Broad Institute	GCA_000693275.1	NZ_KK736795	Klebsiella pneumoniae CHS 12			CHS 12		Trach	Homo sapiens	USA	North Carolina	2012
GCF_000693295.fna	kpneumoniae	258	gapA(3)	infB(3)	mdh(1)	pgi(1)	phoE(1)	rpoB(1)	tonB(79)		1	0	GCF_000693295.1	PRJNA224116	SAMN02581315	JMWQ00000000.1	na	1438719	573	Klebsiella pneumoniae CHS 13	strain=CHS 13		latest	Scaffold	Major	Full	Kleb_pneu_CHS_13_V1	Broad Institute	GCA_000693295.1	NZ_KK736804	Klebsiella pneumoniae CHS 13			CHS 13		Urine	Homo sapiens	USA	North Carolina	2012
GCF_000693315.fna	kpneumoniae	258	gapA(3)	infB(3)	mdh(1)	pgi(1)	phoE(1)	rpoB(1)	tonB(79)		1	0	GCF_000693315.1	PRJNA224116	SAMN02581316	JMWR00000000.1	na	1438720	573	Klebsiella pneumoniae CHS 14	strain=CHS 14		latest	Scaffold	Major	Full	Kleb_pneu_CHS_14_V1	Broad Institute	GCA_000693315.1	NZ_KK736814	Klebsiella pneumoniae CHS 14			CHS 14		Urine	Homo sapiens	USA	North Carolina	2012
GCF_000693335.fna	kpneumoniae	258	gapA(3)	infB(3)	mdh(1)	pgi(1)	phoE(1)	rpoB(1)	tonB(79)		1	0	GCF_000693335.1	PRJNA224116	SAMN02581319	JMWS00000000.1	na	1438723	573	Klebsiella pneumoniae CHS 17	strain=CHS 17		latest	Scaffold	Major	Full	Kleb_pneu_CHS_17_V1	Broad Institute	GCA_000693335.1	NZ_KK736824	Klebsiella pneumoniae CHS 17			CHS 17		Blood	Homo sapiens	USA	North Carolina	2012
GCF_000693355.fna	kpneumoniae	258	gapA(3)	infB(3)	mdh(1)	pgi(1)	phoE(1)	rpoB(1)	tonB(79)		1	0	GCF_000693355.1	PRJNA224116	SAMN02581320	JMWT00000000.1	na	1438724	573	Klebsiella pneumoniae CHS 18	strain=CHS 18		latest	Scaffold	Major	Full	Kleb_pneu_CHS_18_V1	Broad Institute	GCA_000693355.1	NZ_KK736833	Klebsiella pneumoniae CHS 18			CHS 18		Blood	Homo sapiens	USA	North Carolina	2012
GCF_000693375.fna	kpneumoniae	258	gapA(3)	infB(3)	mdh(1)	pgi(1)	phoE(1)	rpoB(1)	tonB(79)		1	0	GCF_000693375.1	PRJNA224116	SAMN02581321	JMWU00000000.1	na	1438725	573	Klebsiella pneumoniae CHS 19	strain=CHS 19		latest	Scaffold	Major	Full	Kleb_pneu_CHS_19_V1	Broad Institute	GCA_000693375.1	NZ_KK736844	Klebsiella pneumoniae CHS 19			CHS 19		Blood	Homo sapiens	USA	North Carolina	2010
GCF_000693395.fna	kpneumoniae	258	gapA(3)	infB(3)	mdh(1)	pgi(1)	phoE(1)	rpoB(1)	tonB(79)		1	0	GCF_000693395.1	PRJNA224116	SAMN02581322	JMWV00000000.1	na	1438726	573	Klebsiella pneumoniae CHS 20	strain=CHS 20		latest	Scaffold	Major	Full	Kleb_pneu_CHS_20_V1	Broad Institute	GCA_000693395.1	NZ_KK736857	Klebsiella pneumoniae CHS 20			CHS 20		Urine	Homo sapiens	USA	North Carolina	2013
GCF_000693415.fna	kpneumoniae	258	gapA(3)	infB(3)	mdh(1)	pgi(1)	phoE(1)	rpoB(1)	tonB(79)		1	0	GCF_000693415.1	PRJNA224116	SAMN02581324	JMWW00000000.1	na	1438728	573	Klebsiella pneumoniae CHS 22	strain=CHS 22		latest	Scaffold	Major	Full	Kleb_pneu_CHS_22_V1	Broad Institute	GCA_000693415.1	NZ_KK736869	Klebsiella pneumoniae CHS 22			CHS 22		Urine	Homo sapiens	USA	North Carolina	2013
GCF_000693435.fna	kpneumoniae	258	gapA(3)	infB(3)	mdh(1)	pgi(1)	phoE(1)	rpoB(1)	tonB(79)		1	0	GCF_000693435.1	PRJNA224116	SAMN02581325	JMWX00000000.1	na	1438729	573	Klebsiella pneumoniae CHS 23	strain=CHS 23		latest	Scaffold	Major	Full	Kleb_pneu_CHS_23_V1	Broad Institute	GCA_000693435.1	NZ_KK736887	Klebsiella pneumoniae CHS 23			CHS 23		Blood	Homo sapiens	USA	North Carolina	2013
GCF_000693455.fna	kpneumoniae	11	gapA(3)	infB(3)	mdh(1)	pgi(1)	phoE(1)	rpoB(1)	tonB(4)		1	0	GCF_000693455.1	PRJNA224116	SAMN02581326	JMWY00000000.1	na	1438730	573	Klebsiella pneumoniae CHS 24	strain=CHS 24		latest	Scaffold	Major	Full	Kleb_pneu_CHS_24_V1	Broad Institute	GCA_000693455.1	NZ_KK736897	Klebsiella pneumoniae CHS 24			CHS 24		Blood	Homo sapiens	USA	North Carolina	2013
GCF_000693475.fna	kpneumoniae	258	gapA(3)	infB(3)	mdh(1)	pgi(1)	phoE(1)	rpoB(1)	tonB(79)		1	0	GCF_000693475.1	PRJNA224116	SAMN02581327	JMWZ00000000.1	na	1438731	573	Klebsiella pneumoniae CHS 25	strain=CHS 25		latest	Scaffold	Major	Full	Kleb_pneu_CHS_25_V1	Broad Institute	GCA_000693475.1	NZ_KK736911	Klebsiella pneumoniae CHS 25			CHS 25		Blood	Homo sapiens	USA	North Carolina	2013
GCF_000693495.fna	kpneumoniae	258	gapA(3)	infB(3)	mdh(1)	pgi(1)	phoE(1)	rpoB(1)	tonB(79)		1	0	GCF_000693495.1	PRJNA224116	SAMN02581328	JMXA00000000.1	na	1438732	573	Klebsiella pneumoniae CHS 26	strain=CHS 26		latest	Scaffold	Major	Full	Kleb_pneu_CHS_26_V1	Broad Institute	GCA_000693495.1	NZ_KK736922	Klebsiella pneumoniae CHS 26			CHS 26		Urine	Homo sapiens	USA	North Carolina	2013
GCF_000693515.fna	kpneumoniae	258	gapA(3)	infB(3)	mdh(1)	pgi(1)	phoE(1)	rpoB(1)	tonB(79)		1	0	GCF_000693515.1	PRJNA224116	SAMN02581329	JMXB00000000.1	na	1438733	573	Klebsiella pneumoniae CHS 27	strain=CHS 27		latest	Scaffold	Major	Full	Kleb_pneu_CHS_27_V1	Broad Institute	GCA_000693515.1	NZ_KK736937	Klebsiella pneumoniae CHS 27			CHS 27		ABSC	Homo sapiens	USA	North Carolina	2013
GCF_000693535.fna	kpneumoniae	258	gapA(3)	infB(3)	mdh(1)	pgi(1)	phoE(1)	rpoB(1)	tonB(79)		1	0	GCF_000693535.1	PRJNA224116	SAMN02581330	JMXC00000000.1	na	1438734	573	Klebsiella pneumoniae CHS 28	strain=CHS 28		latest	Scaffold	Major	Full	Kleb_pneu_CHS_28_V1	Broad Institute	GCA_000693535.1	NZ_KK736953	Klebsiella pneumoniae CHS 28			CHS 28		Urine	Homo sapiens	USA	North Carolina	2013
GCF_000693555.fna	kpneumoniae	258	gapA(3)	infB(3)	mdh(1)	pgi(1)	phoE(1)	rpoB(1)	tonB(79)		1	0	GCF_000693555.1	PRJNA224116	SAMN02581331	JMXD00000000.1	na	1438735	573	Klebsiella pneumoniae CHS 29	strain=CHS 29		latest	Scaffold	Major	Full	Kleb_pneu_CHS_29_V1	Broad Institute	GCA_000693555.1	NZ_KK736968	Klebsiella pneumoniae CHS 29			CHS 29		Urine	Homo sapiens	USA	North Carolina	2013
GCF_000693575.fna	kpneumoniae	258	gapA(3)	infB(3)	mdh(1)	pgi(1)	phoE(1)	rpoB(1)	tonB(79)		1	0	GCF_000693575.1	PRJNA224116	SAMN02581332	JMXE00000000.1	na	1438736	573	Klebsiella pneumoniae CHS 30	strain=CHS 30		latest	Scaffold	Major	Full	Kleb_pneu_CHS_30_V1	Broad Institute	GCA_000693575.1	NZ_KK736979	Klebsiella pneumoniae CHS 30			CHS 30		Urine	Homo sapiens	USA	North Carolina	2013
GCF_000693595.fna	kpneumoniae	258	gapA(3)	infB(3)	mdh(1)	pgi(1)	phoE(1)	rpoB(1)	tonB(79)	GD	1	0	GCF_000693595.1	PRJNA224116	SAMN02581333	JMXF00000000.1	na	1438737	573	Klebsiella pneumoniae CHS 31	strain=CHS 31		latest	Scaffold	Major	Full	Kleb_pneu_CHS_31_V1	Broad Institute	GCA_000693595.1	NZ_KK736984	Klebsiella pneumoniae CHS 31			CHS 31		Urine	Homo sapiens	USA	North Carolina	2013
GCF_000693615.fna	kpneumoniae	258	gapA(3)	infB(3)	mdh(1)	pgi(1)	phoE(1)	rpoB(1)	tonB(79)		1	0	GCF_000693615.1	PRJNA224116	SAMN02581334	JMXG00000000.1	na	1438738	573	Klebsiella pneumoniae CHS 32	strain=CHS 32		latest	Scaffold	Major	Full	Kleb_pneu_CHS_32_V1	Broad Institute	GCA_000693615.1	NZ_KK737000	Klebsiella pneumoniae CHS 32			CHS 32		Urine	Homo sapiens	USA	North Carolina	2013
GCF_000693635.fna	kpneumoniae	258	gapA(3)	infB(3)	mdh(1)	pgi(1)	phoE(1)	rpoB(1)	tonB(79)		1	0	GCF_000693635.1	PRJNA224116	SAMN02581335	JMXH00000000.1	na	1438739	573	Klebsiella pneumoniae CHS 33	strain=CHS 33		latest	Scaffold	Major	Full	Kleb_pneu_CHS_33_V1	Broad Institute	GCA_000693635.1	NZ_KK737013	Klebsiella pneumoniae CHS 33			CHS 33		Blood	Homo sapiens	USA	North Carolina	2013
GCF_000693655.fna	kpneumoniae	258	gapA(3)	infB(3)	mdh(1)	pgi(1)	phoE(1)	rpoB(1)	tonB(79)		1	0	GCF_000693655.1	PRJNA224116	SAMN02581336	JMXI00000000.1	na	1438740	573	Klebsiella pneumoniae CHS 34	strain=CHS 34		latest	Scaffold	Major	Full	Kleb_pneu_CHS_34_V1	Broad Institute	GCA_000693655.1	NZ_KK737028	Klebsiella pneumoniae CHS 34			CHS 34		Urine	Homo sapiens	USA	North Carolina	2013
GCF_000693675.fna	kpneumoniae	258	gapA(3)	infB(3)	mdh(1)	pgi(1)	phoE(1)	rpoB(1)	tonB(79)		1	0	GCF_000693675.1	PRJNA224116	SAMN02581337	JMXJ00000000.1	na	1438741	573	Klebsiella pneumoniae CHS 35	strain=CHS 35		latest	Scaffold	Major	Full	Kleb_pneu_CHS_35_V1	Broad Institute	GCA_000693675.1	NZ_KK737037	Klebsiella pneumoniae CHS 35			CHS 35		Trach	Homo sapiens	USA	North Carolina	2013
GCF_000693695.fna	kpneumoniae	258	gapA(3)	infB(3)	mdh(1)	pgi(1)	phoE(1)	rpoB(1)	tonB(79)		1	0	GCF_000693695.1	PRJNA224116	SAMN02581338	JMXK00000000.1	na	1438742	573	Klebsiella pneumoniae CHS 36	strain=CHS 36		latest	Scaffold	Major	Full	Kleb_pneu_CHS_36_V1	Broad Institute	GCA_000693695.1	NZ_KK737050	Klebsiella pneumoniae CHS 36			CHS 36		Urine	Homo sapiens	USA	North Carolina	2013
GCF_000693715.fna	kpneumoniae	258	gapA(3)	infB(3)	mdh(1)	pgi(1)	phoE(1)	rpoB(1)	tonB(79)		1	0	GCF_000693715.1	PRJNA224116	SAMN02581339	JMXL00000000.1	na	1438743	573	Klebsiella pneumoniae CHS 37	strain=CHS 37		latest	Scaffold	Major	Full	Kleb_pneu_CHS_37_V1	Broad Institute	GCA_000693715.1	NZ_KK737061	Klebsiella pneumoniae CHS 37			CHS 37		Blood	Homo sapiens	USA	North Carolina	2013
GCF_000693735.fna	kpneumoniae	258	gapA(3)	infB(3)	mdh(1)	pgi(1)	phoE(1)	rpoB(1)	tonB(79)		1	0	GCF_000693735.1	PRJNA224116	SAMN02581340	JMXM00000000.1	na	1438744	573	Klebsiella pneumoniae CHS 38	strain=CHS 38		latest	Scaffold	Major	Full	Kleb_pneu_CHS_38_V1	Broad Institute	GCA_000693735.1	NZ_KK737072	Klebsiella pneumoniae CHS 38			CHS 38		Urine	Homo sapiens	USA	North Carolina	2013
GCF_000693755.fna	kpneumoniae	258	gapA(3)	infB(3)	mdh(1)	pgi(1)	phoE(1)	rpoB(1)	tonB(79)		1	0	GCF_000693755.1	PRJNA224116	SAMN02581341	JMXN00000000.1	na	1438745	573	Klebsiella pneumoniae CHS 39	strain=CHS 39		latest	Scaffold	Major	Full	Kleb_pneu_CHS_39_V1	Broad Institute	GCA_000693755.1	NZ_KK737090	Klebsiella pneumoniae CHS 39			CHS 39		Asidic	Homo sapiens	USA	North Carolina	2013
GCF_000693775.fna	kpneumoniae	258	gapA(3)	infB(3)	mdh(1)	pgi(1)	phoE(1)	rpoB(1)	tonB(79)		1	0	GCF_000693775.1	PRJNA224116	SAMN02581342	JMXO00000000.1	na	1438746	573	Klebsiella pneumoniae CHS 40	strain=CHS 40		latest	Scaffold	Major	Full	Kleb_pneu_CHS_40_V1	Broad Institute	GCA_000693775.1	NZ_KK737103	Klebsiella pneumoniae CHS 40			CHS 40		Urine	Homo sapiens	USA	North Carolina	2013
GCF_000693795.fna	kpneumoniae	258	gapA(3)	infB(3)	mdh(1)	pgi(1)	phoE(1)	rpoB(1)	tonB(79)		1	0	GCF_000693795.1	PRJNA224116	SAMN02581343	JMXP00000000.1	na	1438747	573	Klebsiella pneumoniae CHS 41	strain=CHS 41		latest	Scaffold	Major	Full	Kleb_pneu_CHS_41_V1	Broad Institute	GCA_000693795.1	NZ_KK737113	Klebsiella pneumoniae CHS 41			CHS 41		Urine	Homo sapiens	USA	North Carolina	2013
GCF_000693815.fna	kpneumoniae	25	gapA(2)	infB(1)	mdh(1)	pgi(1)	phoE(10)	rpoB(4)	tonB(13)		1	1	GCF_000693815.1	PRJNA224116	SAMN02581345	JMXQ00000000.1	na	1438749	573	Klebsiella pneumoniae CHS 43	strain=CHS 43		latest	Scaffold	Major	Full	Kleb_pneu_CHS_43_V1	Broad Institute	GCA_000693815.1	NZ_KK737123	Klebsiella pneumoniae CHS 43			CHS 43		Urine	Homo sapiens	USA	North Carolina	2013
GCF_000693835.fna	kpneumoniae	258	gapA(3)	infB(3)	mdh(1)	pgi(1)	phoE(1)	rpoB(1)	tonB(79)		1	0	GCF_000693835.1	PRJNA224116	SAMN02581346	JMXR00000000.1	na	1438750	573	Klebsiella pneumoniae CHS 44	strain=CHS 44		latest	Scaffold	Major	Full	Kleb_pneu_CHS_44_V1	Broad Institute	GCA_000693835.1	NZ_KK737140	Klebsiella pneumoniae CHS 44			CHS 44		Urine	Homo sapiens	USA	North Carolina	2013
GCF_000693855.fna	kpneumoniae	258	gapA(3)	infB(3)	mdh(1)	pgi(1)	phoE(1)	rpoB(1)	tonB(79)		1	0	GCF_000693855.1	PRJNA224116	SAMN02581347	JMXS00000000.1	na	1438751	573	Klebsiella pneumoniae CHS 45	strain=CHS 45		latest	Scaffold	Major	Full	Kleb_pneu_CHS_45_V1	Broad Institute	GCA_000693855.1	NZ_KK737156	Klebsiella pneumoniae CHS 45			CHS 45		Urine	Homo sapiens	USA	North Carolina	2013
GCF_000693875.fna	kpneumoniae	258	gapA(3)	infB(3)	mdh(1)	pgi(1)	phoE(1)	rpoB(1)	tonB(79)		1	0	GCF_000693875.1	PRJNA224116	SAMN02581348	JMXT00000000.1	na	1438752	573	Klebsiella pneumoniae CHS 46	strain=CHS 46		latest	Scaffold	Major	Full	Kleb_pneu_CHS_46_V1	Broad Institute	GCA_000693875.1	NZ_KK737167	Klebsiella pneumoniae CHS 46			CHS 46		Urine	Homo sapiens	USA	North Carolina	2013
GCF_000693895.fna	kpneumoniae	25	gapA(2)	infB(1)	mdh(1)	pgi(1)	phoE(10)	rpoB(4)	tonB(13)		1	1	GCF_000693895.1	PRJNA224116	SAMN02581350	JMXU00000000.1	na	1438754	573	Klebsiella pneumoniae CHS 48	strain=CHS 48		latest	Scaffold	Major	Full	Kleb_pneu_CHS_48_V1	Broad Institute	GCA_000693895.1	NZ_KK737177	Klebsiella pneumoniae CHS 48			CHS 48		Abscess	Homo sapiens	USA	North Carolina	2013
GCF_000693915.fna	kpneumoniae	258	gapA(3)	infB(3)	mdh(1)	pgi(1)	phoE(1)	rpoB(1)	tonB(79)		1	0	GCF_000693915.1	PRJNA224116	SAMN02581351	JMXV00000000.1	na	1438755	573	Klebsiella pneumoniae CHS 49	strain=CHS 49		latest	Scaffold	Major	Full	Kleb_pneu_CHS_49_V1	Broad Institute	GCA_000693915.1	NZ_KK737183	Klebsiella pneumoniae CHS 49			CHS 49		Urine	Homo sapiens	USA	North Carolina	2013
GCF_000693935.fna	kpneumoniae	258	gapA(3)	infB(3)	mdh(1)	pgi(1)	phoE(1)	rpoB(1)	tonB(79)		1	0	GCF_000693935.1	PRJNA224116	SAMN02581352	JMXW00000000.1	na	1438756	573	Klebsiella pneumoniae CHS 50	strain=CHS 50		latest	Scaffold	Major	Full	Kleb_pneu_CHS_50_V1	Broad Institute	GCA_000693935.1	NZ_KK737192	Klebsiella pneumoniae CHS 50			CHS 50		Wound	Homo sapiens	USA	North Carolina	2013
GCF_000693955.fna	kpneumoniae	258	gapA(3)	infB(3)	mdh(1)	pgi(1)	phoE(1)	rpoB(1)	tonB(79)		1	0	GCF_000693955.1	PRJNA224116	SAMN02581353	JMXX00000000.1	na	1438757	573	Klebsiella pneumoniae CHS 51	strain=CHS 51		latest	Scaffold	Major	Full	Kleb_pneu_CHS_51_V1	Broad Institute	GCA_000693955.1	NZ_KK737198	Klebsiella pneumoniae CHS 51			CHS 51		Urine	Homo sapiens	USA	North Carolina	2013
GCF_000693975.fna	kpneumoniae	258	gapA(3)	infB(3)	mdh(1)	pgi(1)	phoE(1)	rpoB(1)	tonB(79)		1	0	GCF_000693975.1	PRJNA224116	SAMN02581354	JMXY00000000.1	na	1438758	573	Klebsiella pneumoniae CHS 52	strain=CHS 52		latest	Scaffold	Major	Full	Kleb_pneu_CHS_52_V1	Broad Institute	GCA_000693975.1	NZ_KK737216	Klebsiella pneumoniae CHS 52			CHS 52		Urine	Homo sapiens	USA	North Carolina	2013
GCF_000693995.fna	kpneumoniae	258	gapA(3)	infB(3)	mdh(1)	pgi(1)	phoE(1)	rpoB(1)	tonB(79)		1	0	GCF_000693995.1	PRJNA224116	SAMN02581355	JMXZ00000000.1	na	1438759	573	Klebsiella pneumoniae CHS 53	strain=CHS 53		latest	Scaffold	Major	Full	Kleb_pneu_CHS_53_V1	Broad Institute	GCA_000693995.1	NZ_KK737226	Klebsiella pneumoniae CHS 53			CHS 53		Trach	Homo sapiens	USA	North Carolina	2013
GCF_000694015.fna	kpneumoniae	258	gapA(3)	infB(3)	mdh(1)	pgi(1)	phoE(1)	rpoB(1)	tonB(79)		1	0	GCF_000694015.1	PRJNA224116	SAMN02581356	JMYA00000000.1	na	1438760	573	Klebsiella pneumoniae CHS 54	strain=CHS 54		latest	Scaffold	Major	Full	Kleb_pneu_CHS_54_V1	Broad Institute	GCA_000694015.1	NZ_KK737268	Klebsiella pneumoniae CHS 54			CHS 54		Blood	Homo sapiens	USA	North Carolina	2013
GCF_000694035.fna	kpneumoniae	258	gapA(3)	infB(3)	mdh(1)	pgi(1)	phoE(1)	rpoB(1)	tonB(79)		1	0	GCF_000694035.1	PRJNA224116	SAMN02581357	JMYB00000000.1	na	1438761	573	Klebsiella pneumoniae CHS 55	strain=CHS 55		latest	Scaffold	Major	Full	Kleb_pneu_CHS_55_V1	Broad Institute	GCA_000694035.1	NZ_KK737273	Klebsiella pneumoniae CHS 55			CHS 55		Blood	Homo sapiens	USA	North Carolina	2013
GCF_000694055.fna	kpneumoniae	258	gapA(3)	infB(3)	mdh(1)	pgi(1)	phoE(1)	rpoB(1)	tonB(79)		1	0	GCF_000694055.1	PRJNA224116	SAMN02581358	JMYC00000000.1	na	1438762	573	Klebsiella pneumoniae CHS 56	strain=CHS 56		latest	Scaffold	Major	Full	Kleb_pneu_CHS_56_V1	Broad Institute	GCA_000694055.1	NZ_KK737277	Klebsiella pneumoniae CHS 56			CHS 56		Urine	Homo sapiens	USA	North Carolina	2013
GCF_000694075.fna	kpneumoniae	258	gapA(3)	infB(3)	mdh(1)	pgi(1)	phoE(1)	rpoB(1)	tonB(79)		1	0	GCF_000694075.1	PRJNA224116	SAMN02581359	JMYD00000000.1	na	1438763	573	Klebsiella pneumoniae CHS 57	strain=CHS 57		latest	Scaffold	Major	Full	Kleb_pneu_CHS_57_V1	Broad Institute	GCA_000694075.1	NZ_KK737289	Klebsiella pneumoniae CHS 57			CHS 57		Urine	Homo sapiens	USA	North Carolina	2013
GCF_000694095.fna	kpneumoniae	258	gapA(3)	infB(3)	mdh(1)	pgi(1)	phoE(1)	rpoB(1)	tonB(79)		1	0	GCF_000694095.1	PRJNA224116	SAMN02581360	JMYE00000000.1	na	1438764	573	Klebsiella pneumoniae CHS 58	strain=CHS 58		latest	Scaffold	Major	Full	Kleb_pneu_CHS_58_V1	Broad Institute	GCA_000694095.1	NZ_KK737307	Klebsiella pneumoniae CHS 58			CHS 58		Urine	Homo sapiens	USA	North Carolina	2013
GCF_000694115.fna	kpneumoniae	258	gapA(3)	infB(3)	mdh(1)	pgi(1)	phoE(1)	rpoB(1)	tonB(79)		1	0	GCF_000694115.1	PRJNA224116	SAMN02581361	JMYF00000000.1	na	1438765	573	Klebsiella pneumoniae CHS 59	strain=CHS 59		latest	Scaffold	Major	Full	Kleb_pneu_CHS_59_V1	Broad Institute	GCA_000694115.1	NZ_KK737323	Klebsiella pneumoniae CHS 59			CHS 59		Urine	Homo sapiens	USA	North Carolina	2013
GCF_000694135.fna	kpneumoniae	258	gapA(3)	infB(3)	mdh(1)	pgi(1)	phoE(1)	rpoB(1)	tonB(79)		1	0	GCF_000694135.1	PRJNA224116	SAMN02581363	JMYG00000000.1	na	1438767	573	Klebsiella pneumoniae CHS 61	strain=CHS 61		latest	Scaffold	Major	Full	Kleb_pneu_CHS_61_V1	Broad Institute	GCA_000694135.1	NZ_KK737332	Klebsiella pneumoniae CHS 61			CHS 61		Urine	Homo sapiens	USA	North Carolina	2013
GCF_000694155.fna	kpneumoniae	258	gapA(3)	infB(3)	mdh(1)	pgi(1)	phoE(1)	rpoB(1)	tonB(79)		1	0	GCF_000694155.1	PRJNA224116	SAMN02581364	JMYH00000000.1	na	1438768	573	Klebsiella pneumoniae CHS 62	strain=CHS 62		latest	Scaffold	Major	Full	Kleb_pneu_CHS_62_V1	Broad Institute	GCA_000694155.1	NZ_KK737340	Klebsiella pneumoniae CHS 62			CHS 62		Urine	Homo sapiens	USA	North Carolina	2013
GCF_000694175.fna	kpneumoniae	258	gapA(3)	infB(3)	mdh(1)	pgi(1)	phoE(1)	rpoB(1)	tonB(79)		1	0	GCF_000694175.1	PRJNA224116	SAMN02581365	JMYI00000000.1	na	1438769	573	Klebsiella pneumoniae CHS 63	strain=CHS 63		latest	Scaffold	Major	Full	Kleb_pneu_CHS_63_V1	Broad Institute	GCA_000694175.1	NZ_KK737350	Klebsiella pneumoniae CHS 63			CHS 63		Urine	Homo sapiens	USA	North Carolina	2013
GCF_000694195.fna	kpneumoniae	258	gapA(3)	infB(3)	mdh(1)	pgi(1)	phoE(1)	rpoB(1)	tonB(79)		1	0	GCF_000694195.1	PRJNA224116	SAMN02581366	JMYJ00000000.1	na	1438770	573	Klebsiella pneumoniae CHS 64	strain=CHS 64		latest	Scaffold	Major	Full	Kleb_pneu_CHS_64_V1	Broad Institute	GCA_000694195.1	NZ_KK737354	Klebsiella pneumoniae CHS 64			CHS 64		Urine	Homo sapiens	USA	North Carolina	2013
GCF_000694215.fna	kpneumoniae	258	gapA(3)	infB(3)	mdh(1)	pgi(1)	phoE(1)	rpoB(1)	tonB(79)		1	0	GCF_000694215.1	PRJNA224116	SAMN02581367	JMYK00000000.1	na	1438771	573	Klebsiella pneumoniae CHS 65	strain=CHS 65		latest	Scaffold	Major	Full	Kleb_pneu_CHS_65_V1	Broad Institute	GCA_000694215.1	NZ_KK737365	Klebsiella pneumoniae CHS 65			CHS 65		Urine	Homo sapiens	USA	North Carolina	2013
GCF_000694235.fna	kpneumoniae	14	gapA(1)	infB(6)	mdh(1)	pgi(1)	phoE(1)	rpoB(1)	tonB(1)		1	1	GCF_000694235.1	PRJNA224116	SAMN02581368	JMYL00000000.1	na	1438772	573	Klebsiella pneumoniae CHS 66	strain=CHS 66		latest	Scaffold	Major	Full	Kleb_pneu_CHS_66_V1	Broad Institute	GCA_000694235.1	NZ_KK737377	Klebsiella pneumoniae CHS 66			CHS 66		Urine	Homo sapiens	USA	North Carolina	2013
GCF_000694255.fna	kpneumoniae	258	gapA(3)	infB(3)	mdh(1)	pgi(1)	phoE(1)	rpoB(1)	tonB(79)		1	0	GCF_000694255.1	PRJNA224116	SAMN02581369	JMYM00000000.1	na	1438773	573	Klebsiella pneumoniae CHS 67	strain=CHS 67		latest	Scaffold	Major	Full	Kleb_pneu_CHS_67_V1	Broad Institute	GCA_000694255.1	NZ_KK737387	Klebsiella pneumoniae CHS 67			CHS 67		Blood/Urine	Homo sapiens	USA	North Carolina	2013
GCF_000694275.fna	kpneumoniae	258	gapA(3)	infB(3)	mdh(1)	pgi(1)	phoE(1)	rpoB(1)	tonB(79)		1	0	GCF_000694275.1	PRJNA224116	SAMN02581372	JMYN00000000.1	na	1438774	573	Klebsiella pneumoniae CHS 70	strain=CHS 70		latest	Scaffold	Major	Full	Kleb_pneu_CHS_70_V1	Broad Institute	GCA_000694275.1	NZ_KK737398	Klebsiella pneumoniae CHS 70			CHS 70		Urine	Homo sapiens	USA	North Carolina	2013
GCF_000694295.fna	kpneumoniae	258	gapA(3)	infB(3)	mdh(1)	pgi(1)	phoE(1)	rpoB(1)	tonB(79)		1	0	GCF_000694295.1	PRJNA224116	SAMN02581373	JMYO00000000.1	na	1438775	573	Klebsiella pneumoniae CHS 71	strain=CHS 71		latest	Scaffold	Major	Full	Kleb_pneu_CHS_71_V1	Broad Institute	GCA_000694295.1	NZ_KK737405	Klebsiella pneumoniae CHS 71			CHS 71		Urine	Homo sapiens	USA	North Carolina	2013
GCF_000694315.fna	kpneumoniae	258	gapA(3)	infB(3)	mdh(1)	pgi(1)	phoE(1)	rpoB(1)	tonB(79)		1	0	GCF_000694315.1	PRJNA224116	SAMN02581374	JMYP00000000.1	na	1438776	573	Klebsiella pneumoniae CHS 72	strain=CHS 72		latest	Scaffold	Major	Full	Kleb_pneu_CHS_72_V1	Broad Institute	GCA_000694315.1	NZ_KK737414	Klebsiella pneumoniae CHS 72			CHS 72		Urine	Homo sapiens	USA	North Carolina	2013
GCF_000694335.fna	kpneumoniae	258	gapA(3)	infB(3)	mdh(1)	pgi(1)	phoE(1)	rpoB(1)	tonB(79)		1	0	GCF_000694335.1	PRJNA224116	SAMN02581375	JMYQ00000000.1	na	1438777	573	Klebsiella pneumoniae CHS 73	strain=CHS 73		latest	Scaffold	Major	Full	Kleb_pneu_CHS_73_V1	Broad Institute	GCA_000694335.1	NZ_KK737419	Klebsiella pneumoniae CHS 73			CHS 73		Urine	Homo sapiens	USA	North Carolina	2013
GCF_000694355.fna	kpneumoniae	258	gapA(3)	infB(3)	mdh(1)	pgi(1)	phoE(1)	rpoB(1)	tonB(79)		1	0	GCF_000694355.1	PRJNA224116	SAMN02581376	JMYR00000000.1	na	1438778	573	Klebsiella pneumoniae CHS 74	strain=CHS 74		latest	Scaffold	Major	Full	Kleb_pneu_CHS_74_V1	Broad Institute	GCA_000694355.1	NZ_KK737427	Klebsiella pneumoniae CHS 74			CHS 74		Urine	Homo sapiens	USA	North Carolina	2013
GCF_000694375.fna	kpneumoniae	258	gapA(3)	infB(3)	mdh(1)	pgi(1)	phoE(1)	rpoB(1)	tonB(79)		1	0	GCF_000694375.1	PRJNA224116	SAMN02581377	JMYS00000000.1	na	1438779	573	Klebsiella pneumoniae CHS 75	strain=CHS 75		latest	Scaffold	Major	Full	Kleb_pneu_CHS_75_V1	Broad Institute	GCA_000694375.1	NZ_KK737447	Klebsiella pneumoniae CHS 75			CHS 75		Urine	Homo sapiens	USA	North Carolina	2013
GCF_000694395.fna	kpneumoniae	258	gapA(3)	infB(3)	mdh(1)	pgi(1)	phoE(1)	rpoB(1)	tonB(79)		1	0	GCF_000694395.1	PRJNA224116	SAMN02581378	JMYT00000000.1	na	1438780	573	Klebsiella pneumoniae CHS 76	strain=CHS 76		latest	Scaffold	Major	Full	Kleb_pneu_CHS_76_V1	Broad Institute	GCA_000694395.1	NZ_KK737461	Klebsiella pneumoniae CHS 76			CHS 76		Urine	Homo sapiens	USA	North Carolina	2013
GCF_000694415.fna	kpneumoniae	258	gapA(3)	infB(3)	mdh(1)	pgi(1)	phoE(1)	rpoB(1)	tonB(79)		1	0	GCF_000694415.1	PRJNA224116	SAMN02581382	JMYU00000000.1	na	1438781	573	Klebsiella pneumoniae CHS 80	strain=CHS 80		latest	Scaffold	Major	Full	Kleb_pneu_CHS_80_V1	Broad Institute	GCA_000694415.1	NZ_KK737466	Klebsiella pneumoniae CHS 80			CHS 80		Urine	Homo sapiens	USA	North Carolina	2013
GCF_000694435.fna	kpneumoniae	258	gapA(3)	infB(3)	mdh(1)	pgi(1)	phoE(1)	rpoB(1)	tonB(79)		1	0	GCF_000694435.1	PRJNA224116	SAMN02581383	JMYV00000000.1	na	1438782	573	Klebsiella pneumoniae MGH 51	strain=MGH 51		latest	Scaffold	Major	Full	Kleb_pneu_MGH_51_V1	Broad Institute	GCA_000694435.1	NZ_KK737471	Klebsiella pneumoniae MGH 51			MGH 51		Urine	Homo sapiens	USA	Boston	2013
GCF_000694455.fna	kpneumoniae	70	gapA(2)	infB(6)	mdh(17)	pgi(1)	phoE(20)	rpoB(10)	tonB(25)		1	1	GCF_000694455.1	PRJNA224116	SAMN02581384	JMYW00000000.1	na	1438783	573	Klebsiella pneumoniae MGH 52	strain=MGH 52		latest	Scaffold	Major	Full	Kleb_pneu_MGH_52_V1	Broad Institute	GCA_000694455.1	NZ_KK737481	Klebsiella pneumoniae MGH 52			MGH 52		Urine	Homo sapiens	USA	Boston	2013
GCF_000694475.fna	kpneumoniae	258	gapA(3)	infB(3)	mdh(1)	pgi(1)	phoE(1)	rpoB(1)	tonB(79)		1	0	GCF_000694475.2	PRJNA224116	SAMN02581391	JMYX00000000.2	na	1438784	573	Klebsiella pneumoniae MGH 59	strain=MGH 59		latest	Contig	Major	Full	ASM69447v2	Broad Institute	GCA_000694475.2	NZ_JMYX02000001	Klebsiella pneumoniae MGH 59			MGH 59		Urine	Homo sapiens	USA	Boston	2013
GCF_000694495.fna	kpneumoniae	17	gapA(2)	infB(1)	mdh(1)	pgi(1)	phoE(4)	rpoB(4)	tonB(4)		1	1	GCF_000694495.1	PRJNA224116	SAMN02581392	JMYY00000000.1	na	1438785	573	Klebsiella pneumoniae MGH 60	strain=MGH 60		latest	Scaffold	Major	Full	Kleb_pneu_MGH_60_V1	Broad Institute	GCA_000694495.1	NZ_KK737518	Klebsiella pneumoniae MGH 60			MGH 60		Sputum	Homo sapiens	USA	Boston	2013
GCF_000694515.fna	kpneumoniae	35	gapA(2)	infB(1)	mdh(2)	pgi(1)	phoE(10)	rpoB(1)	tonB(19)		1	1	GCF_000694515.1	PRJNA224116	SAMN02581396	JMYZ00000000.1	na	1438787	573	Klebsiella pneumoniae MGH 64	strain=MGH 64		latest	Scaffold	Major	Full	Kleb_pneu_MGH_64_V1	Broad Institute	GCA_000694515.1	NZ_KK737530	Klebsiella pneumoniae MGH 64			MGH 64		Urine	Homo sapiens	USA	Boston	2013
GCF_000694535.fna	kpneumoniae	15	gapA(1)	infB(1)	mdh(1)	pgi(1)	phoE(1)	rpoB(1)	tonB(1)		1	0	GCF_000694535.1	PRJNA224116	SAMN02581397	JMZA00000000.1	na	1438788	573	Klebsiella pneumoniae MGH 65	strain=MGH 65		latest	Scaffold	Major	Full	Kleb_pneu_MGH_65_V1	Broad Institute	GCA_000694535.1	NZ_KK737534	Klebsiella pneumoniae MGH 65			MGH 65		Bile (fluid)	Homo sapiens	USA	Boston	2013
GCF_000694555.fna	kpneumoniae	29	gapA(2)	infB(3)	mdh(2)	pgi(2)	phoE(6)	rpoB(4)	tonB(4)		1	1	GCF_000694555.1	PRJNA224116	SAMN02581398	JMZB00000000.1	na	1438789	573	Klebsiella pneumoniae MGH 66	strain=MGH 66		latest	Scaffold	Major	Full	Kleb_pneu_MGH_66_V1	Broad Institute	GCA_000694555.1	NZ_KK737546	Klebsiella pneumoniae MGH 66			MGH 66		Urine	Homo sapiens	USA	Boston	2013
GCF_000694575.fna	kpneumoniae	258	gapA(3)	infB(3)	mdh(1)	pgi(1)	phoE(1)	rpoB(1)	tonB(79)		1	0	GCF_000694575.1	PRJNA224116	SAMN02581240	JMZC00000000.1	na	1438790	573	Klebsiella pneumoniae MGH 67	strain=MGH 67		latest	Scaffold	Major	Full	Kleb_pneu_MGH_67_V1	Broad Institute	GCA_000694575.1	NZ_KK737552	Klebsiella pneumoniae MGH 67			MGH-67		Pleural tissue	Homo sapiens	USA	Boston	2013
GCF_000694595.fna	kpneumoniae	-	gapA(16)	infB(18)	mdh(21)	pgi(27)	phoE(57)	rpoB(22)	tonB(~67)		1	1	GCF_000694595.1	PRJNA224116	SAMN02581241	JMZD00000000.1	na	1438791	573	Klebsiella pneumoniae MGH 68	strain=MGH 68		latest	Scaffold	Major	Full	Kleb_pneu_MGH_68_V1	Broad Institute	GCA_000694595.1	NZ_KK737584	Klebsiella pneumoniae MGH 68			MGH-68		Urine	Homo sapiens	USA	Boston	2013
GCF_000694615.fna	kpneumoniae	11	gapA(3)	infB(3)	mdh(1)	pgi(1)	phoE(1)	rpoB(1)	tonB(4)		1	0	GCF_000694615.1	PRJNA224116	SAMN02581242	JMZE00000000.1	na	1438792	573	Klebsiella pneumoniae MGH 69	strain=MGH 69		latest	Scaffold	Major	Full	Kleb_pneu_MGH_69_V1	Broad Institute	GCA_000694615.1	NZ_KK737589	Klebsiella pneumoniae MGH 69			MGH-69		Sputum	Homo sapiens	USA	Boston	2013
GCF_000694635.fna	kpneumoniae	20	gapA(2)	infB(3)	mdh(1)	pgi(1)	phoE(4)	rpoB(4)	tonB(4)		1	1	GCF_000694635.1	PRJNA224116	SAMN02581243	JMZF00000000.1	na	1438793	573	Klebsiella pneumoniae MGH 70	strain=MGH 70		latest	Scaffold	Major	Full	Kleb_pneu_MGH_70_V1	Broad Institute	GCA_000694635.1	NZ_KK737600	Klebsiella pneumoniae MGH 70			MGH-70		Urine	Homo sapiens	USA	Boston	2013
GCF_000694655.fna	kpneumoniae	258	gapA(3)	infB(3)	mdh(1)	pgi(1)	phoE(1)	rpoB(1)	tonB(79)		1	0	GCF_000694655.1	PRJNA224116	SAMN02581244	JMZG00000000.1	na	1438794	573	Klebsiella pneumoniae MGH 71	strain=MGH 71		latest	Scaffold	Major	Full	Kleb_pneu_MGH_71_V1	Broad Institute	GCA_000694655.1	NZ_KK737611	Klebsiella pneumoniae MGH 71			MGH-71		Urine	Homo sapiens	USA	Boston	2013
GCF_000694675.fna	kpneumoniae	37	gapA(2)	infB(9)	mdh(2)	pgi(1)	phoE(13)	rpoB(1)	tonB(16)		1	1	GCF_000694675.1	PRJNA224116	SAMN02581245	JMZH00000000.1	na	1438795	573	Klebsiella pneumoniae MGH 72	strain=MGH 72		latest	Scaffold	Major	Full	Kleb_pneu_MGH_72_V1	Broad Institute	GCA_000694675.1	NZ_KK737625	Klebsiella pneumoniae MGH 72			MGH-72		Urine	Homo sapiens	USA	Boston	2013
GCF_000694695.fna	kpneumoniae	258	gapA(3)	infB(3)	mdh(1)	pgi(1)	phoE(1)	rpoB(1)	tonB(79)		1	0	GCF_000694695.1	PRJNA224116	SAMN02581246	JMZI00000000.1	na	1438796	573	Klebsiella pneumoniae MGH 73	strain=MGH 73		latest	Scaffold	Major	Full	Kleb_pneu_MGH_73_V1	Broad Institute	GCA_000694695.1	NZ_KK737636	Klebsiella pneumoniae MGH 73			MGH-73		Wound - deep sinus	Homo sapiens	USA	Boston	2013
GCF_000694715.fna	kpneumoniae	76	gapA(4)	infB(1)	mdh(1)	pgi(1)	phoE(21)	rpoB(1)	tonB(35)		1	1	GCF_000694715.1	PRJNA224116	SAMN02581247	JMZJ00000000.1	na	1438797	573	Klebsiella pneumoniae MGH 74	strain=MGH 74		latest	Scaffold	Major	Full	Kleb_pneu_MGH_74_V1	Broad Institute	GCA_000694715.1	NZ_KK737642	Klebsiella pneumoniae MGH 74			MGH-74		Urine	Homo sapiens	USA	Boston	2013
GCF_000694735.fna	kpneumoniae	-	gapA(28)	infB(24)	mdh(21)	pgi(27)	phoE(47)	rpoB(~22)	tonB(67?)		1	1	GCF_000694735.1	PRJNA224116	SAMN02581249	JMZK00000000.1	na	1438799	573	Klebsiella pneumoniae MGH 76	strain=MGH 76		latest	Scaffold	Major	Full	Kleb_pneu_MGH_76_V1	Broad Institute	GCA_000694735.1	NZ_KK737658	Klebsiella pneumoniae MGH 76			MGH-76		Bile (fluid)	Homo sapiens	USA	Boston	2013
GCF_000694755.fna	kpneumoniae	258	gapA(3)	infB(3)	mdh(1)	pgi(1)	phoE(1)	rpoB(1)	tonB(79)		1	0	GCF_000694755.1	PRJNA224116	SAMN02581252	JMZL00000000.1	na	1438800	573	Klebsiella pneumoniae MGH 79	strain=MGH 79		latest	Scaffold	Major	Full	Kleb_pneu_MGH_79_V1	Broad Institute	GCA_000694755.1	NZ_KK737674	Klebsiella pneumoniae MGH 79			MGH-79		Urine	Homo sapiens	USA	Boston	2013
GCF_000694775.fna	kpneumoniae	-	gapA(16)	infB(24)	mdh(21)	pgi(27)	phoE(52)	rpoB(57)	tonB(67)		1	1	GCF_000694775.1	PRJNA224116	SAMN02581253	JMZM00000000.1	na	1438801	573	Klebsiella pneumoniae MGH 80	strain=MGH 80		latest	Scaffold	Major	Full	Kleb_pneu_MGH_80_V1	Broad Institute	GCA_000694775.1	NZ_KK737686	Klebsiella pneumoniae MGH 80			MGH-80		Urine	Homo sapiens	USA	Boston	2013
GCF_000694795.fna	kpneumoniae	258	gapA(3)	infB(3)	mdh(1)	pgi(1)	phoE(1)	rpoB(1)	tonB(79)		1	0	GCF_000694795.1	PRJNA224116	SAMN02581261	JMZN00000000.1	na	1438802	573	Klebsiella pneumoniae UCI 55	strain=UCI 55		latest	Scaffold	Major	Full	Kleb_pneu_UCI_55_V1	Broad Institute	GCA_000694795.1	NZ_KK737696	Klebsiella pneumoniae UCI 55			UCI 55		wound	Homo sapiens	USA	California	2013
GCF_000694815.fna	kpneumoniae	678	gapA(2)	infB(3)	mdh(1)	pgi(1)	phoE(109)	rpoB(56)	tonB(18)		1	1	GCF_000694815.1	PRJNA224116	SAMN02581262	JMZO00000000.1	na	1438803	573	Klebsiella pneumoniae UCI 56	strain=UCI 56		latest	Scaffold	Major	Full	Kleb_pneu_UCI_56_V1	Broad Institute	GCA_000694815.1	NZ_KK737707	Klebsiella pneumoniae UCI 56			UCI 56		sputum	Homo sapiens	USA	California	2013
GCF_000694835.fna	kpneumoniae	258	gapA(3)	infB(3)	mdh(1)	pgi(1)	phoE(1)	rpoB(1)	tonB(79)		1	0	GCF_000694835.1	PRJNA224116	SAMN02581265	JMZP00000000.1	na	1438804	573	Klebsiella pneumoniae UCI 59	strain=UCI 59		latest	Scaffold	Major	Full	Kleb_pneu_UCI_59_V1	Broad Institute	GCA_000694835.1	NZ_KK737711	Klebsiella pneumoniae UCI 59			UCI 59		wound	Homo sapiens	USA	California	2013
GCF_000694855.fna	kpneumoniae	258	gapA(3)	infB(3)	mdh(1)	pgi(1)	phoE(1)	rpoB(1)	tonB(79)		1	0	GCF_000694855.1	PRJNA224116	SAMN02581267	JMZQ00000000.1	na	1438806	573	Klebsiella pneumoniae UCI 61	strain=UCI 61		latest	Scaffold	Major	Full	Kleb_pneu_UCI_61_V1	Broad Institute	GCA_000694855.1	NZ_KK737718	Klebsiella pneumoniae UCI 61			UCI 61		urine	Homo sapiens	USA	California	2013
GCF_000694875.fna	kpneumoniae	34	gapA(2)	infB(3)	mdh(6)	pgi(1)	phoE(9)	rpoB(7)	tonB(4)		1	1	GCF_000694875.1	PRJNA224116	SAMN02581268	JMZR00000000.1	na	1438807	573	Klebsiella pneumoniae UCI 62	strain=UCI 62		latest	Scaffold	Major	Full	Kleb_pneu_UCI_62_V1	Broad Institute	GCA_000694875.1	NZ_KK737733	Klebsiella pneumoniae UCI 62			UCI 62		urine	Homo sapiens	USA	California	2013
GCF_000694895.fna	kpneumoniae	258	gapA(3)	infB(3)	mdh(1)	pgi(1)	phoE(1)	rpoB(1)	tonB(79)	GD	1	0	GCF_000694895.1	PRJNA224116	SAMN02581269	JMZS00000000.1	na	1438808	573	Klebsiella pneumoniae UCI 63	strain=UCI 63		latest	Scaffold	Major	Full	Kleb_pneu_UCI_63_V1	Broad Institute	GCA_000694895.1	NZ_KK737742	Klebsiella pneumoniae UCI 63			UCI 63		wound	Homo sapiens	USA	California	2013
GCF_000694915.fna	kpneumoniae	258	gapA(3)	infB(3)	mdh(1)	pgi(1)	phoE(1)	rpoB(1)	tonB(79)		1	0	GCF_000694915.1	PRJNA224116	SAMN02581273	JMZT00000000.1	na	1438810	573	Klebsiella pneumoniae UCI 67	strain=UCI 67		latest	Scaffold	Major	Full	Kleb_pneu_UCI_67_V1	Broad Institute	GCA_000694915.1	NZ_KK737754	Klebsiella pneumoniae UCI 67			UCI 67		sputum	Homo sapiens	USA	California	2013
GCF_000694935.fna	kpneumoniae	37	gapA(2)	infB(9)	mdh(2)	pgi(1)	phoE(13)	rpoB(1)	tonB(16)		1	1	GCF_000694935.1	PRJNA224116	SAMN02581274	JMZU00000000.1	na	1438811	573	Klebsiella pneumoniae UCI 68	strain=UCI 68		latest	Scaffold	Major	Full	Kleb_pneu_UCI_68_V1	Broad Institute	GCA_000694935.1	NZ_KK737766	Klebsiella pneumoniae UCI 68			UCI 68		urine	Homo sapiens	USA	California	2013
GCF_000695285.fna	kpneumoniae	512	gapA(54)	infB(3)	mdh(1)	pgi(1)	phoE(1)	rpoB(1)	tonB(79)	GD	1	1	GCF_000695285.2	PRJNA224116	SAMN02384893	AYOV00000000.1	na	1413252	573	Klebsiella pneumoniae subsp. pneumoniae KPB-1	strain=KPB-1		latest	Contig	Minor	Full	SaK60	University of Siena	GCA_000695285.2	NZ_AYOV01000001	Klebsiella pneumoniae subsp. pneumoniae KPB-1			KPB-1		pleural fluid	Homo sapiens	Italy	Bologna	2011
GCF_000695305.fna	kpneumoniae	512	gapA(54)	infB(3)	mdh(1)	pgi(1)	phoE(1)	rpoB(1)	tonB(79)	GD	1	1	GCF_000695305.2	PRJNA224116	SAMN02384894	AYOW00000000.1	na	1413253	573	Klebsiella pneumoniae subsp. pneumoniae KPB-2	strain=KPB-2		latest	Contig	Minor	Full	SbK60	University of Siena	GCA_000695305.2	NZ_AYOW01000001	Klebsiella pneumoniae subsp. pneumoniae KPB-2			KPB-2		blood	Homo sapiens	Italy	Bologna	2011
GCF_000695935.fna	kpneumoniae	34	gapA(2)	infB(3)	mdh(6)	pgi(1)	phoE(9)	rpoB(7)	tonB(4)		1	1	GCF_000695935.1	PRJNA224116	SAMN02713685		na	1328324	573	Klebsiella pneumoniae subsp. pneumoniae KPNIH27	strain=KPNIH27		latest	Complete Genome	Major	Full	ASM69593v1	NISC	GCA_000695935.1	NZ_CP007731	Klebsiella pneumoniae subsp. pneumoniae			KPNIH27		groin		USA		2012
GCF_000699325.fna	kpneumoniae	-	GapA(22)	infB(1)	mdh(2)	pgi(1)	phoE(7)	rpoB(1)	tonB(203)		1	1	GCF_000699325.1	PRJNA224116	SAMN02640650	JDWO00000000.1	na	1455603	573	Klebsiella pneumoniae 4541-2	strain=4541-2		latest	Contig	Major	Full	4541-2	Institute for Genome Sciences	GCA_000699325.1	NZ_JDWO01000001	Klebsiella pneumoniae 4541-2			4541-2		peri-anal swab culture	Homo sapiens	USA	MD	2003
GCF_000699345.fna	kpneumoniae	228	gapA(2)	infB(3)	mdh(6)	pgi(1)	phoE(27)	rpoB(5)	tonB(4)		1	0	GCF_000699345.1	PRJNA224116	SAMN02640651	JDWN00000000.1	na	1455604	573	Klebsiella pneumoniae 11227-1	strain=11227-1		latest	Contig	Major	Full	11227-1	Institute for Genome Sciences	GCA_000699345.1	NZ_JDWN01000001	Klebsiella pneumoniae 11227-1			11227-1		peri-anal swab culture	Homo sapiens	USA	MD	2005
GCF_000699405.fna	kpneumoniae	54	gapA(2)	infB(1)	mdh(1)	pgi(13)	phoE(16)	rpoB(15)	tonB(4)		1	1	GCF_000699405.1	PRJNA224116	SAMN02640649	JDWP00000000.1	na	1455602	573	Klebsiella pneumoniae 4006	strain=4006		latest	Contig	Major	Full	4006	Institute for Genome Sciences	GCA_000699405.1	NZ_JDWP01000001	Klebsiella pneumoniae 4006			4006		peri-anal swab culture	Homo sapiens	USA	MD	2002
GCF_000699425.fna	kpneumoniae	1123	gapA(87)	infB(1)	mdh(1)	pgi(1)	phoE(4)	rpoB(4)	tonB(4)		1	1	GCF_000699425.1	PRJNA224116	SAMN02640652	JDWM00000000.1	na	1455605	573	Klebsiella pneumoniae 7699	strain=7699		latest	Contig	Major	Full	7699	Institute for Genome Sciences	GCA_000699425.1	NZ_JDWM01000001	Klebsiella pneumoniae 7699			7699		peri-anal swab culture	Homo sapiens	USA	MD	2004
GCF_000706585.fna	kpneumoniae	437	gapA(3)	infB(3)	mdh(1)	pgi(1)	phoE(1)	rpoB(1)	tonB(31)		1	1	GCF_000706585.1	PRJNA224116	SAMN02356597	JNVF00000000.1	na	1400170	573	Klebsiella pneumoniae UCI 17	strain=UCI 17		latest	Scaffold	Major	Full	Kleb_pneu_UCI_17_V1	Broad Institute	GCA_000706585.1	NZ_KL407317	Klebsiella pneumoniae UCI 17			UCI 17		urine	Homo sapiens	USA	Irvine, CA	2013
GCF_000706605.fna	kpneumoniae	258	gapA(3)	infB(3)	mdh(1)	pgi(1)	phoE(1)	rpoB(1)	tonB(79)		1	0	GCF_000706605.1	PRJNA224116	SAMN02138631	JNVG00000000.1	na	1328404	573	Klebsiella pneumoniae BIDMC 10	strain=BIDMC 10		latest	Scaffold	Major	Full	Kleb_pneu_BIDMC_10_V2	Broad Institute	GCA_000706605.1	NZ_KL407321	Klebsiella pneumoniae BIDMC 10			BIDMC 10		foot culture
GCF_000707985.fna	kpneumoniae	15	gapA(1)	infB(1)	mdh(1)	pgi(1)	phoE(1)	rpoB(1)	tonB(1)		1	1	GCF_000707985.1	PRJNA224116	SAMN02138664	JNVK00000000.1	na	1329843	573	Klebsiella pneumoniae BIDMC 33B	strain=BIDMC 33B		latest	Scaffold	Major	Full	Kleb_pneu_BIDMC_33B_V1	Broad Institute	GCA_000707985.1	NZ_KL407345	Klebsiella pneumoniae BIDMC 33B			BIDMC 33B						2012
GCF_000709165.fna	kpneumoniae	258	gapA(3)	infB(3)	mdh(1)	pgi(1)	phoE(1)	rpoB(1)	tonB(79)		1	0	GCF_000709165.1	PRJNA224116	SAMN02141989	JMMY00000000.1	na	1304917	573	Klebsiella pneumoniae 160_1080	strain=160_1080		latest	Contig	Major	Full	1601080v01	JCVI	GCA_000709165.1	NZ_JMMY01000001	Klebsiella pneumoniae 160_1080			160_1080
GCF_000709185.fna	kpneumoniae	258	gapA(3)	infB(3)	mdh(1)	pgi(1)	phoE(1)	rpoB(1)	tonB(79)	GD	1	0	GCF_000709185.1	PRJNA224116	SAMN02142048	JMSW00000000.1	na	1284827	573	Klebsiella pneumoniae VAKPC278	strain=VAKPC278		latest	Contig	Major	Full	VAKP278v01	JCVI	GCA_000709185.1	NZ_JMSW01000001	Klebsiella pneumoniae VAKPC278			VAKPC278
GCF_000709205.fna	kpneumoniae	258	gapA(3)	infB(3)	mdh(1)	pgi(1)	phoE(1)	rpoB(1)	tonB(79)		0	0	GCF_000709205.1	PRJNA224116	SAMN02142016	JMSX00000000.1	na	1284819	573	Klebsiella pneumoniae UHKPC45	strain=UHKPC45		latest	Contig	Major	Full	UHKPC45v01	JCVI	GCA_000709205.1	NZ_JMSX01000001	Klebsiella pneumoniae UHKPC45			UHKPC45
GCF_000709225.fna	kpneumoniae	258	gapA(3)	infB(3)	mdh(1)	pgi(1)	phoE(1)	rpoB(1)	tonB(79)	GD	1	0	GCF_000709225.1	PRJNA224116	SAMN02142019	JMSY00000000.1	na	1284814	573	Klebsiella pneumoniae UHKPC 52	strain=UHKPC 52		latest	Contig	Major	Full	UHKPC52v01	JCVI	GCA_000709225.1	NZ_JMSY01000001	Klebsiella pneumoniae UHKPC 52			UHKPC 52
GCF_000709245.fna	kpneumoniae	258	gapA(3)	infB(3)	mdh(1)	pgi(1)	phoE(1)	rpoB(1)	tonB(79)	GD	1	0	GCF_000709245.1	PRJNA224116	SAMN02141987	JNBM00000000.1	na	1284790	573	Klebsiella pneumoniae UHKPC05	strain=UHKPC05		latest	Contig	Major	Full	UHKPC05v01	JCVI	GCA_000709245.1	NZ_JNBM01000001	Klebsiella pneumoniae UHKPC05			UHKPC05		blood		USA		2008
GCF_000710075.fna	kpneumoniae	37	gapA(2)	infB(9)	mdh(2)	pgi(1)	phoE(13)	rpoB(1)	tonB(16)		1	1	GCF_000710075.1	PRJNA224116	SAMN02689125	JGYH00000000.1	na	573	573	Klebsiella pneumoniae	strain=5422		latest	Contig	Major	Full	KlePne1.0	The First Affiliated Hospital	School of Medicine	NZ_JGYH01000001	Klebsiella pneumoniae			5422		bile	Homo sapiens	China	Hangzhou	2012	Jinru Ji
GCF_000710095.fna	kpneumoniae	152	gapA(2)	infB(3)	mdh(2)	pgi(1)	phoE(1)	rpoB(4)	tonB(56)		1	1	GCF_000710095.1	PRJNA224116	SAMN02767132	JNFE00000000.1	na	573	573	Klebsiella pneumoniae	strain=Top52 #1721		latest	Contig	Major	Full	ASM71009v1	University of Michigan	GCA_000710095.1	NZ_JNFE01000001	Klebsiella pneumoniae			Top52 #1721		clean-catch urine sample		USA	University of Washington Seattle, WA	2004
GCF_000710805.fna	kpneumoniae	65	gapA(2)	infB(1)	mdh(2)	pgi(1)	phoE(10)	rpoB(4)	tonB(13)		1	1	GCF_000710805.1	PRJNA224116	SAMN02869887	JAQM00000000.1	na	1449985	573	Klebsiella pneumoniae T2-1-2	strain=T2-1-2		latest	Contig	Major	Full	De novo Assembly	University of Malaya	GCA_000710805.1	NZ_JAQM01000001	Klebsiella pneumoniae T2-1-2			T2-1-2		tongue	Homo sapiens	Malaysia
GCF_000710855.fna	kpneumoniae	65	gapA(2)	infB(1)	mdh(2)	pgi(1)	phoE(10)	rpoB(4)	tonB(13)		1	1	GCF_000710855.1	PRJNA224116	SAMN02869886	JAQL00000000.1	na	1449984	573	Klebsiella pneumoniae T2-1-1	strain=T2-1-1		latest	Contig	Major	Full	De novo Assembly	University of Malaya	GCA_000710855.1	NZ_JAQL01000001	Klebsiella pneumoniae T2-1-1			T2-1-1		tongue	Homo sapiens	Malaysia
GCF_000714675.fna	kpneumoniae	258	gapA(3)	infB(3)	mdh(1)	pgi(1)	phoE(1)	rpoB(1)	tonB(79)		1	0	GCF_000714675.1	PRJNA224116	SAMN02786855		na	1225181	573	Klebsiella pneumoniae subsp. pneumoniae KPNIH24	strain=KPNIH24		latest	Complete Genome	Major	Full	ASM71467v1	NISC	GCA_000714675.1	NZ_CP008797	Klebsiella pneumoniae subsp. pneumoniae			KPNIH24		throat/groin	Homo sapiens	USA		2012
GCF_000717515.fna	kpneumoniae	258	gapA(3)	infB(3)	mdh(1)	pgi(1)	phoE(1)	rpoB(1)	tonB(79)	GD	1	0	GCF_000717515.1	PRJNA224116	SAMN02786856		na	1328325	573	Klebsiella pneumoniae subsp. pneumoniae KPR0928	strain=KPR0928		latest	Complete Genome	Major	Full	ASM71751v1	NISC	GCA_000717515.1	NZ_CP008831	Klebsiella pneumoniae subsp. pneumoniae			KPR0928		sputum	Homo sapiens	USA		2012
GCF_000722485.fna	kpneumoniae	11	gapA(3)	infB(3)	mdh(1)	pgi(1)	phoE(1)	rpoB(1)	tonB(4)		0	1	GCF_000722485.1	PRJNA224116	SAMN02808712	JNHB00000000.1	na	573	573	Klebsiella pneumoniae	strain=KP_ST11_OXA48		latest	Contig	Major	Full	ASM72248v1	Hospital Universitary 12 de octubre	GCA_000722485.1	NZ_JNHB01000001	Klebsiella pneumoniae			KP_ST11_OXA48		blood	Homo sapiens	Spain	Madrid	2012
GCF_000733255.fna	kpneumoniae	14	gapA(1)	infB(6)	mdh(1)	pgi(1)	phoE(1)	rpoB(1)	tonB(1)	GD	1	1	GCF_000733255.1	PRJNA224116	SAMN03081487		na	1406314	573	Klebsiella pneumoniae subsp. pneumoniae PittNDM01	strain=PittNDM01		latest	Complete Genome	Major	Full	ASM73325v1	University of Pittsburgh	GCA_000733255.1	NZ_CP006798	Klebsiella pneumoniae subsp. pneumoniae			PittNDM01		urine		USA
GCF_000735285.fna	kpneumoniae	105	gapA(2)	infB(3)	mdh(2)	pgi(1)	phoE(1)	rpoB(4)	tonB(18)		1	1	GCF_000735285.1	PRJNA224116	SAMN02768808	JPIQ00000000.1	na	573	573	Klebsiella pneumoniae	strain=IA565		latest	Contig	Major	Full	ASM73528v1	University of Michigan	GCA_000735285.1	NZ_JPIQ01000001	Klebsiella pneumoniae			IA565		urine	Homo sapiens	USA	University of Iowa Hospitals and Clinics	1981
GCF_000738865.fna	kpneumoniae	258	gapA(3)	infB(3)	mdh(1)	pgi(1)	phoE(1)	rpoB(1)	tonB(79)		1	0	GCF_000738865.1	PRJNA224116	SAMN02900563	JPGT00000000.1	na	573	573	Klebsiella pneumoniae	strain=MRSN8157		latest	Scaffold	Major	Full	ASM73886v1	Walter Reed Army Institute of Research	GCA_000738865.1	NZ_JPGT01000031	Klebsiella pneumoniae			MRSN8157		Bronchoscopy	Homo sapiens	USA		2012
GCF_000738875.fna	kpneumoniae	258	gapA(3)	infB(3)	mdh(1)	pgi(1)	phoE(1)	rpoB(1)	tonB(79)		1	0	GCF_000738875.1	PRJNA224116	SAMN02900562	JPGS00000000.1	na	573	573	Klebsiella pneumoniae	strain=MRSN6920		latest	Scaffold	Major	Full	ASM73887v1	Walter Reed Army Institute of Research	GCA_000738875.1	NZ_JPGS01000027	Klebsiella pneumoniae			MRSN6920		wound	Homo sapiens	USA		2012
GCF_000739495.fna	kpneumoniae	395	gapA(3)	infB(1)	mdh(2)	pgi(4)	phoE(1)	rpoB(1)	tonB(4)		1	0	GCF_000739495.1	PRJNA224116	SAMN02777842		na	573	573	Klebsiella pneumoniae	strain=blaNDM-1		latest	Complete Genome	Major	Full	ASM73949v1	FNLCR	GCA_000739495.1	NZ_CP009114	Klebsiella pneumoniae			blaNDM-1
GCF_000742135.fna	kpneumoniae	3	gapA(5)	infB(5)	mdh(1)	pgi(1)	phoE(9)	rpoB(6)	tonB(11)		1	0	GCF_000742135.1	PRJNA224116	SAMN02870152	JOOW00000000.1	na	573	573	Klebsiella pneumoniae	strain=ATCC 13883		latest	Scaffold	Major	Full	ASM74213v1	Los Alamos National Laboratory	GCA_000742135.1	NZ_KN046818	Klebsiella pneumoniae			ATCC 13883
GCF_000742755.fna	kpneumoniae	493	gapA(2)	infB(1)	mdh(70)	pgi(1)	phoE(12)	rpoB(1)	tonB(127)		1	1	GCF_000742755.1	PRJNA224116	SAMN02982872		na	72407	573	Klebsiella pneumoniae subsp. pneumoniae	strain=ATCC 43816 KPPR1		latest	Complete Genome	Major	Full	ASM74275v1	University of North Carolina at Chapel Hill	GCA_000742755.1	NZ_CP009208	Klebsiella pneumoniae subsp. pneumoniae			ATCC 43816 KPPR1		Spontaneous rifampin-resistant isolate		USA		2000
GCF_000747055.fna	kpneumoniae	-	gapA(2)	infB(3)	mdh(2)	pgi(4)	phoE(9?)	rpoB(4)	tonB(13)		1	1	GCF_000747055.1	PRJNA224116	SAMN02983086	JQGN00000000.1	na	573	573	Klebsiella pneumoniae	strain=325		latest	Contig	Major	Full	ASM74705v1	University of Malaya	GCA_000747055.1	NZ_JQGN01000001	Klebsiella pneumoniae			325		skin swab	Homo sapiens	Malaysia		2013
GCF_000755605.fna	kpneumoniae	493	gapA(2)	infB(1)	mdh(70)	pgi(1)	phoE(12)	rpoB(1)	tonB(127)		1	1	GCF_000755605.1	PRJNA224116	SAMN02798558	JNFR00000000.1	na	573	573	Klebsiella pneumoniae	strain=KPPR1		latest	Scaffold	Major	Full	ASM75560v1	Northwestern University Feinberg School of Medicine	GCA_000755605.1	NZ_KN150803	Klebsiella pneumoniae			KPPR1			Homo sapiens
GCF_000763925.fna	kpneumoniae	147	gapA(3)	infB(4)	mdh(6)	pgi(1)	phoE(7)	rpoB(4)	tonB(38)		1	1	GCF_000763925.1	PRJNA224116	SAMN02996355	JQDY00000000.1	na	573	573	Klebsiella pneumoniae	strain=CDPH5262		latest	Contig	Major	Full	CDPH5262-4	CDPH	GCA_000763925.1	NZ_JQDY01000001	Klebsiella pneumoniae			CDPH5262		respiratory secretions	Homo sapiens	USA	California	2014	Vishnu Chaturverdi
GCF_000763935.fna	kpneumoniae	147	gapA(3)	infB(4)	mdh(6)	pgi(1)	phoE(7)	rpoB(4)	tonB(38)		1	1	GCF_000763935.1	PRJNA224116	SAMN02996354	JQDX00000000.1	na	573	573	Klebsiella pneumoniae	strain=CDPH3823		latest	Contig	Major	Full	CDPH3823-4	CDPH	GCA_000763935.1	NZ_JQDX01000001	Klebsiella pneumoniae			CDPH3823		respiratory secretions	Homo sapiens	USA	California	2014	Vishnu Chaturverdi
GCF_000764615.fna	kpneumoniae	15	gapA(1)	infB(1)	mdh(1)	pgi(1)	phoE(1)	rpoB(1)	tonB(1)		1	1	GCF_000764615.1	PRJNA224116	SAMN02885365		na	573	573	Klebsiella pneumoniae	strain=PMK1		latest	Complete Genome	Major	Full	ASM76461v1	University of Oxford	GCA_000764615.1	NZ_CP008929	Klebsiella pneumoniae			PMK1		Blood	Homo sapiens	Nepal		2011	PED Study Team
GCF_000764635.fna	kpneumoniae	-	gapA(1)	infB(1)	mdh(1)	pgi(1)	phoE(~1)	rpoB(1)	tonB(1)		1	1	GCF_000764635.1	PRJNA224116	SAMN02776996	JRQE00000000.1	na	573	573	Klebsiella pneumoniae	strain=BAMC 07-18		latest	Scaffold	Major	Full	ASM76463v1	The Forsyth Institute	GCA_000764635.1	NZ_JRQE01000001	Klebsiella pneumoniae			BAMC 07-18		soldier combat wound	Homo sapiens	USA	San Antonio, TX	2012
GCF_000766125.fna	kpneumoniae	268	gapA(2)	infB(1)	mdh(2)	pgi(1)	phoE(7)	rpoB(1)	tonB(81)		1	1	GCF_000766125.1	PRJNA224116	SAMN02978814	JQSE00000000.1	na	573	573	Klebsiella pneumoniae	strain=349		latest	Contig	Major	Full	ASM76612v1	University of Malaya	GCA_000766125.1	NZ_JQSE01000001	Klebsiella pneumoniae			349		blood		Malaysia		2013
GCF_000773875.fna	kpneumoniae	199	gapA(4)	infB(34)	mdh(1)	pgi(1)	phoE(21)	rpoB(1)	tonB(35)		1	1	GCF_000773875.1	PRJNA224116	SAMN03160297	JSVB00000000.1	na	1409961	573	Klebsiella pneumoniae MRSN 1319	strain=MRSN 1319		latest	Contig	Major	Full	gdodcwi15 v01	J. Craig Venter Institute	GCA_000773875.1	NZ_JSVB01000008	Klebsiella pneumoniae MRSN 1319			MRSN 1319		wound	Homo sapiens	USA	Silver Spring, MD	2009	Walter Reed Army Institute of Research
GCF_000775375.fna	kpneumoniae	258	gapA(3)	infB(3)	mdh(1)	pgi(1)	phoE(1)	rpoB(1)	tonB(79)		1	0	GCF_000775375.1	PRJNA224116	SAMN02720898		na	72407	573	Klebsiella pneumoniae subsp. pneumoniae	strain=KPNIH33		latest	Complete Genome	Major	Full	ASM77537v1	NIH	GCA_000775375.1	NZ_CP009771	Klebsiella pneumoniae subsp. pneumoniae			KPNIH33		urine	Homo sapiens	USA		2013
GCF_000775395.fna	kpneumoniae	258	gapA(3)	infB(3)	mdh(1)	pgi(1)	phoE(1)	rpoB(1)	tonB(79)		1	0	GCF_000775395.1	PRJNA224116	SAMN02820981		na	72407	573	Klebsiella pneumoniae subsp. pneumoniae	strain=KPNIH32		latest	Complete Genome	Major	Full	ASM77539v1	NIH	GCA_000775395.1	NZ_CP009775	Klebsiella pneumoniae subsp. pneumoniae			KPNIH32		perirectal swab		USA		2013
GCF_000775955.fna	kpneumoniae	17	gapA(2)	infB(1)	mdh(1)	pgi(1)	phoE(4)	rpoB(4)	tonB(4)		1	1	GCF_000775955.1	PRJNA224116	SAMN02649400		na	573	573	Klebsiella pneumoniae	strain=XH209		latest	Complete Genome	Major	Full	ASM77595v1	Sir Run Run Shaw Hospital	College of Medicine	NZ_CP009461	Klebsiella pneumoniae			XH209		blood from patient with pneumonia	Homo sapiens	China	Hangzhou	2013	Yunsong Yu
GCF_000783515.fna	kpneumoniae	1263	gapA(4)	infB(1)	mdh(1)	pgi(1)	phoE(12)	rpoB(1)	tonB(35)		1	1	GCF_000783515.1	PRJNA224116	SAMN02934538	JTAX00000000.1	na	573	573	Klebsiella pneumoniae	strain=FDAARGOS_84		latest	Contig	Major	Full	ASM78351v1	FDA	GCA_000783515.1	NZ_JTAX01000001	Klebsiella pneumoniae			FDAARGOS_84		urine cath	Homo sapiens	USA		2013	Children's National Hospital
GCF_000784945.fna	kpneumoniae	1518	gapA(14)	infB(1)	mdh(2)	pgi(119)	phoE(21)	rpoB(1)	tonB(1)		1	1	GCF_000784945.1	PRJNA224116	SAMN02803823		na	72407	573	Klebsiella pneumoniae subsp. pneumoniae	strain=KPNIH29		latest	Complete Genome	Major	Full	ASM78494v1	NIH	GCA_000784945.1	NZ_CP009863	Klebsiella pneumoniae subsp. pneumoniae			KPNIH29		perirectal swab	Homo sapiens	USA		2013
GCF_000784985.fna	kpneumoniae	258	gapA(3)	infB(3)	mdh(1)	pgi(1)	phoE(1)	rpoB(1)	tonB(79)	GD	1	0	GCF_000784985.1	PRJNA224116	SAMN02820977		na	72407	573	Klebsiella pneumoniae subsp. pneumoniae	strain=KPNIH30		latest	Complete Genome	Major	Full	ASM78498v1	NIH	GCA_000784985.1	NZ_CP009872	Klebsiella pneumoniae subsp. pneumoniae			KPNIH30		perirectal swab	Homo sapiens	USA		2013
GCF_000785005.fna	kpneumoniae	392	gapA(3)	infB(4)	mdh(6)	pgi(1)	phoE(7)	rpoB(4)	tonB(40)		1	1	GCF_000785005.1	PRJNA224116	SAMN02820980		na	72407	573	Klebsiella pneumoniae subsp. pneumoniae	strain=KPNIH31		latest	Complete Genome	Major	Full	ASM78500v1	NIH	GCA_000785005.1	NZ_CP009876	Klebsiella pneumoniae subsp. pneumoniae			KPNIH31		urine	Homo sapiens	USA		2013
GCF_000785625.fna	kpneumoniae	29	gapA(2)	infB(3)	mdh(2)	pgi(2)	phoE(6)	rpoB(4)	tonB(4)		1	1	GCF_000785625.1	PRJNA224116	SAMN03014686	JRGE00000000.1	na	573	573	Klebsiella pneumoniae	strain=XDR		latest	Scaffold	Major	Full	ASM78562v1	China CDC	GCA_000785625.1	NZ_KN360959	Klebsiella pneumoniae			XDR		sputum from patient with respiratory	Homo sapiens	China	Yunnan Province	2013	Tan Hongli
GCF_000786375.fna	kpneumoniae	-	gapA(16)	infB(18)	mdh(21)	pgi(27)	phoE(53)	rpoB(33)	tonB(67)		1	1	GCF_000786375.2	PRJNA224116	SAMN03097736	JRTV00000000.1	na	573	573	Klebsiella pneumoniae	strain=223/14		latest	Contig	Minor	Full	ASM78637v2	University of Malaya	GCA_000786375.2	NZ_JRTV01000011	Klebsiella pneumoniae			223/14		Pus	Homo sapiens	Malaysia	Johor Bahru	2014	Dr. Norazah Ahmad
GCF_000787995.fna	kpneumoniae	395	gapA(3)	infB(1)	mdh(2)	pgi(4)	phoE(1)	rpoB(1)	tonB(4)		1	1	GCF_000787995.1	PRJNA224116	SAMN03076171	JSZK00000000.1	na	573	573	Klebsiella pneumoniae	strain=101488		latest	Scaffold	Major	Full	ASM78799v1	Miami University	GCA_000787995.1	NZ_JSZK01000001	Klebsiella pneumoniae			101488		wound	Homo sapiens	USA	Fort Sam Houston	2006	SAMMC staff
GCF_000788005.fna	kpneumoniae	-	gapA(1)	infB(1)	mdh(1)	pgi(~12)	phoE(1)	rpoB(1)	tonB(1)		1	1	GCF_000788005.1	PRJNA224116	SAMN03076169	JSZJ00000000.1	na	573	573	Klebsiella pneumoniae	strain=101712		latest	Scaffold	Major	Full	ASM78800v1	Miami University	GCA_000788005.1	NZ_JSZJ01000001	Klebsiella pneumoniae			101712		wound	Homo sapiens	USA	Fort Sam Houston	2007	SAMMC staff
GCF_000788015.fna	kpneumoniae	258	gapA(3)	infB(3)	mdh(1)	pgi(1)	phoE(1)	rpoB(1)	tonB(79)		1	0	GCF_000788015.1	PRJNA224116	SAMN03076179	JSZI00000000.1	na	72407	573	Klebsiella pneumoniae subsp. pneumoniae	strain=ATCC 13883		latest	Scaffold	Major	Full	ASM78801v1	Miami University	GCA_000788015.1	NZ_JSZI01000001	Klebsiella pneumoniae subsp. pneumoniae			ATCC 13883
GCF_000788025.fna	kpneumoniae	3	gapA(5)	infB(5)	mdh(1)	pgi(1)	phoE(9)	rpoB(6)	tonB(11)		1	0	GCF_000788025.1	PRJNA224116	SAMN03078684	JSZL00000000.1	na	573	573	Klebsiella pneumoniae	strain=4640		latest	Scaffold	Major	Full	ASM78802v1	Miami University	GCA_000788025.1	NZ_JSZL01000001	Klebsiella pneumoniae			4640		Severe Trauma Site	Homo sapiens	USA	Walter Reed Army Medical Center		WRAMC staff
GCF_000805735.fna	kpneumoniae	323	gapA(2)	infB(1)	mdh(1)	pgi(1)	phoE(9)	rpoB(1)	tonB(93)		0	1	GCF_000805735.1	PRJNA224116	SAMN03144673	JSER00000000.1	na	573	573	Klebsiella pneumoniae	strain=CCBH13327		latest	Contig	Major	Full	ASM80573v1	IOC- FIOCRUZ	GCA_000805735.1	NZ_JSER01000056	Klebsiella pneumoniae			CCBH13327		Rectal swab		Brazil		2013
GCF_000807395.fna	kpneumoniae	258	gapA(3)	infB(3)	mdh(1)	pgi(1)	phoE(1)	rpoB(1)	tonB(79)		1	0	GCF_000807395.2	PRJNA224116	SAMN03067420		na	573	573	Klebsiella pneumoniae	strain=32192		latest	Complete Genome	Major	Full	ASM80739v3	JCVI	GCA_000807395.3	NZ_CP010361	Klebsiella pneumoniae			32192		Excreted bodily substance	Homo sapiens	USA		2010	Barry Kreiswirth
GCF_000807475.fna	kpneumoniae	258	gapA(3)	infB(3)	mdh(1)	pgi(1)	phoE(1)	rpoB(1)	tonB(79)		1	0	GCF_000807475.1	PRJNA224116	SAMN03067421	JWRM00000000.1	na	573	573	Klebsiella pneumoniae	strain=38544		latest	Contig	Major	Full	ASM80747v2	JCVI	GCA_000807475.2	NZ_CP010362	Klebsiella pneumoniae			38544		Bodily fluid	Homo sapiens	USA		2012	Barry Kreiswirth
GCF_000807495.fna	kpneumoniae	258	gapA(3)	infB(3)	mdh(1)	pgi(1)	phoE(1)	rpoB(1)	tonB(79)		1	0	GCF_000807495.1	PRJNA224116	SAMN03067422	JWRL00000000.1	na	573	573	Klebsiella pneumoniae	strain=38547		latest	Contig	Major	Full	ASM80749v2	JCVI	GCA_000807495.2	NZ_CP010388	Klebsiella pneumoniae			38547		Bodily fluid	Homo sapiens	USA		2012	Barry Kreiswirth
GCF_000807515.fna	kpneumoniae	392	gapA(3)	infB(4)	mdh(6)	pgi(1)	phoE(7)	rpoB(4)	tonB(40)		1	1	GCF_000807515.1	PRJNA224116	SAMN03255440	JWRK00000000.1	na	573	573	Klebsiella pneumoniae	strain=6234		latest	Contig	Major	Full	ASM80751v2	JCVI	GCA_000807515.2	NZ_CP010391	Klebsiella pneumoniae			6234		Bodily fluid	Homo sapiens	Colombia		2012	CIDEIM
GCF_000809125.fna	kpneumoniae	-	gapA(2)	infB(1)	mdh(145)	pgi(1)	phoE(233?)	rpoB(1)	tonB(6)		1	1	GCF_000809125.1	PRJNA224116	SAMN03273576	JAPZ00000000.1	na	1451263	573	Klebsiella pneumoniae JT4	strain=JT4		latest	Contig	Major	Full	ASM80912v1	The Singapore Centre on Environmental Life Sciences Engineering	GCA_000809125.1	NZ_JAPZ01000001	Klebsiella pneumoniae JT4			JT4		rectal swab	Homo sapiens	Singapore		2013
GCF_000812525.fna	kpneumoniae	490	gapA(4)	infB(1)	mdh(1)	pgi(1)	phoE(21)	rpoB(1)	tonB(6)		1	1	GCF_000812525.1	PRJNA224116	SAMN03261529	JWPY00000000.1	na	573	573	Klebsiella pneumoniae	strain=GN8		latest	Contig	Major	Full	ASM81252v1	University of Malaya	GCA_000812525.1	NZ_JWPY01000001	Klebsiella pneumoniae			GN8		Water from farm		Malaysia	Selangor	2014	Vet Food Agro Diagnostics (M) Sdn Bhd
GCF_000813205.fna	kpneumoniae	86	gapA(9)	infB(4)	mdh(2)	pgi(1)	phoE(1)	rpoB(1)	tonB(27)		1	1	GCF_000813205.1	PRJNA224116	SAMN03274239		na	1392500	573	Klebsiella pneumoniae HK787	strain=HK787		latest	Complete Genome	Major	Full	ASM81320v1	National Health Research Institutes	GCA_000813205.1	NZ_CP006738	Klebsiella pneumoniae HK787			HK787
GCF_000814305.fna	kpneumoniae	258	gapA(3)	infB(3)	mdh(1)	pgi(1)	phoE(1)	rpoB(1)	tonB(79)		1	0	GCF_000814305.1	PRJNA224116	SAMN03067424		na	573	573	Klebsiella pneumoniae	strain=34618		latest	Complete Genome	Major	Full	ASM81430v1	JCVI	GCA_000814305.1	NZ_CP010392	Klebsiella pneumoniae			34618		Bodily fluid	Homo sapiens	USA		2011	Barry Kreiswirth
GCF_000814805.fna	kpneumoniae	65	gapA(2)	infB(1)	mdh(2)	pgi(1)	phoE(10)	rpoB(4)	tonB(13)		1	1	GCF_000814805.1	PRJNA224116	SAMN03097203		na	1392499	573	Klebsiella pneumoniae subsp. pneumoniae 1158	strain=1158		latest	Complete Genome	Major	Full	ASM81480v1	National Chung Hsing University	GCA_000814805.1	NZ_CP006722	Klebsiella pneumoniae subsp. pneumoniae 1158			1158			Homo sapiens	Taiwan		2002
GCF_000817855.fna	kpneumoniae	147	gapA(3)	infB(4)	mdh(6)	pgi(1)	phoE(7)	rpoB(4)	tonB(38)		1	1	GCF_000817855.1	PRJNA224116	SAMN03271887	JXBF00000000.1	na	573	573	Klebsiella pneumoniae	strain=ST147		latest	Scaffold	Major	Full	ASM81785v1	The University of Queensland	GCA_000817855.1	NZ_JXBF01000001	Klebsiella pneumoniae			ST147		blood	Homo sapiens	Australia	Victoria	2012	Iain Abbott
GCF_000818615.fna	kpneumoniae	485	gapA(2)	infB(1)	mdh(1)	pgi(1)	phoE(7)	rpoB(1)	tonB(12)		1	0	GCF_000818615.1	PRJNA224116	SAMN03278119	JXCH00000000.1	na	573	573	Klebsiella pneumoniae	strain=ST485		latest	Scaffold	Major	Full	ASM81861v1	The University of Queensland	GCA_000818615.1	NZ_JXCH01000001	Klebsiella pneumoniae			ST485		urine	Homo sapiens	Australia	Brisbane	2014	Hanna E. Sidjabat
GCF_000820445.fna	kpneumoniae	12	gapA(6)	infB(3)	mdh(1)	pgi(1)	phoE(12)	rpoB(1)	tonB(4)		1	1	GCF_000820445.1	PRJNA224116	SAMEA2738239	CCVM00000000.1	na	573	573	Klebsiella pneumoniae			latest	Contig	Major	Full	KPLM21	Universite d'Auvergne	GCA_000820445.1	NZ_CCVM01000001	Klebsiella pneumoniae
GCF_000821365.fna	kpneumoniae	16	gapA(2)	infB(1)	mdh(2)	pgi(1)	phoE(4)	rpoB(4)	tonB(4)		1	1	GCF_000821365.1	PRJNA224116	SAMEA2602906	CCEX00000000.1	na	573	573	Klebsiella pneumoniae			latest	Contig	Major	Full	100SGR	UNIMI	GCA_000821365.1	NZ_CCEX01000001	Klebsiella pneumoniae
GCF_000821385.fna	kpneumoniae	512	gapA(54)	infB(3)	mdh(1)	pgi(1)	phoE(1)	rpoB(1)	tonB(79)	GD	1	0	GCF_000821385.1	PRJNA224116	SAMEA2602907	CCEY00000000.1	na	573	573	Klebsiella pneumoniae			latest	Contig	Major	Full	101BO	UNIMI	GCA_000821385.1	NZ_CCEY01000001	Klebsiella pneumoniae
GCF_000821405.fna	kpneumoniae	512	gapA(54)	infB(3)	mdh(1)	pgi(1)	phoE(1)	rpoB(1)	tonB(79)	GD	1	0	GCF_000821405.1	PRJNA224116	SAMEA2602908	CCFM00000000.1	na	573	573	Klebsiella pneumoniae			latest	Contig	Major	Full	102BO	UNIMI	GCA_000821405.1	NZ_CCFM01000001	Klebsiella pneumoniae
GCF_000821425.fna	kpneumoniae	512	gapA(54)	infB(3)	mdh(1)	pgi(1)	phoE(1)	rpoB(1)	tonB(79)	GD	1	0	GCF_000821425.1	PRJNA224116	SAMEA2602909	CCFN00000000.1	na	573	573	Klebsiella pneumoniae			latest	Contig	Major	Full	103BO	UNIMI	GCA_000821425.1	NZ_CCFN01000001	Klebsiella pneumoniae
GCF_000821445.fna	kpneumoniae	512	gapA(54)	infB(3)	mdh(1)	pgi(1)	phoE(1)	rpoB(1)	tonB(79)	GD	1	0	GCF_000821445.1	PRJNA224116	SAMEA2602910	CCFO00000000.1	na	573	573	Klebsiella pneumoniae			latest	Contig	Major	Full	104BO	UNIMI	GCA_000821445.1	NZ_CCFO01000001	Klebsiella pneumoniae
GCF_000821465.fna	kpneumoniae	307	gapA(4)	infB(1)	mdh(2)	pgi(52)	phoE(1)	rpoB(1)	tonB(7)		1	1	GCF_000821465.1	PRJNA224116	SAMEA2602911	CCFP00000000.1	na	573	573	Klebsiella pneumoniae			latest	Contig	Major	Full	10PV	UNIMI	GCA_000821465.1	NZ_CCFP01000001	Klebsiella pneumoniae
GCF_000821485.fna	kpneumoniae	258	gapA(3)	infB(3)	mdh(1)	pgi(1)	phoE(1)	rpoB(1)	tonB(79)		1	0	GCF_000821485.1	PRJNA224116	SAMEA2602912	CCFQ00000000.1	na	573	573	Klebsiella pneumoniae			latest	Contig	Major	Full	11PV	UNIMI	GCA_000821485.1	NZ_CCFQ01000001	Klebsiella pneumoniae
GCF_000821505.fna	kpneumoniae	-	gapA(3)	infB(3)	mdh(1)	pgi(1)	phoE(1)	rpoB(1)	tonB(79?)		1	0	GCF_000821505.1	PRJNA224116	SAMEA2602913	CCFR00000000.1	na	573	573	Klebsiella pneumoniae			latest	Contig	Major	Full	12PV	UNIMI	GCA_000821505.1	NZ_CCFR01000001	Klebsiella pneumoniae
GCF_000821525.fna	kpneumoniae	258	gapA(3)	infB(3)	mdh(1)	pgi(1)	phoE(1)	rpoB(1)	tonB(79)		1	0	GCF_000821525.1	PRJNA224116	SAMEA2602914	CCFT00000000.1	na	573	573	Klebsiella pneumoniae			latest	Contig	Major	Full	13PV	UNIMI	GCA_000821525.1	NZ_CCFT01000001	Klebsiella pneumoniae
GCF_000821545.fna	kpneumoniae	-	gapA(2)	infB(~5)	mdh(1)	pgi(1)	phoE(9)	rpoB(1)	tonB(19)		1	1	GCF_000821545.1	PRJNA224116	SAMEA2602915	CCFS00000000.1	na	573	573	Klebsiella pneumoniae			latest	Contig	Major	Full	14PV	UNIMI	GCA_000821545.1	NZ_CCFS01000001	Klebsiella pneumoniae
GCF_000821565.fna	kpneumoniae	976	gapA(2)	infB(3)	mdh(108)	pgi(26)	phoE(3)	rpoB(4)	tonB(64)		1	1	GCF_000821565.1	PRJNA224116	SAMEA2602916	CCFV00000000.1	na	573	573	Klebsiella pneumoniae			latest	Contig	Major	Full	15PV	UNIMI	GCA_000821565.1	NZ_CCFV01000001	Klebsiella pneumoniae
GCF_000821585.fna	kpneumoniae	37	gapA(2)	infB(9)	mdh(2)	pgi(1)	phoE(13)	rpoB(1)	tonB(16)	TD	1	1	GCF_000821585.1	PRJNA224116	SAMEA2602917	CCFU00000000.1	na	573	573	Klebsiella pneumoniae			latest	Contig	Major	Full	16BO	UNIMI	GCA_000821585.1	NZ_CCFU01000001	Klebsiella pneumoniae
GCF_000821605.fna	kpneumoniae	307	gapA(4)	infB(1)	mdh(2)	pgi(52)	phoE(1)	rpoB(1)	tonB(7)		1	1	GCF_000821605.1	PRJNA224116	SAMEA2602918	CCFW00000000.1	na	573	573	Klebsiella pneumoniae			latest	Contig	Major	Full	17PV	UNIMI	GCA_000821605.1	NZ_CCFW01000001	Klebsiella pneumoniae
GCF_000821625.fna	kpneumoniae	15	gapA(1)	infB(1)	mdh(1)	pgi(1)	phoE(1)	rpoB(1)	tonB(1)		1	1	GCF_000821625.1	PRJNA224116	SAMEA2602919	CCFX00000000.1	na	573	573	Klebsiella pneumoniae			latest	Contig	Major	Full	18PV	UNIMI	GCA_000821625.1	NZ_CCFX01000001	Klebsiella pneumoniae
GCF_000821645.fna	kpneumoniae	15	gapA(1)	infB(1)	mdh(1)	pgi(1)	phoE(1)	rpoB(1)	tonB(1)		1	0	GCF_000821645.1	PRJNA224116	SAMEA2602920	CCGA00000000.1	na	573	573	Klebsiella pneumoniae			latest	Contig	Major	Full	19PV	UNIMI	GCA_000821645.1	NZ_CCGA01000001	Klebsiella pneumoniae
GCF_000821665.fna	kpneumoniae	1631	gapA(2)	infB(1)	mdh(1)	pgi(37)	phoE(10)	rpoB(109)	tonB(9)		1	1	GCF_000821665.1	PRJNA224116	SAMEA2602921	CCFZ00000000.1	na	573	573	Klebsiella pneumoniae			latest	Contig	Major	Full	20PV	UNIMI	GCA_000821665.1	NZ_CCFZ01000001	Klebsiella pneumoniae
GCF_000821685.fna	kpneumoniae	240	gapA(2)	infB(1)	mdh(1)	pgi(1)	phoE(17)	rpoB(1)	tonB(18)		1	1	GCF_000821685.1	PRJNA224116	SAMEA2602922	CCGB00000000.1	na	573	573	Klebsiella pneumoniae			latest	Contig	Major	Full	21PV	UNIMI	GCA_000821685.1	NZ_CCGB01000001	Klebsiella pneumoniae
GCF_000821705.fna	kpneumoniae	1625	gapA(10)	infB(7)	mdh(2)	pgi(1)	phoE(9)	rpoB(4)	tonB(4)		1	1	GCF_000821705.1	PRJNA224116	SAMEA2602923	CCFY00000000.1	na	573	573	Klebsiella pneumoniae			latest	Contig	Major	Full	22PV	UNIMI	GCA_000821705.1	NZ_CCFY01000001	Klebsiella pneumoniae
GCF_000821725.fna	kpneumoniae	258	gapA(3)	infB(3)	mdh(1)	pgi(1)	phoE(1)	rpoB(1)	tonB(79)		1	0	GCF_000821725.1	PRJNA224116	SAMEA2602924	CCGC00000000.1	na	573	573	Klebsiella pneumoniae			latest	Contig	Major	Full	23PV	UNIMI	GCA_000821725.1	NZ_CCGC01000001	Klebsiella pneumoniae
GCF_000821745.fna	kpneumoniae	258	gapA(3)	infB(3)	mdh(1)	pgi(1)	phoE(1)	rpoB(1)	tonB(79)		1	0	GCF_000821745.1	PRJNA224116	SAMEA2602925	CCGH00000000.1	na	573	573	Klebsiella pneumoniae			latest	Contig	Major	Full	24PV	UNIMI	GCA_000821745.1	NZ_CCGH01000001	Klebsiella pneumoniae
GCF_000821765.fna	kpneumoniae	35	gapA(2)	infB(1)	mdh(2)	pgi(1)	phoE(10)	rpoB(1)	tonB(19)		1	1	GCF_000821765.1	PRJNA224116	SAMEA2602926	CCGD00000000.1	na	573	573	Klebsiella pneumoniae			latest	Contig	Major	Full	25BO	UNIMI	GCA_000821765.1	NZ_CCGD01000001	Klebsiella pneumoniae
GCF_000821785.fna	kpneumoniae	35	gapA(2)	infB(1)	mdh(2)	pgi(1)	phoE(10)	rpoB(1)	tonB(19)		1	1	GCF_000821785.1	PRJNA224116	SAMEA2602927	CCGE00000000.1	na	573	573	Klebsiella pneumoniae			latest	Contig	Major	Full	26BO	UNIMI	GCA_000821785.1	NZ_CCGE01000001	Klebsiella pneumoniae
GCF_000821805.fna	kpneumoniae	45	gapA(2)	infB(1)	mdh(1)	pgi(6)	phoE(7)	rpoB(1)	tonB(12)		1	1	GCF_000821805.1	PRJNA224116	SAMEA2602928	CCJA00000000.1	na	573	573	Klebsiella pneumoniae			latest	Contig	Major	Full	27BO	UNIMI	GCA_000821805.1	NZ_CCJA01000001	Klebsiella pneumoniae
GCF_000821825.fna	kpneumoniae	37	gapA(2)	infB(9)	mdh(2)	pgi(1)	phoE(13)	rpoB(1)	tonB(16)	TD	1	1	GCF_000821825.1	PRJNA224116	SAMEA2602929	CCGG00000000.1	na	573	573	Klebsiella pneumoniae			latest	Contig	Major	Full	28BO	UNIMI	GCA_000821825.1	NZ_CCGG01000001	Klebsiella pneumoniae
GCF_000821845.fna	kpneumoniae	512	gapA(54)	infB(3)	mdh(1)	pgi(1)	phoE(1)	rpoB(1)	tonB(79)	GD	1	0	GCF_000821845.1	PRJNA224116	SAMEA2602930	CCGF00000000.1	na	573	573	Klebsiella pneumoniae			latest	Contig	Major	Full	29BO	UNIMI	GCA_000821845.1	NZ_CCGF01000001	Klebsiella pneumoniae
GCF_000821865.fna	kpneumoniae	512	gapA(54)	infB(3)	mdh(1)	pgi(1)	phoE(1)	rpoB(1)	tonB(79)	GD	1	0	GCF_000821865.1	PRJNA224116	SAMEA2602931	CCGK00000000.1	na	573	573	Klebsiella pneumoniae			latest	Contig	Major	Full	30BO	UNIMI	GCA_000821865.1	NZ_CCGK01000001	Klebsiella pneumoniae
GCF_000821885.fna	kpneumoniae	512	gapA(54)	infB(3)	mdh(1)	pgi(1)	phoE(1)	rpoB(1)	tonB(79)	GD	1	0	GCF_000821885.1	PRJNA224116	SAMEA2602932	CCGI00000000.1	na	573	573	Klebsiella pneumoniae			latest	Contig	Major	Full	31AVR	UNIMI	GCA_000821885.1	NZ_CCGI01000001	Klebsiella pneumoniae
GCF_000821905.fna	kpneumoniae	466	gapA(2)	infB(1)	mdh(2)	pgi(1)	phoE(10)	rpoB(50)	tonB(120)		1	1	GCF_000821905.1	PRJNA224116	SAMEA2602933	CCGJ00000000.1	na	573	573	Klebsiella pneumoniae			latest	Contig	Major	Full	32AVR	UNIMI	GCA_000821905.1	NZ_CCGJ01000001	Klebsiella pneumoniae
GCF_000821925.fna	kpneumoniae	405	gapA(2)	infB(1)	mdh(62)	pgi(3)	phoE(10)	rpoB(4)	tonB(110)		1	1	GCF_000821925.1	PRJNA224116	SAMEA2602934	CCGL00000000.1	na	573	573	Klebsiella pneumoniae			latest	Contig	Major	Full	34AVR	UNIMI	GCA_000821925.1	NZ_CCGL01000001	Klebsiella pneumoniae
GCF_000821945.fna	kpneumoniae	37	gapA(2)	infB(9)	mdh(2)	pgi(1)	phoE(13)	rpoB(1)	tonB(16)		1	1	GCF_000821945.1	PRJNA224116	SAMEA2602935	CCGM00000000.1	na	573	573	Klebsiella pneumoniae			latest	Contig	Major	Full	36AVR	UNIMI	GCA_000821945.1	NZ_CCGM01000001	Klebsiella pneumoniae
GCF_000821965.fna	kpneumoniae	323	gapA(2)	infB(1)	mdh(1)	pgi(1)	phoE(9)	rpoB(1)	tonB(93)		1	1	GCF_000821965.1	PRJNA224116	SAMEA2602936	CCGN00000000.1	na	573	573	Klebsiella pneumoniae			latest	Contig	Major	Full	37AVR	UNIMI	GCA_000821965.1	NZ_CCGN01000001	Klebsiella pneumoniae
GCF_000821985.fna	kpneumoniae	395	gapA(3)	infB(1)	mdh(2)	pgi(4)	phoE(1)	rpoB(1)	tonB(4)		1	0	GCF_000821985.1	PRJNA224116	SAMEA2602937	CCGP00000000.1	na	573	573	Klebsiella pneumoniae			latest	Contig	Major	Full	39AVR	UNIMI	GCA_000821985.1	NZ_CCGP01000001	Klebsiella pneumoniae
GCF_000822005.fna	kpneumoniae	307	gapA(4)	infB(1)	mdh(2)	pgi(52)	phoE(1)	rpoB(1)	tonB(7)		1	1	GCF_000822005.1	PRJNA224116	SAMEA2602938	CCGO00000000.1	na	573	573	Klebsiella pneumoniae			latest	Contig	Major	Full	40AVR	UNIMI	GCA_000822005.1	NZ_CCGO01000001	Klebsiella pneumoniae
GCF_000822025.fna	kpneumoniae	16	gapA(2)	infB(1)	mdh(2)	pgi(1)	phoE(4)	rpoB(4)	tonB(4)		1	1	GCF_000822025.1	PRJNA224116	SAMEA2602939	CCGQ00000000.1	na	573	573	Klebsiella pneumoniae			latest	Contig	Major	Full	41AVR	UNIMI	GCA_000822025.1	NZ_CCGQ01000001	Klebsiella pneumoniae
GCF_000822045.fna	kpneumoniae	512	gapA(54)	infB(3)	mdh(1)	pgi(1)	phoE(1)	rpoB(1)	tonB(79)	GD	1	0	GCF_000822045.1	PRJNA224116	SAMEA2602940	CCGR00000000.1	na	573	573	Klebsiella pneumoniae			latest	Contig	Major	Full	42AVR	UNIMI	GCA_000822045.1	NZ_CCGR01000001	Klebsiella pneumoniae
GCF_000822065.fna	kpneumoniae	512	gapA(54)	infB(3)	mdh(1)	pgi(1)	phoE(1)	rpoB(1)	tonB(79)	GD	1	0	GCF_000822065.1	PRJNA224116	SAMEA2602941	CCGS00000000.1	na	573	573	Klebsiella pneumoniae			latest	Contig	Major	Full	43AVR	UNIMI	GCA_000822065.1	NZ_CCGS01000001	Klebsiella pneumoniae
GCF_000822085.fna	kpneumoniae	512	gapA(54)	infB(3)	mdh(1)	pgi(1)	phoE(1)	rpoB(1)	tonB(79)	GD	1	0	GCF_000822085.1	PRJNA224116	SAMEA2602942	CCGY00000000.1	na	573	573	Klebsiella pneumoniae			latest	Contig	Major	Full	44AVR	UNIMI	GCA_000822085.1	NZ_CCGY01000001	Klebsiella pneumoniae
GCF_000822105.fna	kpneumoniae	160	gapA(10)	infB(7)	mdh(1)	pgi(1)	phoE(1)	rpoB(1)	tonB(35)		1	1	GCF_000822105.1	PRJNA224116	SAMEA2602943	CCGT00000000.1	na	573	573	Klebsiella pneumoniae			latest	Contig	Major	Full	45AVR	UNIMI	GCA_000822105.1	NZ_CCGT01000001	Klebsiella pneumoniae
GCF_000822125.fna	kpneumoniae	395	gapA(3)	infB(1)	mdh(2)	pgi(4)	phoE(1)	rpoB(1)	tonB(4)		1	0	GCF_000822125.1	PRJNA224116	SAMEA2602944	CCGV00000000.1	na	573	573	Klebsiella pneumoniae			latest	Contig	Major	Full	46AVR	UNIMI	GCA_000822125.1	NZ_CCGV01000001	Klebsiella pneumoniae
GCF_000822145.fna	kpneumoniae	323	gapA(2)	infB(1)	mdh(1)	pgi(1)	phoE(9)	rpoB(1)	tonB(93)		1	1	GCF_000822145.1	PRJNA224116	SAMEA2602945	CCGU00000000.1	na	573	573	Klebsiella pneumoniae			latest	Contig	Major	Full	47AVR	UNIMI	GCA_000822145.1	NZ_CCGU01000001	Klebsiella pneumoniae
GCF_000822165.fna	kpneumoniae	512	gapA(54)	infB(3)	mdh(1)	pgi(1)	phoE(1)	rpoB(1)	tonB(79)	GD	1	0	GCF_000822165.1	PRJNA224116	SAMEA2602946	CCGW00000000.1	na	573	573	Klebsiella pneumoniae			latest	Contig	Major	Full	48AVR	UNIMI	GCA_000822165.1	NZ_CCGW01000001	Klebsiella pneumoniae
GCF_000822185.fna	kpneumoniae	147	gapA(3)	infB(4)	mdh(6)	pgi(1)	phoE(7)	rpoB(4)	tonB(38)		1	1	GCF_000822185.1	PRJNA224116	SAMEA2602947	CCGX00000000.1	na	573	573	Klebsiella pneumoniae			latest	Contig	Major	Full	49BG	UNIMI	GCA_000822185.1	NZ_CCGX01000001	Klebsiella pneumoniae
GCF_000822205.fna	kpneumoniae	258	gapA(3)	infB(3)	mdh(1)	pgi(1)	phoE(1)	rpoB(1)	tonB(79)		1	0	GCF_000822205.1	PRJNA224116	SAMEA2602948	CCHA00000000.1	na	573	573	Klebsiella pneumoniae			latest	Contig	Major	Full	50BG	UNIMI	GCA_000822205.1	NZ_CCHA01000001	Klebsiella pneumoniae
GCF_000822225.fna	kpneumoniae	1626	gapA(2)	infB(4)	mdh(2)	pgi(1)	phoE(7)	rpoB(1)	tonB(62)		1	1	GCF_000822225.1	PRJNA224116	SAMEA2602949	CCGZ00000000.1	na	573	573	Klebsiella pneumoniae			latest	Contig	Major	Full	51BG	UNIMI	GCA_000822225.1	NZ_CCGZ01000001	Klebsiella pneumoniae
GCF_000822245.fna	kpneumoniae	268	gapA(2)	infB(1)	mdh(2)	pgi(1)	phoE(7)	rpoB(1)	tonB(81)		1	1	GCF_000822245.1	PRJNA224116	SAMEA2602950	CCHC00000000.1	na	573	573	Klebsiella pneumoniae			latest	Contig	Major	Full	52BG	UNIMI	GCA_000822245.1	NZ_CCHC01000001	Klebsiella pneumoniae
GCF_000822265.fna	kpneumoniae	321	gapA(4)	infB(16)	mdh(2)	pgi(1)	phoE(28)	rpoB(3)	tonB(40)		1	1	GCF_000822265.1	PRJNA224116	SAMEA2602951	CCHB00000000.1	na	573	573	Klebsiella pneumoniae			latest	Contig	Major	Full	53BG	UNIMI	GCA_000822265.1	NZ_CCHB01000001	Klebsiella pneumoniae
GCF_000822285.fna	kpneumoniae	258	gapA(3)	infB(3)	mdh(1)	pgi(1)	phoE(1)	rpoB(1)	tonB(79)		1	0	GCF_000822285.1	PRJNA224116	SAMEA2602952	CCHD00000000.1	na	573	573	Klebsiella pneumoniae			latest	Contig	Major	Full	54BG	UNIMI	GCA_000822285.1	NZ_CCHD01000001	Klebsiella pneumoniae
GCF_000822305.fna	kpneumoniae	466	gapA(2)	infB(1)	mdh(2)	pgi(1)	phoE(10)	rpoB(50)	tonB(120)		1	1	GCF_000822305.1	PRJNA224116	SAMEA2602953	CCHG00000000.1	na	573	573	Klebsiella pneumoniae			latest	Contig	Major	Full	55BG	UNIMI	GCA_000822305.1	NZ_CCHG01000001	Klebsiella pneumoniae
GCF_000822325.fna	kpneumoniae	258	gapA(3)	infB(3)	mdh(1)	pgi(1)	phoE(1)	rpoB(1)	tonB(79)		1	0	GCF_000822325.1	PRJNA224116	SAMEA2602954	CCHE00000000.1	na	573	573	Klebsiella pneumoniae			latest	Contig	Major	Full	56BG	UNIMI	GCA_000822325.1	NZ_CCHE01000001	Klebsiella pneumoniae
GCF_000822345.fna	kpneumoniae	-	gapA(3)	infB(3)	mdh(1)	pgi(2?)	phoE(1)	rpoB(1)	tonB(79)		1	0	GCF_000822345.1	PRJNA224116	SAMEA2602955	CCHF00000000.1	na	573	573	Klebsiella pneumoniae			latest	Scaffold	Major	Full	57BG	UNIMI	GCA_000822345.1	NZ_CCHF01000001	Klebsiella pneumoniae
GCF_000822365.fna	kpneumoniae	512	gapA(54)	infB(3)	mdh(1)	pgi(1)	phoE(1)	rpoB(1)	tonB(79)		1	0	GCF_000822365.1	PRJNA224116	SAMEA2602956	CCHI00000000.1	na	573	573	Klebsiella pneumoniae			latest	Contig	Major	Full	58BG	UNIMI	GCA_000822365.1	NZ_CCHI01000001	Klebsiella pneumoniae
GCF_000822385.fna	kpneumoniae	45	gapA(2)	infB(1)	mdh(1)	pgi(6)	phoE(7)	rpoB(1)	tonB(12)		1	1	GCF_000822385.1	PRJNA224116	SAMEA2602957	CCHH00000000.1	na	573	573	Klebsiella pneumoniae			latest	Contig	Major	Full	60BG	UNIMI	GCA_000822385.1	NZ_CCHH01000001	Klebsiella pneumoniae
GCF_000822405.fna	kpneumoniae	147	gapA(3)	infB(4)	mdh(6)	pgi(1)	phoE(7)	rpoB(4)	tonB(38)		1	1	GCF_000822405.1	PRJNA224116	SAMEA2602958	CCHJ00000000.1	na	573	573	Klebsiella pneumoniae			latest	Contig	Major	Full	62BG	UNIMI	GCA_000822405.1	NZ_CCHJ01000001	Klebsiella pneumoniae
GCF_000822425.fna	kpneumoniae	1627	gapA(3)	infB(1)	mdh(1)	pgi(1)	phoE(12)	rpoB(1)	tonB(15)		1	0	GCF_000822425.1	PRJNA224116	SAMEA2602959	CCHK00000000.1	na	573	573	Klebsiella pneumoniae			latest	Contig	Major	Full	63BG	UNIMI	GCA_000822425.1	NZ_CCHK01000001	Klebsiella pneumoniae
GCF_000822445.fna	kpneumoniae	1243	gapA(76)	infB(1)	mdh(2)	pgi(1)	phoE(7)	rpoB(4)	tonB(224)		1	1	GCF_000822445.1	PRJNA224116	SAMEA2602960	CCHM00000000.1	na	573	573	Klebsiella pneumoniae			latest	Contig	Major	Full	65BO	UNIMI	GCA_000822445.1	NZ_CCHM01000001	Klebsiella pneumoniae
GCF_000822465.fna	kpneumoniae	416	gapA(2)	infB(38)	mdh(1)	pgi(1)	phoE(7)	rpoB(4)	tonB(89)		1	1	GCF_000822465.1	PRJNA224116	SAMEA2602961	CCHL00000000.1	na	573	573	Klebsiella pneumoniae			latest	Contig	Major	Full	66BO	UNIMI	GCA_000822465.1	NZ_CCHL01000001	Klebsiella pneumoniae
GCF_000822485.fna	kpneumoniae	1628	gapA(23)	infB(31)	mdh(2)	pgi(1)	phoE(1)	rpoB(4)	tonB(23)		1	1	GCF_000822485.1	PRJNA224116	SAMEA2602962	CCHN00000000.1	na	573	573	Klebsiella pneumoniae			latest	Contig	Major	Full	67BO	UNIMI	GCA_000822485.1	NZ_CCHN01000001	Klebsiella pneumoniae
GCF_000822505.fna	kpneumoniae	37	gapA(2)	infB(9)	mdh(2)	pgi(1)	phoE(13)	rpoB(1)	tonB(16)	TD	1	1	GCF_000822505.1	PRJNA224116	SAMEA2602963	CCHO00000000.1	na	573	573	Klebsiella pneumoniae			latest	Contig	Major	Full	68BO	UNIMI	GCA_000822505.1	NZ_CCHO01000001	Klebsiella pneumoniae
GCF_000822525.fna	kpneumoniae	277	gapA(3)	infB(1)	mdh(1)	pgi(1)	phoE(1)	rpoB(1)	tonB(43)		0	1	GCF_000822525.1	PRJNA224116	SAMEA2602964	CCHQ00000000.1	na	573	573	Klebsiella pneumoniae			latest	Contig	Major	Full	69BO	UNIMI	GCA_000822525.1	NZ_CCHQ01000001	Klebsiella pneumoniae
GCF_000822545.fna	kpneumoniae	37	gapA(2)	infB(9)	mdh(2)	pgi(1)	phoE(13)	rpoB(1)	tonB(16)	TD	1	1	GCF_000822545.1	PRJNA224116	SAMEA2602965	CCHP00000000.1	na	573	573	Klebsiella pneumoniae			latest	Contig	Major	Full	70BO	UNIMI	GCA_000822545.1	NZ_CCHP01000001	Klebsiella pneumoniae
GCF_000822565.fna	kpneumoniae	258	gapA(3)	infB(3)	mdh(1)	pgi(1)	phoE(1)	rpoB(1)	tonB(79)		0	0	GCF_000822565.1	PRJNA224116	SAMEA2602966	CCHS00000000.1	na	573	573	Klebsiella pneumoniae			latest	Contig	Major	Full	71RE	UNIMI	GCA_000822565.1	NZ_CCHS01000001	Klebsiella pneumoniae
GCF_000822585.fna	kpneumoniae	258	gapA(3)	infB(3)	mdh(1)	pgi(1)	phoE(1)	rpoB(1)	tonB(79)		1	0	GCF_000822585.1	PRJNA224116	SAMEA2602967	CCHU00000000.1	na	573	573	Klebsiella pneumoniae			latest	Contig	Major	Full	72RE	UNIMI	GCA_000822585.1	NZ_CCHU01000001	Klebsiella pneumoniae
GCF_000822605.fna	kpneumoniae	258	gapA(3)	infB(3)	mdh(1)	pgi(1)	phoE(1)	rpoB(1)	tonB(79)		0	0	GCF_000822605.1	PRJNA224116	SAMEA2602968	CCHT00000000.1	na	573	573	Klebsiella pneumoniae			latest	Contig	Major	Full	73RE	UNIMI	GCA_000822605.1	NZ_CCHT01000001	Klebsiella pneumoniae
GCF_000822625.fna	kpneumoniae	512	gapA(54)	infB(3)	mdh(1)	pgi(1)	phoE(1)	rpoB(1)	tonB(79)	GD	1	0	GCF_000822625.1	PRJNA224116	SAMEA2602969	CCHR00000000.1	na	573	573	Klebsiella pneumoniae			latest	Contig	Major	Full	74RE	UNIMI	GCA_000822625.1	NZ_CCHR01000001	Klebsiella pneumoniae
GCF_000822645.fna	kpneumoniae	258	gapA(3)	infB(3)	mdh(1)	pgi(1)	phoE(1)	rpoB(1)	tonB(79)		1	0	GCF_000822645.1	PRJNA224116	SAMEA2602970	CCHW00000000.1	na	573	573	Klebsiella pneumoniae			latest	Contig	Major	Full	75RE	UNIMI	GCA_000822645.1	NZ_CCHW01000001	Klebsiella pneumoniae
GCF_000822665.fna	kpneumoniae	1243	gapA(76)	infB(1)	mdh(2)	pgi(1)	phoE(7)	rpoB(4)	tonB(224)		1	1	GCF_000822665.1	PRJNA224116	SAMEA2602971	CCHX00000000.1	na	573	573	Klebsiella pneumoniae			latest	Contig	Major	Full	76RE	UNIMI	GCA_000822665.1	NZ_CCHX01000001	Klebsiella pneumoniae
GCF_000822685.fna	kpneumoniae	1629	gapA(2)	infB(3)	mdh(11)	pgi(8)	phoE(9)	rpoB(5)	tonB(10)		1	1	GCF_000822685.1	PRJNA224116	SAMEA2602972	CCHV00000000.1	na	573	573	Klebsiella pneumoniae			latest	Contig	Major	Full	77RE	UNIMI	GCA_000822685.1	NZ_CCHV01000001	Klebsiella pneumoniae
GCF_000822705.fna	kpneumoniae	1164	gapA(2)	infB(2)	mdh(1)	pgi(1)	phoE(1)	rpoB(1)	tonB(211)		1	1	GCF_000822705.1	PRJNA224116	SAMEA2602973	CCHY00000000.1	na	573	573	Klebsiella pneumoniae			latest	Contig	Major	Full	78RE	UNIMI	GCA_000822705.1	NZ_CCHY01000001	Klebsiella pneumoniae
GCF_000822725.fna	kpneumoniae	35	gapA(2)	infB(1)	mdh(2)	pgi(1)	phoE(10)	rpoB(1)	tonB(19)		1	1	GCF_000822725.1	PRJNA224116	SAMEA2602974	CCHZ00000000.1	na	573	573	Klebsiella pneumoniae			latest	Contig	Major	Full	79RE	UNIMI	GCA_000822725.1	NZ_CCHZ01000001	Klebsiella pneumoniae
GCF_000822745.fna	kpneumoniae	147	gapA(3)	infB(4)	mdh(6)	pgi(1)	phoE(7)	rpoB(4)	tonB(38)		0	1	GCF_000822745.1	PRJNA224116	SAMEA2602975	CCIA00000000.1	na	573	573	Klebsiella pneumoniae			latest	Contig	Major	Full	81RE	UNIMI	GCA_000822745.1	NZ_CCIA01000001	Klebsiella pneumoniae
GCF_000822765.fna	kpneumoniae	405	gapA(2)	infB(1)	mdh(62)	pgi(3)	phoE(10)	rpoB(4)	tonB(110)		1	1	GCF_000822765.1	PRJNA224116	SAMEA2602976	CCIC00000000.1	na	573	573	Klebsiella pneumoniae			latest	Contig	Major	Full	82RE	UNIMI	GCA_000822765.1	NZ_CCIC01000001	Klebsiella pneumoniae
GCF_000822785.fna	kpneumoniae	147	gapA(3)	infB(4)	mdh(6)	pgi(1)	phoE(7)	rpoB(4)	tonB(38)		1	1	GCF_000822785.1	PRJNA224116	SAMEA2602977	CCID00000000.1	na	573	573	Klebsiella pneumoniae			latest	Contig	Major	Full	83RE	UNIMI	GCA_000822785.1	NZ_CCID01000001	Klebsiella pneumoniae
GCF_000822805.fna	kpneumoniae	-	gapA(2)	infB(1)	mdh(5)	pgi(1)	phoE(26)	rpoB(2?)	tonB(12)		1	1	GCF_000822805.1	PRJNA224116	SAMEA2602978	CCIB00000000.1	na	573	573	Klebsiella pneumoniae			latest	Contig	Major	Full	84RE	UNIMI	GCA_000822805.1	NZ_CCIB01000001	Klebsiella pneumoniae
GCF_000822825.fna	kpneumoniae	-	gapA(2)	infB(9)	mdh(2)	pgi(10?)	phoE(13)	rpoB(1)	tonB(16)		1	1	GCF_000822825.1	PRJNA224116	SAMEA2602979	CCIE00000000.1	na	573	573	Klebsiella pneumoniae			latest	Contig	Major	Full	85RE	UNIMI	GCA_000822825.1	NZ_CCIE01000001	Klebsiella pneumoniae
GCF_000822845.fna	kpneumoniae	512	gapA(54)	infB(3)	mdh(1)	pgi(1)	phoE(1)	rpoB(1)	tonB(79)	GD	1	0	GCF_000822845.1	PRJNA224116	SAMEA2602980	CCIF00000000.1	na	573	573	Klebsiella pneumoniae			latest	Contig	Major	Full	86SGR	UNIMI	GCA_000822845.1	NZ_CCIF01000001	Klebsiella pneumoniae
GCF_000822865.fna	kpneumoniae	512	gapA(54)	infB(3)	mdh(1)	pgi(1)	phoE(1)	rpoB(1)	tonB(79)	GD	1	0	GCF_000822865.1	PRJNA224116	SAMEA2602981	CCIH00000000.1	na	573	573	Klebsiella pneumoniae			latest	Contig	Major	Full	87SGR	UNIMI	GCA_000822865.1	NZ_CCIH01000001	Klebsiella pneumoniae
GCF_000822885.fna	kpneumoniae	512	gapA(54)	infB(3)	mdh(1)	pgi(1)	phoE(1)	rpoB(1)	tonB(79)	GD	1	0	GCF_000822885.1	PRJNA224116	SAMEA2602982	CCIG00000000.1	na	573	573	Klebsiella pneumoniae			latest	Contig	Major	Full	88SGR	UNIMI	GCA_000822885.1	NZ_CCIG01000001	Klebsiella pneumoniae
GCF_000822905.fna	kpneumoniae	512	gapA(54)	infB(3)	mdh(1)	pgi(1)	phoE(1)	rpoB(1)	tonB(79)	GD	1	0	GCF_000822905.1	PRJNA224116	SAMEA2602983	CCII00000000.1	na	573	573	Klebsiella pneumoniae			latest	Contig	Major	Full	89SGR	UNIMI	GCA_000822905.1	NZ_CCII01000001	Klebsiella pneumoniae
GCF_000822925.fna	kpneumoniae	512	gapA(54)	infB(3)	mdh(1)	pgi(1)	phoE(1)	rpoB(1)	tonB(79)	GD	1	0	GCF_000822925.1	PRJNA224116	SAMEA2602984	CCIJ00000000.1	na	573	573	Klebsiella pneumoniae			latest	Contig	Major	Full	90SGR	UNIMI	GCA_000822925.1	NZ_CCIJ01000001	Klebsiella pneumoniae
GCF_000822945.fna	kpneumoniae	29	gapA(2)	infB(3)	mdh(2)	pgi(2)	phoE(6)	rpoB(4)	tonB(4)		1	1	GCF_000822945.1	PRJNA224116	SAMEA2602985	CCJB00000000.1	na	573	573	Klebsiella pneumoniae			latest	Contig	Major	Full	91SGR	UNIMI	GCA_000822945.1	NZ_CCJB01000001	Klebsiella pneumoniae
GCF_000822965.fna	kpneumoniae	-	gapA(2)	infB(6)	mdh(17)	pgi(1)	phoE(20)	rpoB(6?)	tonB(25)		1	1	GCF_000822965.1	PRJNA224116	SAMEA2602986	CCIK00000000.1	na	573	573	Klebsiella pneumoniae			latest	Contig	Major	Full	92SGR	UNIMI	GCA_000822965.1	NZ_CCIK01000001	Klebsiella pneumoniae
GCF_000822985.fna	kpneumoniae	35	gapA(2)	infB(1)	mdh(2)	pgi(1)	phoE(10)	rpoB(1)	tonB(19)		1	1	GCF_000822985.1	PRJNA224116	SAMEA2602987	CCJC00000000.1	na	573	573	Klebsiella pneumoniae			latest	Contig	Major	Full	93SGR	UNIMI	GCA_000822985.1	NZ_CCJC01000001	Klebsiella pneumoniae
GCF_000823005.fna	kpneumoniae	45	gapA(2)	infB(1)	mdh(1)	pgi(6)	phoE(7)	rpoB(1)	tonB(12)		1	1	GCF_000823005.1	PRJNA224116	SAMEA2602988	CCIL00000000.1	na	573	573	Klebsiella pneumoniae			latest	Contig	Major	Full	94SGR	UNIMI	GCA_000823005.1	NZ_CCIL01000001	Klebsiella pneumoniae
GCF_000823025.fna	kpneumoniae	1307	gapA(2)	infB(1)	mdh(2)	pgi(1)	phoE(12)	rpoB(1)	tonB(38)		1	1	GCF_000823025.1	PRJNA224116	SAMEA2602989	CCIM00000000.1	na	573	573	Klebsiella pneumoniae			latest	Contig	Major	Full	95SGR	UNIMI	GCA_000823025.1	NZ_CCIM01000001	Klebsiella pneumoniae
GCF_000823045.fna	kpneumoniae	1630	gapA(2)	infB(94)	mdh(5)	pgi(1)	phoE(1)	rpoB(1)	tonB(4)		1	1	GCF_000823045.1	PRJNA224116	SAMEA2602990	CCIN00000000.1	na	573	573	Klebsiella pneumoniae			latest	Contig	Major	Full	96SGR	UNIMI	GCA_000823045.1	NZ_CCIN01000001	Klebsiella pneumoniae
GCF_000823065.fna	kpneumoniae	512	gapA(54)	infB(3)	mdh(1)	pgi(1)	phoE(1)	rpoB(1)	tonB(79)	GD	1	0	GCF_000823065.1	PRJNA224116	SAMEA2602991	CCJD00000000.1	na	573	573	Klebsiella pneumoniae			latest	Contig	Major	Full	97SGR	UNIMI	GCA_000823065.1	NZ_CCJD01000001	Klebsiella pneumoniae
GCF_000823085.fna	kpneumoniae	20	gapA(2)	infB(3)	mdh(1)	pgi(1)	phoE(4)	rpoB(4)	tonB(4)		1	1	GCF_000823085.1	PRJNA224116	SAMEA2602992	CCIO00000000.1	na	573	573	Klebsiella pneumoniae			latest	Contig	Major	Full	98SGR	UNIMI	GCA_000823085.1	NZ_CCIO01000001	Klebsiella pneumoniae
GCF_000823105.fna	kpneumoniae	15	gapA(1)	infB(1)	mdh(1)	pgi(1)	phoE(1)	rpoB(1)	tonB(1)		1	1	GCF_000823105.1	PRJNA224116	SAMEA2602993	CCIQ00000000.1	na	573	573	Klebsiella pneumoniae			latest	Contig	Major	Full	99SGR	UNIMI	GCA_000823105.1	NZ_CCIQ01000001	Klebsiella pneumoniae
GCF_000823125.fna	kpneumoniae	307	gapA(4)	infB(1)	mdh(2)	pgi(52)	phoE(1)	rpoB(1)	tonB(7)		1	1	GCF_000823125.1	PRJNA224116	SAMEA2602994	CCIP00000000.1	na	573	573	Klebsiella pneumoniae			latest	Contig	Major	Full	9PV	UNIMI	GCA_000823125.1	NZ_CCIP01000001	Klebsiella pneumoniae
GCF_000826585.fna	kpneumoniae	91	gapA(10)	infB(6)	mdh(1)	pgi(9)	phoE(12)	rpoB(4)	tonB(9)		1	0	GCF_000826585.1	PRJNA224116	SAMEA3141919	CDJH00000000.1	na	574	573	Klebsiella pneumoniae subsp. ozaenae	strain=ATCC 11296		latest	Contig	Major	Full	Klebsiella pneumoniae subsp. ozaenae	URMITE	GCA_000826585.1	NZ_CDJH01000001	Klebsiella pneumoniae subsp. ozaenae			ATCC 11296
GCF_000826605.fna	kpneumoniae	11	gapA(3)	infB(3)	mdh(1)	pgi(1)	phoE(1)	rpoB(1)	tonB(4)		1	1	GCF_000826605.1	PRJNA224116	SAMEA3140027	CDNA00000000.1	na	573	573	Klebsiella pneumoniae	strain=KPM_nasey		latest	Contig	Major	Full	Klebsiella pneumoniae KMP_nasey	Seydina	GCA_000826605.1	NZ_CDNA01000001	Klebsiella pneumoniae			KPM_nasey		Human	free-living	France	Marseille	2010
GCF_000826795.fna	kpneumoniae	45	gapA(2)	infB(1)	mdh(1)	pgi(6)	phoE(7)	rpoB(1)	tonB(12)		1	1	GCF_000826795.1	PRJNA224116	SAMN03075675	JRRF00000000.1	na	573	573	Klebsiella pneumoniae	strain=UMNturkey9		latest	Scaffold	Major	Full	ASM82679v1	University of Minnesota	GCA_000826795.1	NZ_CM003132	Klebsiella pneumoniae			UMNturkey9		Turkey cecum		USA		2012
GCF_000827665.fna	kpneumoniae	2045	gapA(18)	infB(22)	mdh(26)	pgi(22)	phoE(94)	rpoB(13)	tonB(51)		1	1	GCF_000827665.1	PRJNA224116	SAMN03274866	JXBI00000000.1	na	573	573	Klebsiella pneumoniae	strain=1kgm		latest	Contig	Major	Full	ASM82766v1	University of Malaya	GCA_000827665.1	NZ_JXBI01000001	Klebsiella pneumoniae			1kgm		soil		Malaysia		2012
GCF_000943095.fna	kpneumoniae	15	gapA(1)	infB(1)	mdh(1)	pgi(1)	phoE(1)	rpoB(1)	tonB(1)		1	1	GCF_000943095.1	PRJNA224116	SAMEA2072940	CDQG00000000.1	na	573	573	Klebsiella pneumoniae	strain=ST15 NDM-1		latest	Scaffold	Major	Full	ST15	SC	GCA_000943095.1	NZ_CDQG01000001	Klebsiella pneumoniae			ST15 NDM-1						2014
GCF_000943155.fna	kpneumoniae	-	gapA(2)	infB(3)	mdh(2)	pgi(1)	phoE(1)	rpoB(4)	tonB(~56)		1	1	GCF_000943155.1	PRJNA224116	SAMEA2064505	CDPE00000000.1	na	573	573	Klebsiella pneumoniae	strain=novel ST outbreak lineage 2		latest	Scaffold	Major	Full	NOVST	SC	GCA_000943155.1	NZ_CDPE01000001	Klebsiella pneumoniae			novel ST outbreak lineage 2						2014
GCF_000949515.fna	kpneumoniae	375	gapA(43)	infB(1)	mdh(2)	pgi(1)	phoE(10)	rpoB(4)	tonB(13)		1	1	GCF_000949515.1	PRJNA224116	SAMN03323314	JYBC00000000.1	na	573	573	Klebsiella pneumoniae	strain=DSM 2026		latest	Contig	Major	Full	ASM94951v1	Shanghai Jiao Tong University	GCA_000949515.1	NZ_JYBC01000001	Klebsiella pneumoniae			DSM 2026				Germany		2014
GCF_000956385.fna	kpneumoniae	147	gapA(3)	infB(4)	mdh(6)	pgi(1)	phoE(7)	rpoB(4)	tonB(38)		1	1	GCF_000956385.1	PRJNA224116	SAMN02996353	JQCX00000000.1	na	573	573	Klebsiella pneumoniae	strain=CDPH3707		latest	Contig	Major	Full	CDPH3707-4	CDPH	GCA_000956385.1	NZ_JQCX01000001	Klebsiella pneumoniae			CDPH3707		respiratory secretion	Homo sapiens	USA	California	2014	Vishnu Chaturverdi
GCF_000956395.fna	kpneumoniae	147	gapA(3)	infB(4)	mdh(6)	pgi(1)	phoE(7)	rpoB(4)	tonB(38)		1	1	GCF_000956395.1	PRJNA224116	SAMN02996352	JQCW00000000.1	na	573	573	Klebsiella pneumoniae	strain=CDPH3020		latest	Contig	Major	Full	CDPH_3020-4	California Department of Public Health	GCA_000956395.1	NZ_JQCW01000001	Klebsiella pneumoniae			CDPH3020		respiratory secretion	Homo sapiens	USA	California	2014	Vishnu Chaturverdi
GCF_000958945.fna	kpneumoniae	147	gapA(3)	infB(4)	mdh(6)	pgi(1)	phoE(7)	rpoB(4)	tonB(38)		1	1	GCF_000958945.1	PRJNA224116	SAMN02996354	LAFW00000000.1	na	573	573	Klebsiella pneumoniae	strain=CDPH3823		latest	Scaffold	Major	Full	matepair3	CDPH	GCA_000958945.1	NZ_LAFW01000001	Klebsiella pneumoniae			CDPH3823		respiratory secretions	Homo sapiens	USA	California	2014	Vishnu Chaturverdi
GCF_000958955.fna	kpneumoniae	147	gapA(3)	infB(4)	mdh(6)	pgi(1)	phoE(7)	rpoB(4)	tonB(38)		1	1	GCF_000958955.1	PRJNA224116	SAMN02996353	LAFX00000000.1	na	573	573	Klebsiella pneumoniae	strain=CDPH3707		latest	Contig	Major	Full	matepair02	CDPH	GCA_000958955.1	NZ_LAFX01000001	Klebsiella pneumoniae			CDPH3707		respiratory secretion	Homo sapiens	USA	California	2014	Vishnu Chaturverdi
GCF_000958965.fna	kpneumoniae	147	gapA(3)	infB(4)	mdh(6)	pgi(1)	phoE(7)	rpoB(4)	tonB(38)		1	1	GCF_000958965.1	PRJNA224116	SAMN02996355	LAFU00000000.1	na	573	573	Klebsiella pneumoniae	strain=CDPH5262		latest	Scaffold	Major	Full	matepair4	CDPH	GCA_000958965.1	NZ_LAFU01000001	Klebsiella pneumoniae			CDPH5262		respiratory secretions	Homo sapiens	USA	California	2014	Vishnu Chaturverdi
GCF_000958975.fna	kpneumoniae	147	gapA(3)	infB(4)	mdh(6)	pgi(1)	phoE(7)	rpoB(4)	tonB(38)		1	1	GCF_000958975.1	PRJNA224116	SAMN02996352	LAFV00000000.1	na	573	573	Klebsiella pneumoniae	strain=CDPH3020		latest	Contig	Major	Full	matepair01	CDPH	GCA_000958975.1	NZ_LAFV01000001	Klebsiella pneumoniae			CDPH3020		respiratory secretion	Homo sapiens	USA	California	2014	Vishnu Chaturverdi
GCF_000967845.fna	kpneumoniae	67	gapA(2)	infB(1)	mdh(9)	pgi(1)	phoE(15)	rpoB(5)	tonB(28)		1	1	GCF_000967845.1	PRJNA224116	SAMEA3283109		na	861365	573	Klebsiella pneumoniae subsp. rhinoscleromatis SB3432	strain=SB3432		latest	Chromosome	Major	Full	ASM96784v1	Institut Pasteur	GCA_000967845.1	NC_021232	Klebsiella pneumoniae subsp. rhinoscleromatis			SB3432
GCF_000968155.fna	kpneumoniae	66	gapA(2)	infB(3)	mdh(2)	pgi(1)	phoE(10)	rpoB(1)	tonB(13)		1	1	GCF_000968155.1	PRJNA224116	SAMEA3283117		na	573	573	Klebsiella pneumoniae	strain=Kp52.145		latest	Complete Genome	Major	Full	ASM96815v1	Genoscope CEA	GCA_000968155.1	NZ_FO834906	Klebsiella pneumoniae			Kp52.145
GCF_000971075.fna	kpneumoniae	437	gapA(3)	infB(3)	mdh(1)	pgi(1)	phoE(1)	rpoB(1)	tonB(31)		1	1	GCF_000971075.1	PRJNA224116	SAMN03451033	LART00000000.1	na	573	573	Klebsiella pneumoniae	strain=ST-437		latest	Scaffold	Major	Full	ASM97107v1	Centers for Disease Control and Prevention	GCA_000971075.1	NZ_LART01000229	Klebsiella pneumoniae			ST-437		sputum	Homo sapiens	USA	Connecticut	2014
GCF_000981845.fna	kpneumoniae	514	gapA(2)	infB(1)	mdh(1)	pgi(1)	phoE(8)	rpoB(1)	tonB(9)		1	1	GCF_000981845.1	PRJNA224116	SAMN03496739		na	72407	573	Klebsiella pneumoniae subsp. pneumoniae	strain=234-12		latest	Complete Genome	Major	Full	ASM98184v1	Leibniz Institute DSMZ	GCA_000981845.1	NZ_CP011313	Klebsiella pneumoniae subsp. pneumoniae			234-12			Homo sapiens	Germany		2011
GCF_000981955.fna	kpneumoniae	48	gapA(2)	infB(5)	mdh(2)	pgi(2)	phoE(7)	rpoB(1)	tonB(10)		1	1	GCF_000981955.1	PRJNA224116	SAMN03486512	LBIK00000000.1	na	1409962	573	Klebsiella pneumoniae MRSN 2404	strain=MRSN 2404		latest	Contig	Major	Full	ASM98195v1	J. Craig Venter Institute	GCA_000981955.1	NZ_LBIK01000001	Klebsiella pneumoniae MRSN 2404			MRSN 2404		wound	Homo sapiens	USA		2009
GCF_000982045.fna	kpneumoniae	258	gapA(3)	infB(3)	mdh(1)	pgi(1)	phoE(1)	rpoB(1)	tonB(79)		1	0	GCF_000982045.1	PRJNA224116	SAMN03486513	LBLU00000000.1	na	1409965	573	Klebsiella pneumoniae MRSN 6902	strain=MRSN 6902		latest	Contig	Major	Full	ASM98204v1	J. Craig Venter Institute	GCA_000982045.1	NZ_LBLU01000001	Klebsiella pneumoniae MRSN 6902			MRSN 6902		wound	Homo sapiens	USA	San Antonio	2012
GCF_000982085.fna	kpneumoniae	48	gapA(2)	infB(5)	mdh(2)	pgi(2)	phoE(7)	rpoB(1)	tonB(10)		1	1	GCF_000982085.1	PRJNA224116	SAMN03486511	LBLV00000000.1	na	1409966	573	Klebsiella pneumoniae HE12	strain=HE12		latest	Contig	Major	Full	ASM98208v1	J. Craig Venter Institute	GCA_000982085.1	NZ_LBLV01000001	Klebsiella pneumoniae HE12			HE12		wound	Homo sapiens	Honduras		2012
GCF_000982205.fna	kpneumoniae	111	gapA(2)	infB(1)	mdh(5)	pgi(1)	phoE(17)	rpoB(4)	tonB(42)		1	1	GCF_000982205.1	PRJNA224116	SAMN03486520	LBID00000000.1	na	1409964	573	Klebsiella pneumoniae MRSN 3852	strain=MRSN 3852		latest	Contig	Major	Full	ASM98220v1	J. Craig Venter Institute	GCA_000982205.1	NZ_LBID01000001	Klebsiella pneumoniae MRSN 3852			MRSN 3852		tissue	Homo sapiens	USA		2011
GCF_000982215.fna	kpneumoniae	48	gapA(2)	infB(5)	mdh(2)	pgi(2)	phoE(7)	rpoB(1)	tonB(10)		1	1	GCF_000982215.1	PRJNA224116	SAMN03486519	LBIE00000000.1	na	1409963	573	Klebsiella pneumoniae MRSN 3562	strain=MRSN 3562		latest	Contig	Major	Full	ASM98221v1	J. Craig Venter Institute	GCA_000982215.1	NZ_LBIE01000001	Klebsiella pneumoniae MRSN 3562			MRSN 3562		blood	Homo sapiens	USA		2011
GCF_000986855.fna	kpneumoniae	-	gapA(16)	infB(24)	mdh(21)	pgi(40)	phoE(47)	rpoB(57)	tonB(67)		1	1	GCF_000986855.1	PRJNA224116	SAMN03488455	LBCM00000000.1	na	573	573	Klebsiella pneumoniae	strain=CICC10011		latest	Contig	Major	Full	ASM98685v1	Nanjing Tech University	GCA_000986855.1	NZ_LBCM01000010	Klebsiella pneumoniae			CICC10011						1956
GCF_001006575.fna	kpneumoniae	-	gapA(16)	infB(18)	mdh(43)	pgi(~53)	phoE(38)	rpoB(22)	tonB(75)		1	1	GCF_001006575.1	PRJNA224116	SAMN03145043	JSWX00000000.1	na	573	573	Klebsiella pneumoniae	strain=B1		latest	Contig	Major	Full	ASM100657v1	University of Malaya	GCA_001006575.1	NZ_JSWX01000001	Klebsiella pneumoniae			B1		bitter gourd		Malaysia		2013
GCF_001006625.fna	kpneumoniae	697	gapA(60)	infB(18)	mdh(21)	pgi(27)	phoE(53)	rpoB(17)	tonB(67)		1	1	GCF_001006625.1	PRJNA224116	SAMN03145048	JSXA00000000.1	na	573	573	Klebsiella pneumoniae	strain=CH4		latest	Contig	Major	Full	ASM100662v1	University of Malaya	GCA_001006625.1	NZ_JSXA01000001	Klebsiella pneumoniae			CH4		chili		Malaysia		2013
GCF_001008725.fna	kpneumoniae	258	gapA(3)	infB(3)	mdh(1)	pgi(1)	phoE(1)	rpoB(1)	tonB(79)		1	0	GCF_001008725.1	PRJNA224116	SAMN03435903	LAKK00000000.1	na	72407	573	Klebsiella pneumoniae subsp. pneumoniae	strain=ST258_FL		latest	Contig	Major	Full	ASM100872v1	New Jersey Medical School-Rutgers University	GCA_001008725.1	NZ_LAKK01000011	Klebsiella pneumoniae subsp. pneumoniae			ST258_FL		urine	Homo sapiens	USA	Orlando	2008	PHRI
GCF_001022035.fna	kpneumoniae	11	gapA(3)	infB(3)	mdh(1)	pgi(1)	phoE(1)	rpoB(1)	tonB(4)		1	0	GCF_001022035.1	PRJNA224116	SAMN03024610		na	573	573	Klebsiella pneumoniae	strain=CAV1392		latest	Complete Genome	Major	Full	ASM102203v1	University of Oxford	GCA_001022035.1	NZ_CP011578	Klebsiella pneumoniae			CAV1392		Sputum	Homo sapiens	USA	Virginia	2011	Clinical Microbiology University of
GCF_001022175.fna	kpneumoniae	941	gapA(6)	infB(3)	mdh(1)	pgi(20)	phoE(12)	rpoB(4)	tonB(4)		1	0	GCF_001022175.1	PRJNA224116	SAMN03024590		na	573	573	Klebsiella pneumoniae	strain=CAV1344		latest	Complete Genome	Major	Full	ASM102217v1	University of Oxford	GCA_001022175.1	NZ_CP011624	Klebsiella pneumoniae			CAV1344		Urine	Homo sapiens	USA	Virginia	2010	Clinical Microbiology University of
GCF_001022235.fna	kpneumoniae	258	gapA(3)	infB(3)	mdh(1)	pgi(1)	phoE(1)	rpoB(1)	tonB(79)		1	0	GCF_001022235.1	PRJNA224116	SAMN03024583		na	573	573	Klebsiella pneumoniae	strain=CAV1596		latest	Complete Genome	Major	Full	ASM102223v1	University of Oxford	GCA_001022235.1	NZ_CP011647	Klebsiella pneumoniae			CAV1596		Perirectal	Homo sapiens	USA	Virginia	2012	Clinical Microbiology University of
GCF_001030795.fna	kpneumoniae	258	gapA(3)	infB(3)	mdh(1)	pgi(1)	phoE(1)	rpoB(1)	tonB(79)		1	0	GCF_001030795.1	PRJNA224116	SAMN03280224	LEUU00000000.1	na	573	573	Klebsiella pneumoniae	strain=CHS81		latest	Scaffold	Major	Full	Kleb_pneu_CHS81_V1	Broad Institute	GCA_001030795.1	NZ_KQ088039	Klebsiella pneumoniae			CHS81			Homo sapiens	USA		2014
GCF_001030825.fna	kpneumoniae	258	gapA(3)	infB(3)	mdh(1)	pgi(1)	phoE(1)	rpoB(1)	tonB(79)		1	0	GCF_001030825.1	PRJNA224116	SAMN03280225	LEUV00000000.1	na	573	573	Klebsiella pneumoniae	strain=CHS82		latest	Scaffold	Major	Full	Kleb_pneu_CHS82_V1	Broad Institute	GCA_001030825.1	NZ_KQ088049	Klebsiella pneumoniae			CHS82			Homo sapiens	USA		2014
GCF_001030835.fna	kpneumoniae	258	gapA(3)	infB(3)	mdh(1)	pgi(1)	phoE(1)	rpoB(1)	tonB(79)		1	0	GCF_001030835.1	PRJNA224116	SAMN03280226	LEUW00000000.1	na	573	573	Klebsiella pneumoniae	strain=CHS83		latest	Scaffold	Major	Full	Kleb_pneu_CHS83_V1	Broad Institute	GCA_001030835.1	NZ_KQ088057	Klebsiella pneumoniae			CHS83			Homo sapiens	USA		2014
GCF_001030845.fna	kpneumoniae	258	gapA(3)	infB(3)	mdh(1)	pgi(1)	phoE(1)	rpoB(1)	tonB(79)		1	0	GCF_001030845.1	PRJNA224116	SAMN03280227	LEUX00000000.1	na	573	573	Klebsiella pneumoniae	strain=CHS84		latest	Scaffold	Major	Full	Kleb_pneu_CHS84_V1	Broad Institute	GCA_001030845.1	NZ_KQ088068	Klebsiella pneumoniae			CHS84			Homo sapiens	USA		2014
GCF_001030875.fna	kpneumoniae	258	gapA(3)	infB(3)	mdh(1)	pgi(1)	phoE(1)	rpoB(1)	tonB(79)		1	0	GCF_001030875.1	PRJNA224116	SAMN03280228	LEUY00000000.1	na	573	573	Klebsiella pneumoniae	strain=CHS85		latest	Scaffold	Major	Full	Kleb_pneu_CHS85_V1	Broad Institute	GCA_001030875.1	NZ_KQ088081	Klebsiella pneumoniae			CHS85			Homo sapiens	USA		2014
GCF_001030905.fna	kpneumoniae	258	gapA(3)	infB(3)	mdh(1)	pgi(1)	phoE(1)	rpoB(1)	tonB(79)		1	0	GCF_001030905.1	PRJNA224116	SAMN03280231	LEUZ00000000.1	na	573	573	Klebsiella pneumoniae	strain=CHS88		latest	Scaffold	Major	Full	Kleb_pneu_CHS88_V1	Broad Institute	GCA_001030905.1	NZ_KQ088086	Klebsiella pneumoniae			CHS88			Homo sapiens	USA		2014
GCF_001030915.fna	kpneumoniae	258	gapA(3)	infB(3)	mdh(1)	pgi(1)	phoE(1)	rpoB(1)	tonB(79)		1	0	GCF_001030915.1	PRJNA224116	SAMN03280232	LEVA00000000.1	na	573	573	Klebsiella pneumoniae	strain=CHS89		latest	Scaffold	Major	Full	Kleb_pneu_CHS89_V1	Broad Institute	GCA_001030915.1	NZ_KQ088097	Klebsiella pneumoniae			CHS89			Homo sapiens	USA		2014
GCF_001030935.fna	kpneumoniae	258	gapA(3)	infB(3)	mdh(1)	pgi(1)	phoE(1)	rpoB(1)	tonB(79)		1	0	GCF_001030935.1	PRJNA224116	SAMN03280233	LEVB00000000.1	na	573	573	Klebsiella pneumoniae	strain=CHS90		latest	Scaffold	Major	Full	Kleb_pneu_CHS90_V1	Broad Institute	GCA_001030935.1	NZ_KQ088105	Klebsiella pneumoniae			CHS90			Homo sapiens	USA		2014
GCF_001030945.fna	kpneumoniae	258	gapA(3)	infB(3)	mdh(1)	pgi(1)	phoE(1)	rpoB(1)	tonB(79)		1	0	GCF_001030945.1	PRJNA224116	SAMN03280234	LEVC00000000.1	na	573	573	Klebsiella pneumoniae	strain=CHS91		latest	Scaffold	Major	Full	Kleb_pneu_CHS91_V1	Broad Institute	GCA_001030945.1	NZ_KQ088114	Klebsiella pneumoniae			CHS91			Homo sapiens	USA		2014
GCF_001030985.fna	kpneumoniae	258	gapA(3)	infB(3)	mdh(1)	pgi(1)	phoE(1)	rpoB(1)	tonB(79)		1	0	GCF_001030985.1	PRJNA224116	SAMN03280235	LEVD00000000.1	na	573	573	Klebsiella pneumoniae	strain=CHS92		latest	Scaffold	Major	Full	Kleb_pneu_CHS92_V1	Broad Institute	GCA_001030985.1	NZ_KQ088118	Klebsiella pneumoniae			CHS92			Homo sapiens	USA		2014
GCF_001030995.fna	kpneumoniae	11	gapA(3)	infB(3)	mdh(1)	pgi(1)	phoE(1)	rpoB(1)	tonB(4)		0	0	GCF_001030995.1	PRJNA224116	SAMN03280236	LEVE00000000.1	na	573	573	Klebsiella pneumoniae	strain=CHS93		latest	Scaffold	Major	Full	Kleb_pneu_CHS93_V1	Broad Institute	GCA_001030995.1	NZ_KQ088123	Klebsiella pneumoniae			CHS93			Homo sapiens	USA		2014
GCF_001031015.fna	kpneumoniae	258	gapA(3)	infB(3)	mdh(1)	pgi(1)	phoE(1)	rpoB(1)	tonB(79)		1	0	GCF_001031015.1	PRJNA224116	SAMN03280237	LEVF00000000.1	na	573	573	Klebsiella pneumoniae	strain=CHS94		latest	Scaffold	Major	Full	Kleb_pneu_CHS94_V1	Broad Institute	GCA_001031015.1	NZ_KQ088140	Klebsiella pneumoniae			CHS94			Homo sapiens	USA		2014
GCF_001031025.fna	kpneumoniae	258	gapA(3)	infB(3)	mdh(1)	pgi(1)	phoE(1)	rpoB(1)	tonB(79)		1	0	GCF_001031025.1	PRJNA224116	SAMN03280238	LEVG00000000.1	na	573	573	Klebsiella pneumoniae	strain=CHS95		latest	Scaffold	Major	Full	Kleb_pneu_CHS95_V1	Broad Institute	GCA_001031025.1	NZ_KQ088150	Klebsiella pneumoniae			CHS95			Homo sapiens	USA		2014
GCF_001031065.fna	kpneumoniae	258	gapA(3)	infB(3)	mdh(1)	pgi(1)	phoE(1)	rpoB(1)	tonB(79)		1	0	GCF_001031065.1	PRJNA224116	SAMN03280239	LEVH00000000.1	na	573	573	Klebsiella pneumoniae	strain=CHS96		latest	Scaffold	Major	Full	Kleb_pneu_CHS96_V1	Broad Institute	GCA_001031065.1	NZ_KQ088164	Klebsiella pneumoniae			CHS96			Homo sapiens	USA		2014
GCF_001031075.fna	kpneumoniae	258	gapA(3)	infB(3)	mdh(1)	pgi(1)	phoE(1)	rpoB(1)	tonB(79)		1	0	GCF_001031075.1	PRJNA224116	SAMN03280240	LEVI00000000.1	na	573	573	Klebsiella pneumoniae	strain=CHS97		latest	Scaffold	Major	Full	Kleb_pneu_CHS97_V1	Broad Institute	GCA_001031075.1	NZ_KQ088169	Klebsiella pneumoniae			CHS97			Homo sapiens	USA		2014
GCF_001031095.fna	kpneumoniae	258	gapA(3)	infB(3)	mdh(1)	pgi(1)	phoE(1)	rpoB(1)	tonB(79)		1	0	GCF_001031095.1	PRJNA224116	SAMN03280241	LEVJ00000000.1	na	573	573	Klebsiella pneumoniae	strain=CHS98		latest	Scaffold	Major	Full	Kleb_pneu_CHS98_V1	Broad Institute	GCA_001031095.1	NZ_KQ088187	Klebsiella pneumoniae			CHS98			Homo sapiens	USA		2014
GCF_001031105.fna	kpneumoniae	258	gapA(3)	infB(3)	mdh(1)	pgi(1)	phoE(1)	rpoB(1)	tonB(79)		1	0	GCF_001031105.1	PRJNA224116	SAMN03280242	LEVK00000000.1	na	573	573	Klebsiella pneumoniae	strain=CHS99		latest	Scaffold	Major	Full	Kleb_pneu_CHS99_V1	Broad Institute	GCA_001031105.1	NZ_KQ088178	Klebsiella pneumoniae			CHS99			Homo sapiens	USA		2014
GCF_001031145.fna	kpneumoniae	258	gapA(3)	infB(3)	mdh(1)	pgi(1)	phoE(1)	rpoB(1)	tonB(79)		1	0	GCF_001031145.1	PRJNA224116	SAMN03280243	LEVL00000000.1	na	573	573	Klebsiella pneumoniae	strain=CHS100		latest	Scaffold	Major	Full	Kleb_pneu_CHS100_V1	Broad Institute	GCA_001031145.1	NZ_KQ088192	Klebsiella pneumoniae			CHS100			Homo sapiens	USA		2014
GCF_001031155.fna	kpneumoniae	258	gapA(3)	infB(3)	mdh(1)	pgi(1)	phoE(1)	rpoB(1)	tonB(79)		1	0	GCF_001031155.1	PRJNA224116	SAMN03280244	LEVM00000000.1	na	573	573	Klebsiella pneumoniae	strain=CHS101		latest	Scaffold	Major	Full	Kleb_pneu_CHS101_V1	Broad Institute	GCA_001031155.1	NZ_KQ088203	Klebsiella pneumoniae			CHS101			Homo sapiens	USA		2014
GCF_001031175.fna	kpneumoniae	258	gapA(3)	infB(3)	mdh(1)	pgi(1)	phoE(1)	rpoB(1)	tonB(79)		1	0	GCF_001031175.1	PRJNA224116	SAMN03280245	LEVN00000000.1	na	573	573	Klebsiella pneumoniae	strain=CHS102		latest	Scaffold	Major	Full	Kleb_pneu_CHS102_V1	Broad Institute	GCA_001031175.1	NZ_KQ088210	Klebsiella pneumoniae			CHS102			Homo sapiens	USA		2014
GCF_001031185.fna	kpneumoniae	258	gapA(3)	infB(3)	mdh(1)	pgi(1)	phoE(1)	rpoB(1)	tonB(79)		1	0	GCF_001031185.1	PRJNA224116	SAMN03280247	LEVO00000000.1	na	573	573	Klebsiella pneumoniae	strain=CHS104		latest	Scaffold	Major	Full	Kleb_pneu_CHS104_V1	Broad Institute	GCA_001031185.1	NZ_KQ088215	Klebsiella pneumoniae			CHS104			Homo sapiens	USA		2014
GCF_001031225.fna	kpneumoniae	258	gapA(3)	infB(3)	mdh(1)	pgi(1)	phoE(1)	rpoB(1)	tonB(79)		1	0	GCF_001031225.1	PRJNA224116	SAMN03280248	LEVP00000000.1	na	573	573	Klebsiella pneumoniae	strain=CHS105		latest	Scaffold	Major	Full	Kleb_pneu_CHS105_V1	Broad Institute	GCA_001031225.1	NZ_KQ088220	Klebsiella pneumoniae			CHS105			Homo sapiens	USA		2014
GCF_001031235.fna	kpneumoniae	258	gapA(3)	infB(3)	mdh(1)	pgi(1)	phoE(1)	rpoB(1)	tonB(79)		1	0	GCF_001031235.1	PRJNA224116	SAMN03280249	LEVQ00000000.1	na	573	573	Klebsiella pneumoniae	strain=CHS106		latest	Scaffold	Major	Full	Kleb_pneu_CHS106_V1	Broad Institute	GCA_001031235.1	NZ_KQ088226	Klebsiella pneumoniae			CHS106			Homo sapiens	USA		2014
GCF_001031245.fna	kpneumoniae	432	gapA(4)	infB(1)	mdh(1)	pgi(2)	phoE(7)	rpoB(4)	tonB(4)		1	1	GCF_001031245.1	PRJNA224116	SAMN03280250	LEVR00000000.1	na	573	573	Klebsiella pneumoniae	strain=CHS107		latest	Scaffold	Major	Full	Kleb_pneu_CHS107_V1	Broad Institute	GCA_001031245.1	NZ_KQ088236	Klebsiella pneumoniae			CHS107			Homo sapiens	USA		2014
GCF_001031265.fna	kpneumoniae	258	gapA(3)	infB(3)	mdh(1)	pgi(1)	phoE(1)	rpoB(1)	tonB(79)		1	0	GCF_001031265.1	PRJNA224116	SAMN03280252	LEVS00000000.1	na	573	573	Klebsiella pneumoniae	strain=CHS109		latest	Scaffold	Major	Full	Kleb_pneu_CHS109_V1	Broad Institute	GCA_001031265.1	NZ_KQ088248	Klebsiella pneumoniae			CHS109			Homo sapiens	USA		2014
GCF_001031305.fna	kpneumoniae	258	gapA(3)	infB(3)	mdh(1)	pgi(1)	phoE(1)	rpoB(1)	tonB(79)		1	0	GCF_001031305.1	PRJNA224116	SAMN03280253	LEVT00000000.1	na	573	573	Klebsiella pneumoniae	strain=CHS110		latest	Scaffold	Major	Full	Kleb_pneu_CHS110_V1	Broad Institute	GCA_001031305.1	NZ_KQ088257	Klebsiella pneumoniae			CHS110			Homo sapiens	USA		2014
GCF_001031315.fna	kpneumoniae	258	gapA(3)	infB(3)	mdh(1)	pgi(1)	phoE(1)	rpoB(1)	tonB(79)		1	0	GCF_001031315.1	PRJNA224116	SAMN03280254	LEVU00000000.1	na	573	573	Klebsiella pneumoniae	strain=CHS111		latest	Scaffold	Major	Full	Kleb_pneu_CHS111_V1	Broad Institute	GCA_001031315.1	NZ_KQ088265	Klebsiella pneumoniae			CHS111			Homo sapiens	USA		2014
GCF_001031325.fna	kpneumoniae	15	gapA(1)	infB(1)	mdh(1)	pgi(1)	phoE(1)	rpoB(1)	tonB(1)		1	1	GCF_001031325.1	PRJNA224116	SAMN03280255	LEVV00000000.1	na	573	573	Klebsiella pneumoniae	strain=CHS112		latest	Scaffold	Major	Full	Kleb_pneu_CHS112_V1	Broad Institute	GCA_001031325.1	NZ_KQ088280	Klebsiella pneumoniae			CHS112			Homo sapiens	USA		2014
GCF_001031345.fna	kpneumoniae	258	gapA(3)	infB(3)	mdh(1)	pgi(1)	phoE(1)	rpoB(1)	tonB(79)		1	0	GCF_001031345.1	PRJNA224116	SAMN03280256	LEVW00000000.1	na	573	573	Klebsiella pneumoniae	strain=CHS113		latest	Scaffold	Major	Full	Kleb_pneu_CHS113_V1	Broad Institute	GCA_001031345.1	NZ_KQ088284	Klebsiella pneumoniae			CHS113			Homo sapiens	USA		2014
GCF_001031385.fna	kpneumoniae	258	gapA(3)	infB(3)	mdh(1)	pgi(1)	phoE(1)	rpoB(1)	tonB(79)		1	0	GCF_001031385.1	PRJNA224116	SAMN03280257	LEVX00000000.1	na	573	573	Klebsiella pneumoniae	strain=CHS114		latest	Scaffold	Major	Full	Kleb_pneu_CHS114_V1	Broad Institute	GCA_001031385.1	NZ_KQ088296	Klebsiella pneumoniae			CHS114			Homo sapiens	USA		2014
GCF_001031395.fna	kpneumoniae	258	gapA(3)	infB(3)	mdh(1)	pgi(1)	phoE(1)	rpoB(1)	tonB(79)		1	0	GCF_001031395.1	PRJNA224116	SAMN03280258	LEVY00000000.1	na	573	573	Klebsiella pneumoniae	strain=CHS115		latest	Scaffold	Major	Full	Kleb_pneu_CHS115_V1	Broad Institute	GCA_001031395.1	NZ_KQ088304	Klebsiella pneumoniae			CHS115			Homo sapiens	USA		2014
GCF_001031405.fna	kpneumoniae	258	gapA(3)	infB(3)	mdh(1)	pgi(1)	phoE(1)	rpoB(1)	tonB(79)		1	0	GCF_001031405.1	PRJNA224116	SAMN03280259	LEVZ00000000.1	na	573	573	Klebsiella pneumoniae	strain=CHS116		latest	Scaffold	Major	Full	Kleb_pneu_CHS116_V1	Broad Institute	GCA_001031405.1	NZ_KQ088311	Klebsiella pneumoniae			CHS116			Homo sapiens	USA		2014
GCF_001031415.fna	kpneumoniae	258	gapA(3)	infB(3)	mdh(1)	pgi(1)	phoE(1)	rpoB(1)	tonB(79)		1	0	GCF_001031415.1	PRJNA224116	SAMN03280260	LEWA00000000.1	na	573	573	Klebsiella pneumoniae	strain=CHS117		latest	Scaffold	Major	Full	Kleb_pneu_CHS117_V1	Broad Institute	GCA_001031415.1	NZ_KQ088317	Klebsiella pneumoniae			CHS117			Homo sapiens	USA		2014
GCF_001031465.fna	kpneumoniae	258	gapA(3)	infB(3)	mdh(1)	pgi(1)	phoE(1)	rpoB(1)	tonB(79)		1	0	GCF_001031465.1	PRJNA224116	SAMN03280261	LEWB00000000.1	na	573	573	Klebsiella pneumoniae	strain=CHS118		latest	Scaffold	Major	Full	Kleb_pneu_CHS118_V1	Broad Institute	GCA_001031465.1	NZ_KQ088330	Klebsiella pneumoniae			CHS118			Homo sapiens	USA		2014
GCF_001031475.fna	kpneumoniae	405	gapA(2)	infB(1)	mdh(62)	pgi(3)	phoE(10)	rpoB(4)	tonB(110)		1	1	GCF_001031475.1	PRJNA224116	SAMN03280264	LEWC00000000.1	na	573	573	Klebsiella pneumoniae	strain=CHS121		latest	Scaffold	Major	Full	Kleb_pneu_CHS121_V1	Broad Institute	GCA_001031475.1	NZ_KQ088337	Klebsiella pneumoniae			CHS121			Homo sapiens	USA		2014
GCF_001031485.fna	kpneumoniae	258	gapA(3)	infB(3)	mdh(1)	pgi(1)	phoE(1)	rpoB(1)	tonB(79)		1	0	GCF_001031485.1	PRJNA224116	SAMN03280265	LEWD00000000.1	na	573	573	Klebsiella pneumoniae	strain=CHS122		latest	Scaffold	Major	Full	Kleb_pneu_CHS122_V1	Broad Institute	GCA_001031485.1	NZ_KQ088339	Klebsiella pneumoniae			CHS122			Homo sapiens	USA		2014
GCF_001031515.fna	kpneumoniae	258	gapA(3)	infB(3)	mdh(1)	pgi(1)	phoE(1)	rpoB(1)	tonB(79)		1	0	GCF_001031515.1	PRJNA224116	SAMN03280266	LEWE00000000.1	na	573	573	Klebsiella pneumoniae	strain=CHS123		latest	Scaffold	Major	Full	Kleb_pneu_CHS123_V1	Broad Institute	GCA_001031515.1	NZ_KQ088344	Klebsiella pneumoniae			CHS123			Homo sapiens	USA		2014
GCF_001031545.fna	kpneumoniae	258	gapA(3)	infB(3)	mdh(1)	pgi(1)	phoE(1)	rpoB(1)	tonB(79)		1	0	GCF_001031545.1	PRJNA224116	SAMN03280269	LEWG00000000.1	na	573	573	Klebsiella pneumoniae	strain=CHS126		latest	Scaffold	Major	Full	Kleb_pneu_CHS126_V1	Broad Institute	GCA_001031545.1	NZ_KQ088363	Klebsiella pneumoniae			CHS126			Homo sapiens	USA		2014
GCF_001031555.fna	kpneumoniae	258	gapA(3)	infB(3)	mdh(1)	pgi(1)	phoE(1)	rpoB(1)	tonB(79)		1	0	GCF_001031555.1	PRJNA224116	SAMN03280268	LEWF00000000.1	na	573	573	Klebsiella pneumoniae	strain=CHS125		latest	Scaffold	Major	Full	Kleb_pneu_CHS125_V1	Broad Institute	GCA_001031555.1	NZ_KQ088356	Klebsiella pneumoniae			CHS125			Homo sapiens	USA		2014
GCF_001031565.fna	kpneumoniae	258	gapA(3)	infB(3)	mdh(1)	pgi(1)	phoE(1)	rpoB(1)	tonB(79)		1	0	GCF_001031565.1	PRJNA224116	SAMN03280270	LEWH00000000.1	na	573	573	Klebsiella pneumoniae	strain=CHS127		latest	Scaffold	Major	Full	Kleb_pneu_CHS127_V1	Broad Institute	GCA_001031565.1	NZ_KQ088370	Klebsiella pneumoniae			CHS127			Homo sapiens	USA		2014
GCF_001031595.fna	kpneumoniae	258	gapA(3)	infB(3)	mdh(1)	pgi(1)	phoE(1)	rpoB(1)	tonB(79)		1	0	GCF_001031595.1	PRJNA224116	SAMN03280271	LEWI00000000.1	na	573	573	Klebsiella pneumoniae	strain=CHS128		latest	Scaffold	Major	Full	Kleb_pneu_CHS128_V1	Broad Institute	GCA_001031595.1	NZ_KQ088378	Klebsiella pneumoniae			CHS128			Homo sapiens	USA		2014
GCF_001031625.fna	kpneumoniae	258	gapA(3)	infB(3)	mdh(1)	pgi(1)	phoE(1)	rpoB(1)	tonB(79)		1	0	GCF_001031625.1	PRJNA224116	SAMN03280272	LEWJ00000000.1	na	573	573	Klebsiella pneumoniae	strain=CHS129		latest	Scaffold	Major	Full	Kleb_pneu_CHS129_V1	Broad Institute	GCA_001031625.1	NZ_KQ088407	Klebsiella pneumoniae			CHS129			Homo sapiens	USA		2014
GCF_001031635.fna	kpneumoniae	258	gapA(3)	infB(3)	mdh(1)	pgi(1)	phoE(1)	rpoB(1)	tonB(79)		1	0	GCF_001031635.1	PRJNA224116	SAMN03280274	LEWK00000000.1	na	573	573	Klebsiella pneumoniae	strain=CHS131		latest	Scaffold	Major	Full	Kleb_pneu_CHS131_V1	Broad Institute	GCA_001031635.1	NZ_KQ088394	Klebsiella pneumoniae			CHS131			Homo sapiens	USA		2014
GCF_001031645.fna	kpneumoniae	258	gapA(3)	infB(3)	mdh(1)	pgi(1)	phoE(1)	rpoB(1)	tonB(79)		1	0	GCF_001031645.1	PRJNA224116	SAMN03280275	LEWL00000000.1	na	573	573	Klebsiella pneumoniae	strain=CHS132		latest	Scaffold	Major	Full	Kleb_pneu_CHS132_V1	Broad Institute	GCA_001031645.1	NZ_KQ088420	Klebsiella pneumoniae			CHS132			Homo sapiens	USA		2014
GCF_001031675.fna	kpneumoniae	258	gapA(3)	infB(3)	mdh(1)	pgi(1)	phoE(1)	rpoB(1)	tonB(79)		1	0	GCF_001031675.1	PRJNA224116	SAMN03280276	LEWM00000000.1	na	573	573	Klebsiella pneumoniae	strain=CHS133		latest	Scaffold	Major	Full	Kleb_pneu_CHS133_V1	Broad Institute	GCA_001031675.1	NZ_KQ088425	Klebsiella pneumoniae			CHS133			Homo sapiens	USA		2014
GCF_001031705.fna	kpneumoniae	258	gapA(3)	infB(3)	mdh(1)	pgi(1)	phoE(1)	rpoB(1)	tonB(79)		1	0	GCF_001031705.1	PRJNA224116	SAMN03280277	LEWN00000000.1	na	573	573	Klebsiella pneumoniae	strain=CHS134		latest	Scaffold	Major	Full	Kleb_pneu_CHS134_V1	Broad Institute	GCA_001031705.1	NZ_KQ088431	Klebsiella pneumoniae			CHS134			Homo sapiens	USA		2014
GCF_001031715.fna	kpneumoniae	258	gapA(3)	infB(3)	mdh(1)	pgi(1)	phoE(1)	rpoB(1)	tonB(79)		1	0	GCF_001031715.1	PRJNA224116	SAMN03280278	LEWO00000000.1	na	573	573	Klebsiella pneumoniae	strain=CHS135		latest	Scaffold	Major	Full	Kleb_pneu_CHS135_V1	Broad Institute	GCA_001031715.1	NZ_KQ088434	Klebsiella pneumoniae			CHS135			Homo sapiens	USA		2014
GCF_001031725.fna	kpneumoniae	258	gapA(3)	infB(3)	mdh(1)	pgi(1)	phoE(1)	rpoB(1)	tonB(79)		1	0	GCF_001031725.1	PRJNA224116	SAMN03280280	LEWP00000000.1	na	573	573	Klebsiella pneumoniae	strain=CHS137		latest	Scaffold	Major	Full	Kleb_pneu_CHS137_V1	Broad Institute	GCA_001031725.1	NZ_KQ088445	Klebsiella pneumoniae			CHS137			Homo sapiens	USA		2014
GCF_001031745.fna	kpneumoniae	258	gapA(3)	infB(3)	mdh(1)	pgi(1)	phoE(1)	rpoB(1)	tonB(79)		1	0	GCF_001031745.1	PRJNA224116	SAMN03280281	LEWQ00000000.1	na	573	573	Klebsiella pneumoniae	strain=CHS138		latest	Scaffold	Major	Full	Kleb_pneu_CHS138_V1	Broad Institute	GCA_001031745.1	NZ_KQ088451	Klebsiella pneumoniae			CHS138			Homo sapiens	USA		2014
GCF_001031785.fna	kpneumoniae	258	gapA(3)	infB(3)	mdh(1)	pgi(1)	phoE(1)	rpoB(1)	tonB(79)		1	0	GCF_001031785.1	PRJNA224116	SAMN03280282	LEWR00000000.1	na	573	573	Klebsiella pneumoniae	strain=CHS139		latest	Scaffold	Major	Full	Kleb_pneu_CHS139_V1	Broad Institute	GCA_001031785.1	NZ_KQ088463	Klebsiella pneumoniae			CHS139			Homo sapiens	USA		2014
GCF_001031795.fna	kpneumoniae	14	gapA(1)	infB(6)	mdh(1)	pgi(1)	phoE(1)	rpoB(1)	tonB(1)		0	1	GCF_001031795.1	PRJNA224116	SAMN03280283	LEWS00000000.1	na	573	573	Klebsiella pneumoniae	strain=CHS140		latest	Scaffold	Major	Full	Kleb_pneu_CHS140_V1	Broad Institute	GCA_001031795.1	NZ_KQ088467	Klebsiella pneumoniae			CHS140			Homo sapiens	USA		2014
GCF_001031805.fna	kpneumoniae	258	gapA(3)	infB(3)	mdh(1)	pgi(1)	phoE(1)	rpoB(1)	tonB(79)		1	0	GCF_001031805.1	PRJNA224116	SAMN03280284	LEWT00000000.1	na	573	573	Klebsiella pneumoniae	strain=CHS141		latest	Scaffold	Major	Full	Kleb_pneu_CHS141_V1	Broad Institute	GCA_001031805.1	NZ_KQ088474	Klebsiella pneumoniae			CHS141			Homo sapiens	USA		2014
GCF_001031825.fna	kpneumoniae	258	gapA(3)	infB(3)	mdh(1)	pgi(1)	phoE(1)	rpoB(1)	tonB(79)		1	0	GCF_001031825.1	PRJNA224116	SAMN03280285	LEWU00000000.1	na	573	573	Klebsiella pneumoniae	strain=CHS142		latest	Scaffold	Major	Full	Kleb_pneu_CHS142_V1	Broad Institute	GCA_001031825.1	NZ_KQ088489	Klebsiella pneumoniae			CHS142			Homo sapiens	USA		2014
GCF_001031865.fna	kpneumoniae	258	gapA(3)	infB(3)	mdh(1)	pgi(1)	phoE(1)	rpoB(1)	tonB(79)		1	0	GCF_001031865.1	PRJNA224116	SAMN03280286	LEWV00000000.1	na	573	573	Klebsiella pneumoniae	strain=CHS144		latest	Scaffold	Major	Full	Kleb_pneu_CHS144_V1	Broad Institute	GCA_001031865.1	NZ_KQ088501	Klebsiella pneumoniae			CHS144			Homo sapiens	USA		2014
GCF_001031875.fna	kpneumoniae	1411	gapA(2)	infB(1)	mdh(20)	pgi(2)	phoE(1)	rpoB(1)	tonB(10)		1	0	GCF_001031875.1	PRJNA224116	SAMN03280287	LEWW00000000.1	na	573	573	Klebsiella pneumoniae	strain=CHS145		latest	Scaffold	Major	Full	Kleb_pneu_CHS145_V1	Broad Institute	GCA_001031875.1	NZ_KQ088507	Klebsiella pneumoniae			CHS145			Homo sapiens	USA		2014
GCF_001031895.fna	kpneumoniae	29	gapA(2)	infB(3)	mdh(2)	pgi(2)	phoE(6)	rpoB(4)	tonB(4)		0	1	GCF_001031895.1	PRJNA224116	SAMN03280288	LEWX00000000.1	na	573	573	Klebsiella pneumoniae	strain=CHS146		latest	Scaffold	Major	Full	Kleb_pneu_CHS146_V1	Broad Institute	GCA_001031895.1	NZ_KQ088519	Klebsiella pneumoniae			CHS146			Homo sapiens	USA		2014
GCF_001031905.fna	kpneumoniae	258	gapA(3)	infB(3)	mdh(1)	pgi(1)	phoE(1)	rpoB(1)	tonB(79)		1	0	GCF_001031905.1	PRJNA224116	SAMN03280289	LEWY00000000.1	na	573	573	Klebsiella pneumoniae	strain=CHS147		latest	Scaffold	Major	Full	Kleb_pneu_CHS147_V1	Broad Institute	GCA_001031905.1	NZ_KQ088532	Klebsiella pneumoniae			CHS147			Homo sapiens	USA		2014
GCF_001031945.fna	kpneumoniae	258	gapA(3)	infB(3)	mdh(1)	pgi(1)	phoE(1)	rpoB(1)	tonB(79)		1	0	GCF_001031945.1	PRJNA224116	SAMN03280290	LEWZ00000000.1	na	573	573	Klebsiella pneumoniae	strain=CHS148		latest	Scaffold	Major	Full	Kleb_pneu_CHS148_V1	Broad Institute	GCA_001031945.1	NZ_KQ088541	Klebsiella pneumoniae			CHS148			Homo sapiens	USA		2014
GCF_001031955.fna	kpneumoniae	258	gapA(3)	infB(3)	mdh(1)	pgi(1)	phoE(1)	rpoB(1)	tonB(79)		1	0	GCF_001031955.1	PRJNA224116	SAMN03280292	LEXB00000000.1	na	573	573	Klebsiella pneumoniae	strain=CHS150		latest	Scaffold	Major	Full	Kleb_pneu_CHS150_V1	Broad Institute	GCA_001031955.1	NZ_KQ088548	Klebsiella pneumoniae			CHS150			Homo sapiens	USA		2014
GCF_001031965.fna	kpneumoniae	258	gapA(3)	infB(3)	mdh(1)	pgi(1)	phoE(1)	rpoB(1)	tonB(79)		1	0	GCF_001031965.1	PRJNA224116	SAMN03280291	LEXA00000000.1	na	573	573	Klebsiella pneumoniae	strain=CHS149		latest	Scaffold	Major	Full	Kleb_pneu_CHS149_V1	Broad Institute	GCA_001031965.1	NZ_KQ088555	Klebsiella pneumoniae			CHS149			Homo sapiens	USA		2014
GCF_001031995.fna	kpneumoniae	258	gapA(3)	infB(3)	mdh(1)	pgi(1)	phoE(1)	rpoB(1)	tonB(79)	GD	1	0	GCF_001031995.1	PRJNA224116	SAMN03280293	LEXC00000000.1	na	573	573	Klebsiella pneumoniae	strain=CHS151		latest	Scaffold	Major	Full	Kleb_pneu_CHS151_V1	Broad Institute	GCA_001031995.1	NZ_KQ088559	Klebsiella pneumoniae			CHS151			Homo sapiens	USA		2014
GCF_001032025.fna	kpneumoniae	258	gapA(3)	infB(3)	mdh(1)	pgi(1)	phoE(1)	rpoB(1)	tonB(79)		1	0	GCF_001032025.1	PRJNA224116	SAMN03280294	LEXD00000000.1	na	573	573	Klebsiella pneumoniae	strain=CHS152		latest	Scaffold	Major	Full	Kleb_pneu_CHS152_V1	Broad Institute	GCA_001032025.1	NZ_KQ088565	Klebsiella pneumoniae			CHS152			Homo sapiens	USA		2014
GCF_001032035.fna	kpneumoniae	258	gapA(3)	infB(3)	mdh(1)	pgi(1)	phoE(1)	rpoB(1)	tonB(79)		1	0	GCF_001032035.1	PRJNA224116	SAMN03280295	LEXE00000000.1	na	573	573	Klebsiella pneumoniae	strain=CHS154		latest	Scaffold	Major	Full	Kleb_pneu_CHS154_V1	Broad Institute	GCA_001032035.1	NZ_KQ088579	Klebsiella pneumoniae			CHS154			Homo sapiens	USA		2014
GCF_001032045.fna	kpneumoniae	258	gapA(3)	infB(3)	mdh(1)	pgi(1)	phoE(1)	rpoB(1)	tonB(79)		1	0	GCF_001032045.1	PRJNA224116	SAMN03280296	LEXF00000000.1	na	573	573	Klebsiella pneumoniae	strain=CHS155		latest	Scaffold	Major	Full	Kleb_pneu_CHS155_V1	Broad Institute	GCA_001032045.1	NZ_KQ088586	Klebsiella pneumoniae			CHS155			Homo sapiens	USA		2014
GCF_001032075.fna	kpneumoniae	258	gapA(3)	infB(3)	mdh(1)	pgi(1)	phoE(1)	rpoB(1)	tonB(79)		1	0	GCF_001032075.1	PRJNA224116	SAMN03280297	LEXG00000000.1	na	573	573	Klebsiella pneumoniae	strain=CHS156		latest	Scaffold	Major	Full	Kleb_pneu_CHS156_V1	Broad Institute	GCA_001032075.1	NZ_KQ088597	Klebsiella pneumoniae			CHS156			Homo sapiens	USA		2014
GCF_001032105.fna	kpneumoniae	258	gapA(3)	infB(3)	mdh(1)	pgi(1)	phoE(1)	rpoB(1)	tonB(79)		1	0	GCF_001032105.1	PRJNA224116	SAMN03280298	LEXH00000000.1	na	573	573	Klebsiella pneumoniae	strain=CHS157		latest	Scaffold	Major	Full	Kleb_pneu_CHS157_V1	Broad Institute	GCA_001032105.1	NZ_KQ088604	Klebsiella pneumoniae			CHS157			Homo sapiens	USA		2014
GCF_001032115.fna	kpneumoniae	258	gapA(3)	infB(3)	mdh(1)	pgi(1)	phoE(1)	rpoB(1)	tonB(79)		1	0	GCF_001032115.1	PRJNA224116	SAMN03280299	LEXI00000000.1	na	573	573	Klebsiella pneumoniae	strain=CHS158		latest	Scaffold	Major	Full	Kleb_pneu_CHS158_V1	Broad Institute	GCA_001032115.1	NZ_KQ088619	Klebsiella pneumoniae			CHS158			Homo sapiens	USA		2014
GCF_001032125.fna	kpneumoniae	158	gapA(1)	infB(4)	mdh(35)	pgi(1)	phoE(10)	rpoB(25)	tonB(14)		1	1	GCF_001032125.1	PRJNA224116	SAMN03280300	LEXJ00000000.1	na	573	573	Klebsiella pneumoniae	strain=CHS159		latest	Scaffold	Major	Full	Kleb_pneu_CHS159_V1	Broad Institute	GCA_001032125.1	NZ_KQ088631	Klebsiella pneumoniae			CHS159			Homo sapiens	USA		2014
GCF_001032145.fna	kpneumoniae	258	gapA(3)	infB(3)	mdh(1)	pgi(1)	phoE(1)	rpoB(1)	tonB(79)		1	0	GCF_001032145.1	PRJNA224116	SAMN03280301	LEXK00000000.1	na	573	573	Klebsiella pneumoniae	strain=CHS160		latest	Scaffold	Major	Full	Kleb_pneu_CHS160_V1	Broad Institute	GCA_001032145.1	NZ_KQ088644	Klebsiella pneumoniae			CHS160			Homo sapiens	USA		2014
GCF_001032185.fna	kpneumoniae	29	gapA(2)	infB(3)	mdh(2)	pgi(2)	phoE(6)	rpoB(4)	tonB(4)		0	1	GCF_001032185.1	PRJNA224116	SAMN03280302	LEXL00000000.1	na	573	573	Klebsiella pneumoniae	strain=CHS161		latest	Scaffold	Major	Full	Kleb_pneu_CHS161_V1	Broad Institute	GCA_001032185.1	NZ_KQ088661	Klebsiella pneumoniae			CHS161			Homo sapiens	USA		2014
GCF_001032195.fna	kpneumoniae	258	gapA(3)	infB(3)	mdh(1)	pgi(1)	phoE(1)	rpoB(1)	tonB(79)		1	0	GCF_001032195.1	PRJNA224116	SAMN03280304	LEXN00000000.1	na	573	573	Klebsiella pneumoniae	strain=CHS163		latest	Scaffold	Major	Full	Kleb_pneu_CHS163_V1	Broad Institute	GCA_001032195.1	NZ_KQ088678	Klebsiella pneumoniae			CHS163			Homo sapiens	USA		2014
GCF_001032205.fna	kpneumoniae	-	gapA(3)	infB(1)	mdh(2)	pgi(1)	phoE(9)	rpoB(4)	tonB(8)		1	1	GCF_001032205.1	PRJNA224116	SAMN03280303	LEXM00000000.1	na	573	573	Klebsiella pneumoniae	strain=CHS162		latest	Scaffold	Major	Full	Kleb_pneu_CHS162_V1	Broad Institute	GCA_001032205.1	NZ_KQ088674	Klebsiella pneumoniae			CHS162			Homo sapiens	USA		2014
GCF_001032225.fna	kpneumoniae	258	gapA(3)	infB(3)	mdh(1)	pgi(1)	phoE(1)	rpoB(1)	tonB(79)		0	0	GCF_001032225.1	PRJNA224116	SAMN03280305	LEXO00000000.1	na	573	573	Klebsiella pneumoniae	strain=CHS164		latest	Scaffold	Major	Full	Kleb_pneu_CHS164_V1	Broad Institute	GCA_001032225.1	NZ_KQ088691	Klebsiella pneumoniae			CHS164			Homo sapiens	USA		2014
GCF_001032265.fna	kpneumoniae	258	gapA(3)	infB(3)	mdh(1)	pgi(1)	phoE(1)	rpoB(1)	tonB(79)		1	0	GCF_001032265.1	PRJNA224116	SAMN03280306	LEXP00000000.1	na	573	573	Klebsiella pneumoniae	strain=CHS165		latest	Scaffold	Major	Full	Kleb_pneu_CHS165_V1	Broad Institute	GCA_001032265.1	NZ_KQ088697	Klebsiella pneumoniae			CHS165			Homo sapiens	USA		2014
GCF_001032275.fna	kpneumoniae	258	gapA(3)	infB(3)	mdh(1)	pgi(1)	phoE(1)	rpoB(1)	tonB(79)		1	0	GCF_001032275.1	PRJNA224116	SAMN03280307	LEXQ00000000.1	na	573	573	Klebsiella pneumoniae	strain=CHS166		latest	Scaffold	Major	Full	Kleb_pneu_CHS166_V1	Broad Institute	GCA_001032275.1	NZ_KQ088703	Klebsiella pneumoniae			CHS166			Homo sapiens	USA		2014
GCF_001032285.fna	kpneumoniae	258	gapA(3)	infB(3)	mdh(1)	pgi(1)	phoE(1)	rpoB(1)	tonB(79)		1	0	GCF_001032285.1	PRJNA224116	SAMN03280308	LEXR00000000.1	na	573	573	Klebsiella pneumoniae	strain=CHS167		latest	Scaffold	Major	Full	Kleb_pneu_CHS167_V1	Broad Institute	GCA_001032285.1	NZ_KQ088715	Klebsiella pneumoniae			CHS167			Homo sapiens	USA		2014
GCF_001032305.fna	kpneumoniae	258	gapA(3)	infB(3)	mdh(1)	pgi(1)	phoE(1)	rpoB(1)	tonB(79)		1	0	GCF_001032305.1	PRJNA224116	SAMN03280309	LEXS00000000.1	na	573	573	Klebsiella pneumoniae	strain=CHS168		latest	Scaffold	Major	Full	Kleb_pneu_CHS168_V1	Broad Institute	GCA_001032305.1	NZ_KQ088723	Klebsiella pneumoniae			CHS168			Homo sapiens	USA		2014
GCF_001032345.fna	kpneumoniae	258	gapA(3)	infB(3)	mdh(1)	pgi(1)	phoE(1)	rpoB(1)	tonB(79)		1	0	GCF_001032345.1	PRJNA224116	SAMN03280310	LEXT00000000.1	na	573	573	Klebsiella pneumoniae	strain=CHS169		latest	Scaffold	Major	Full	Kleb_pneu_CHS169_V1	Broad Institute	GCA_001032345.1	NZ_KQ088731	Klebsiella pneumoniae			CHS169			Homo sapiens	USA		2014
GCF_001032355.fna	kpneumoniae	258	gapA(3)	infB(3)	mdh(1)	pgi(1)	phoE(1)	rpoB(1)	tonB(79)		1	0	GCF_001032355.1	PRJNA224116	SAMN03280311	LEXU00000000.1	na	573	573	Klebsiella pneumoniae	strain=CHS170		latest	Scaffold	Major	Full	Kleb_pneu_CHS170_V1	Broad Institute	GCA_001032355.1	NZ_KQ088751	Klebsiella pneumoniae			CHS170			Homo sapiens	USA		2014
GCF_001032365.fna	kpneumoniae	258	gapA(3)	infB(3)	mdh(1)	pgi(1)	phoE(1)	rpoB(1)	tonB(79)		1	0	GCF_001032365.1	PRJNA224116	SAMN03280313	LEXV00000000.1	na	573	573	Klebsiella pneumoniae	strain=CHS172		latest	Scaffold	Major	Full	Kleb_pneu_CHS172_V1	Broad Institute	GCA_001032365.1	NZ_KQ088739	Klebsiella pneumoniae			CHS172			Homo sapiens	USA		2014
GCF_001032375.fna	kpneumoniae	258	gapA(3)	infB(3)	mdh(1)	pgi(1)	phoE(1)	rpoB(1)	tonB(79)		1	0	GCF_001032375.1	PRJNA224116	SAMN03280314	LEXW00000000.1	na	573	573	Klebsiella pneumoniae	strain=CHS173		latest	Scaffold	Major	Full	Kleb_pneu_CHS173_V1	Broad Institute	GCA_001032375.1	NZ_KQ088761	Klebsiella pneumoniae			CHS173			Homo sapiens	USA		2014
GCF_001032425.fna	kpneumoniae	-	gapA(3)	infB(1)	mdh(2)	pgi(~3)	phoE(10)	rpoB(5)	tonB(19)		1	1	GCF_001032425.1	PRJNA224116	SAMN03280315	LEXX00000000.1	na	573	573	Klebsiella pneumoniae	strain=CHS174		latest	Scaffold	Major	Full	Kleb_pneu_CHS174_V1	Broad Institute	GCA_001032425.1	NZ_KQ088774	Klebsiella pneumoniae			CHS174			Homo sapiens	USA		2014
GCF_001032435.fna	kpneumoniae	258	gapA(3)	infB(3)	mdh(1)	pgi(1)	phoE(1)	rpoB(1)	tonB(79)		1	0	GCF_001032435.1	PRJNA224116	SAMN03280317	LEXY00000000.1	na	573	573	Klebsiella pneumoniae	strain=CHS176		latest	Scaffold	Major	Full	Kleb_pneu_CHS176_V1	Broad Institute	GCA_001032435.1	NZ_KQ088788	Klebsiella pneumoniae			CHS176			Homo sapiens	USA		2014
GCF_001032445.fna	kpneumoniae	258	gapA(3)	infB(3)	mdh(1)	pgi(1)	phoE(1)	rpoB(1)	tonB(79)		1	0	GCF_001032445.1	PRJNA224116	SAMN03280318	LEXZ00000000.1	na	573	573	Klebsiella pneumoniae	strain=CHS177		latest	Scaffold	Major	Full	Kleb_pneu_CHS177_V1	Broad Institute	GCA_001032445.1	NZ_KQ088798	Klebsiella pneumoniae			CHS177			Homo sapiens	USA		2014
GCF_001032455.fna	kpneumoniae	258	gapA(3)	infB(3)	mdh(1)	pgi(1)	phoE(1)	rpoB(1)	tonB(79)		1	0	GCF_001032455.1	PRJNA224116	SAMN03280320	LEYA00000000.1	na	573	573	Klebsiella pneumoniae	strain=CHS179		latest	Scaffold	Major	Full	Kleb_pneu_CHS179_V1	Broad Institute	GCA_001032455.1	NZ_KQ088782	Klebsiella pneumoniae			CHS179			Homo sapiens	USA		2014
GCF_001032505.fna	kpneumoniae	258	gapA(3)	infB(3)	mdh(1)	pgi(1)	phoE(1)	rpoB(1)	tonB(79)		1	0	GCF_001032505.1	PRJNA224116	SAMN03280322	LEYB00000000.1	na	573	573	Klebsiella pneumoniae	strain=CHS181		latest	Scaffold	Major	Full	Kleb_pneu_CHS181_V1	Broad Institute	GCA_001032505.1	NZ_KQ088808	Klebsiella pneumoniae			CHS181			Homo sapiens	USA		2014
GCF_001032525.fna	kpneumoniae	258	gapA(3)	infB(3)	mdh(1)	pgi(1)	phoE(1)	rpoB(1)	tonB(79)		1	0	GCF_001032525.1	PRJNA224116	SAMN03280323	LEYC00000000.1	na	573	573	Klebsiella pneumoniae	strain=CHS182		latest	Scaffold	Major	Full	Kleb_pneu_CHS182_V1	Broad Institute	GCA_001032525.1	NZ_KQ088820	Klebsiella pneumoniae			CHS182			Homo sapiens	USA		2014
GCF_001032535.fna	kpneumoniae	258	gapA(3)	infB(3)	mdh(1)	pgi(1)	phoE(1)	rpoB(1)	tonB(79)		1	0	GCF_001032535.1	PRJNA224116	SAMN03280324	LEYD00000000.1	na	573	573	Klebsiella pneumoniae	strain=CHS183		latest	Scaffold	Major	Full	Kleb_pneu_CHS183_V1	Broad Institute	GCA_001032535.1	NZ_KQ088842	Klebsiella pneumoniae			CHS183			Homo sapiens	USA		2014
GCF_001032545.fna	kpneumoniae	258	gapA(3)	infB(3)	mdh(1)	pgi(1)	phoE(1)	rpoB(1)	tonB(79)		1	0	GCF_001032545.1	PRJNA224116	SAMN03280325	LEYE00000000.1	na	573	573	Klebsiella pneumoniae	strain=CHS184		latest	Scaffold	Major	Full	Kleb_pneu_CHS184_V1	Broad Institute	GCA_001032545.1	NZ_KQ088830	Klebsiella pneumoniae			CHS184			Homo sapiens	USA		2014
GCF_001032585.fna	kpneumoniae	258	gapA(3)	infB(3)	mdh(1)	pgi(1)	phoE(1)	rpoB(1)	tonB(79)		1	0	GCF_001032585.1	PRJNA224116	SAMN03280326	LEYF00000000.1	na	573	573	Klebsiella pneumoniae	strain=CHS185		latest	Scaffold	Major	Full	Kleb_pneu_CHS185_V1	Broad Institute	GCA_001032585.1	NZ_KQ088854	Klebsiella pneumoniae			CHS185			Homo sapiens	USA		2014
GCF_001032605.fna	kpneumoniae	258	gapA(3)	infB(3)	mdh(1)	pgi(1)	phoE(1)	rpoB(1)	tonB(79)		1	0	GCF_001032605.1	PRJNA224116	SAMN03280327	LEYG00000000.1	na	573	573	Klebsiella pneumoniae	strain=CHS186		latest	Scaffold	Major	Full	Kleb_pneu_CHS186_V1	Broad Institute	GCA_001032605.1	NZ_KQ088879	Klebsiella pneumoniae			CHS186			Homo sapiens	USA		2014
GCF_001032615.fna	kpneumoniae	258	gapA(3)	infB(3)	mdh(1)	pgi(1)	phoE(1)	rpoB(1)	tonB(79)		1	0	GCF_001032615.1	PRJNA224116	SAMN03280330	LEYH00000000.1	na	573	573	Klebsiella pneumoniae	strain=CHS189		latest	Scaffold	Major	Full	Kleb_pneu_CHS189_V1	Broad Institute	GCA_001032615.1	NZ_KQ088861	Klebsiella pneumoniae			CHS189			Homo sapiens	USA		2014
GCF_001032625.fna	kpneumoniae	258	gapA(3)	infB(3)	mdh(1)	pgi(1)	phoE(1)	rpoB(1)	tonB(79)		1	0	GCF_001032625.1	PRJNA224116	SAMN03280332	LEYI00000000.1	na	573	573	Klebsiella pneumoniae	strain=CHS191		latest	Scaffold	Major	Full	Kleb_pneu_CHS191_V1	Broad Institute	GCA_001032625.1	NZ_KQ088871	Klebsiella pneumoniae			CHS191			Homo sapiens	USA		2014
GCF_001032665.fna	kpneumoniae	258	gapA(3)	infB(3)	mdh(1)	pgi(1)	phoE(1)	rpoB(1)	tonB(79)		1	0	GCF_001032665.1	PRJNA224116	SAMN03280333	LEYJ00000000.1	na	573	573	Klebsiella pneumoniae	strain=CHS192		latest	Scaffold	Major	Full	Kleb_pneu_CHS192_V1	Broad Institute	GCA_001032665.1	NZ_KQ088887	Klebsiella pneumoniae			CHS192			Homo sapiens	USA		2014
GCF_001032685.fna	kpneumoniae	258	gapA(3)	infB(3)	mdh(1)	pgi(1)	phoE(1)	rpoB(1)	tonB(79)		1	0	GCF_001032685.1	PRJNA224116	SAMN03280335	LEYK00000000.1	na	573	573	Klebsiella pneumoniae	strain=CHS194		latest	Scaffold	Major	Full	Kleb_pneu_CHS194_V1	Broad Institute	GCA_001032685.1	NZ_KQ088897	Klebsiella pneumoniae			CHS194			Homo sapiens	USA		2014
GCF_001032695.fna	kpneumoniae	258	gapA(3)	infB(3)	mdh(1)	pgi(1)	phoE(1)	rpoB(1)	tonB(79)		1	0	GCF_001032695.1	PRJNA224116	SAMN03280336	LEYL00000000.1	na	573	573	Klebsiella pneumoniae	strain=CHS195		latest	Scaffold	Major	Full	Kleb_pneu_CHS195_V1	Broad Institute	GCA_001032695.1	NZ_KQ088904	Klebsiella pneumoniae			CHS195			Homo sapiens	USA		2014
GCF_001032705.fna	kpneumoniae	258	gapA(3)	infB(3)	mdh(1)	pgi(1)	phoE(1)	rpoB(1)	tonB(79)		1	0	GCF_001032705.1	PRJNA224116	SAMN03280338	LEYM00000000.1	na	573	573	Klebsiella pneumoniae	strain=CHS197		latest	Scaffold	Major	Full	Kleb_pneu_CHS197_V1	Broad Institute	GCA_001032705.1	NZ_KQ088918	Klebsiella pneumoniae			CHS197			Homo sapiens	USA		2014
GCF_001032765.fna	kpneumoniae	258	gapA(3)	infB(3)	mdh(1)	pgi(1)	phoE(1)	rpoB(1)	tonB(79)		1	0	GCF_001032765.1	PRJNA224116	SAMN03280341	LEYO00000000.1	na	573	573	Klebsiella pneumoniae	strain=CHS200		latest	Scaffold	Major	Full	Kleb_pneu_CHS200_V1	Broad Institute	GCA_001032765.1	NZ_KQ088942	Klebsiella pneumoniae			CHS200			Homo sapiens	USA		2014
GCF_001032775.fna	kpneumoniae	-	gapA(~3)	infB(1)	mdh(1)	pgi(3)	phoE(4)	rpoB(28)	tonB(39)		1	1	GCF_001032775.1	PRJNA224116	SAMN03280342	LEYP00000000.1	na	573	573	Klebsiella pneumoniae	strain=CHS201		latest	Scaffold	Major	Full	Kleb_pneu_CHS201_V1	Broad Institute	GCA_001032775.1	NZ_KQ088951	Klebsiella pneumoniae			CHS201			Homo sapiens	USA		2014
GCF_001032795.fna	kpneumoniae	258	gapA(3)	infB(3)	mdh(1)	pgi(1)	phoE(1)	rpoB(1)	tonB(79)		1	0	GCF_001032795.1	PRJNA224116	SAMN03280343	LEYQ00000000.1	na	573	573	Klebsiella pneumoniae	strain=CHS202		latest	Scaffold	Major	Full	Kleb_pneu_CHS202_V1	Broad Institute	GCA_001032795.1	NZ_KQ088959	Klebsiella pneumoniae			CHS202			Homo sapiens	USA		2014
GCF_001032815.fna	kpneumoniae	258	gapA(3)	infB(3)	mdh(1)	pgi(1)	phoE(1)	rpoB(1)	tonB(79)		1	0	GCF_001032815.1	PRJNA224116	SAMN03280346	LEYR00000000.1	na	573	573	Klebsiella pneumoniae	strain=CHS205		latest	Scaffold	Major	Full	Kleb_pneu_CHS205_V1	Broad Institute	GCA_001032815.1	NZ_KQ088965	Klebsiella pneumoniae			CHS205			Homo sapiens	USA		2014
GCF_001032845.fna	kpneumoniae	2121	gapA(3)	infB(1)	mdh(1)	pgi(4)	phoE(7)	rpoB(4)	tonB(13)		1	1	GCF_001032845.1	PRJNA224116	SAMN03280347	LEYS00000000.1	na	573	573	Klebsiella pneumoniae	strain=CHS206		latest	Scaffold	Major	Full	Kleb_pneu_CHS206_V1	Broad Institute	GCA_001032845.1	NZ_KQ088973	Klebsiella pneumoniae			CHS206			Homo sapiens	USA		2014
GCF_001032855.fna	kpneumoniae	258	gapA(3)	infB(3)	mdh(1)	pgi(1)	phoE(1)	rpoB(1)	tonB(79)		1	0	GCF_001032855.1	PRJNA224116	SAMN03280348	LEYT00000000.1	na	573	573	Klebsiella pneumoniae	strain=CHS207		latest	Scaffold	Major	Full	Kleb_pneu_CHS207_V1	Broad Institute	GCA_001032855.1	NZ_KQ088984	Klebsiella pneumoniae			CHS207			Homo sapiens	USA		2014
GCF_001032875.fna	kpneumoniae	11	gapA(3)	infB(3)	mdh(1)	pgi(1)	phoE(1)	rpoB(1)	tonB(4)		1	0	GCF_001032875.1	PRJNA224116	SAMN03280349	LEYU00000000.1	na	573	573	Klebsiella pneumoniae	strain=CHS208		latest	Scaffold	Major	Full	Kleb_pneu_CHS208_V1	Broad Institute	GCA_001032875.1	NZ_KQ088992	Klebsiella pneumoniae			CHS208			Homo sapiens	USA		2014
GCF_001032895.fna	kpneumoniae	258	gapA(3)	infB(3)	mdh(1)	pgi(1)	phoE(1)	rpoB(1)	tonB(79)		1	0	GCF_001032895.1	PRJNA224116	SAMN03280350	LEYV00000000.1	na	573	573	Klebsiella pneumoniae	strain=CHS209		latest	Scaffold	Major	Full	Kleb_pneu_CHS209_V1	Broad Institute	GCA_001032895.1	NZ_KQ089000	Klebsiella pneumoniae			CHS209			Homo sapiens	USA		2014
GCF_001032925.fna	kpneumoniae	258	gapA(3)	infB(3)	mdh(1)	pgi(1)	phoE(1)	rpoB(1)	tonB(79)		1	0	GCF_001032925.1	PRJNA224116	SAMN03280351	LEYW00000000.1	na	573	573	Klebsiella pneumoniae	strain=CHS210		latest	Scaffold	Major	Full	Kleb_pneu_CHS210_V1	Broad Institute	GCA_001032925.1	NZ_KQ089014	Klebsiella pneumoniae			CHS210			Homo sapiens	USA		2014
GCF_001032935.fna	kpneumoniae	-	gapA(3)	infB(3)	mdh(1)	pgi(1)	phoE(1)	rpoB(67)	tonB(4)		1	0	GCF_001032935.1	PRJNA224116	SAMN03280352	LEYX00000000.1	na	573	573	Klebsiella pneumoniae	strain=CHS211		latest	Scaffold	Major	Full	Kleb_pneu_CHS211_V1	Broad Institute	GCA_001032935.1	NZ_KQ089010	Klebsiella pneumoniae			CHS211			Homo sapiens	USA		2014
GCF_001032965.fna	kpneumoniae	258	gapA(3)	infB(3)	mdh(1)	pgi(1)	phoE(1)	rpoB(1)	tonB(79)		1	0	GCF_001032965.1	PRJNA224116	SAMN03280354	LEYY00000000.1	na	573	573	Klebsiella pneumoniae	strain=CHS213		latest	Scaffold	Major	Full	Kleb_pneu_CHS213_V1	Broad Institute	GCA_001032965.1	NZ_KQ089023	Klebsiella pneumoniae			CHS213			Homo sapiens	USA		2014
GCF_001032975.fna	kpneumoniae	258	gapA(3)	infB(3)	mdh(1)	pgi(1)	phoE(1)	rpoB(1)	tonB(79)		1	0	GCF_001032975.1	PRJNA224116	SAMN03280355	LEYZ00000000.1	na	573	573	Klebsiella pneumoniae	strain=CHS214		latest	Scaffold	Major	Full	Kleb_pneu_CHS214_V1	Broad Institute	GCA_001032975.1	NZ_KQ089036	Klebsiella pneumoniae			CHS214			Homo sapiens	USA		2014
GCF_001033005.fna	kpneumoniae	258	gapA(3)	infB(3)	mdh(1)	pgi(1)	phoE(1)	rpoB(1)	tonB(79)		1	0	GCF_001033005.1	PRJNA224116	SAMN03280356	LEZA00000000.1	na	573	573	Klebsiella pneumoniae	strain=CHS215		latest	Scaffold	Major	Full	Kleb_pneu_CHS215_V1	Broad Institute	GCA_001033005.1	NZ_KQ089041	Klebsiella pneumoniae			CHS215			Homo sapiens	USA		2014
GCF_001033015.fna	kpneumoniae	258	gapA(3)	infB(3)	mdh(1)	pgi(1)	phoE(1)	rpoB(1)	tonB(79)		1	0	GCF_001033015.1	PRJNA224116	SAMN03280357	LEZB00000000.1	na	573	573	Klebsiella pneumoniae	strain=CHS216		latest	Scaffold	Major	Full	Kleb_pneu_CHS216_V1	Broad Institute	GCA_001033015.1	NZ_KQ089048	Klebsiella pneumoniae			CHS216			Homo sapiens	USA		2014
GCF_001033045.fna	kpneumoniae	258	gapA(3)	infB(3)	mdh(1)	pgi(1)	phoE(1)	rpoB(1)	tonB(79)		1	0	GCF_001033045.1	PRJNA224116	SAMN03280358	LEZC00000000.1	na	573	573	Klebsiella pneumoniae	strain=CHS217		latest	Scaffold	Major	Full	Kleb_pneu_CHS217_V1	Broad Institute	GCA_001033045.1	NZ_KQ089065	Klebsiella pneumoniae			CHS217			Homo sapiens	USA		2014
GCF_001033055.fna	kpneumoniae	258	gapA(3)	infB(3)	mdh(1)	pgi(1)	phoE(1)	rpoB(1)	tonB(79)		1	0	GCF_001033055.1	PRJNA224116	SAMN03280359	LEZD00000000.1	na	573	573	Klebsiella pneumoniae	strain=CHS218		latest	Scaffold	Major	Full	Kleb_pneu_CHS218_V1	Broad Institute	GCA_001033055.1	NZ_KQ089057	Klebsiella pneumoniae			CHS218			Homo sapiens	USA		2014
GCF_001033085.fna	kpneumoniae	258	gapA(3)	infB(3)	mdh(1)	pgi(1)	phoE(1)	rpoB(1)	tonB(79)		1	0	GCF_001033085.1	PRJNA224116	SAMN03280360	LEZE00000000.1	na	573	573	Klebsiella pneumoniae	strain=CHS219		latest	Scaffold	Major	Full	Kleb_pneu_CHS219_V1	Broad Institute	GCA_001033085.1	NZ_KQ089077	Klebsiella pneumoniae			CHS219			Homo sapiens	USA		2014
GCF_001033095.fna	kpneumoniae	258	gapA(3)	infB(3)	mdh(1)	pgi(1)	phoE(1)	rpoB(1)	tonB(79)		1	0	GCF_001033095.1	PRJNA224116	SAMN03280361	LEZF00000000.1	na	573	573	Klebsiella pneumoniae	strain=CHS220		latest	Scaffold	Major	Full	Kleb_pneu_CHS220_V1	Broad Institute	GCA_001033095.1	NZ_KQ089081	Klebsiella pneumoniae			CHS220			Homo sapiens	USA		2014
GCF_001033125.fna	kpneumoniae	258	gapA(3)	infB(3)	mdh(1)	pgi(1)	phoE(1)	rpoB(1)	tonB(79)		1	0	GCF_001033125.1	PRJNA224116	SAMN03280362	LEZG00000000.1	na	573	573	Klebsiella pneumoniae	strain=CHS221		latest	Scaffold	Major	Full	Kleb_pneu_CHS221_V1	Broad Institute	GCA_001033125.1	NZ_KQ089094	Klebsiella pneumoniae			CHS221			Homo sapiens	USA		2014
GCF_001033135.fna	kpneumoniae	258	gapA(3)	infB(3)	mdh(1)	pgi(1)	phoE(1)	rpoB(1)	tonB(79)		1	0	GCF_001033135.1	PRJNA224116	SAMN03280363	LEZH00000000.1	na	573	573	Klebsiella pneumoniae	strain=CHS223		latest	Scaffold	Major	Full	Kleb_pneu_CHS223_V1	Broad Institute	GCA_001033135.1	NZ_KQ089101	Klebsiella pneumoniae			CHS223			Homo sapiens	USA		2014
GCF_001033165.fna	kpneumoniae	258	gapA(3)	infB(3)	mdh(1)	pgi(1)	phoE(1)	rpoB(1)	tonB(79)		1	0	GCF_001033165.1	PRJNA224116	SAMN03280364	LEZI00000000.1	na	573	573	Klebsiella pneumoniae	strain=CHS224		latest	Scaffold	Major	Full	Kleb_pneu_CHS224_V1	Broad Institute	GCA_001033165.1	NZ_KQ089109	Klebsiella pneumoniae			CHS224			Homo sapiens	USA		2014
GCF_001033175.fna	kpneumoniae	258	gapA(3)	infB(3)	mdh(1)	pgi(1)	phoE(1)	rpoB(1)	tonB(79)		1	0	GCF_001033175.1	PRJNA224116	SAMN03280365	LEZJ00000000.1	na	573	573	Klebsiella pneumoniae	strain=CHS225		latest	Scaffold	Major	Full	Kleb_pneu_CHS225_V1	Broad Institute	GCA_001033175.1	NZ_KQ089118	Klebsiella pneumoniae			CHS225			Homo sapiens	USA		2014
GCF_001033205.fna	kpneumoniae	258	gapA(3)	infB(3)	mdh(1)	pgi(1)	phoE(1)	rpoB(1)	tonB(79)		1	0	GCF_001033205.1	PRJNA224116	SAMN03280366	LEZK00000000.1	na	573	573	Klebsiella pneumoniae	strain=CHS226		latest	Scaffold	Major	Full	Kleb_pneu_CHS226_V1	Broad Institute	GCA_001033205.1	NZ_KQ089131	Klebsiella pneumoniae			CHS226			Homo sapiens	USA		2014
GCF_001033215.fna	kpneumoniae	258	gapA(3)	infB(3)	mdh(1)	pgi(1)	phoE(1)	rpoB(1)	tonB(79)		1	0	GCF_001033215.1	PRJNA224116	SAMN03280368	LEZL00000000.1	na	573	573	Klebsiella pneumoniae	strain=CHS228		latest	Scaffold	Major	Full	Kleb_pneu_CHS228_V1	Broad Institute	GCA_001033215.1	NZ_KQ089123	Klebsiella pneumoniae			CHS228			Homo sapiens	USA		2014
GCF_001033245.fna	kpneumoniae	11	gapA(3)	infB(3)	mdh(1)	pgi(1)	phoE(1)	rpoB(1)	tonB(4)		0	0	GCF_001033245.1	PRJNA224116	SAMN03280369	LEZM00000000.1	na	573	573	Klebsiella pneumoniae	strain=CHS229		latest	Scaffold	Major	Full	Kleb_pneu_CHS229_V1	Broad Institute	GCA_001033245.1	NZ_KQ089136	Klebsiella pneumoniae			CHS229			Homo sapiens	USA		2014
GCF_001033255.fna	kpneumoniae	258	gapA(3)	infB(3)	mdh(1)	pgi(1)	phoE(1)	rpoB(1)	tonB(79)		1	0	GCF_001033255.1	PRJNA224116	SAMN03280370	LEZN00000000.1	na	573	573	Klebsiella pneumoniae	strain=CHS230		latest	Scaffold	Major	Full	Kleb_pneu_CHS230_V1	Broad Institute	GCA_001033255.1	NZ_KQ089143	Klebsiella pneumoniae			CHS230			Homo sapiens	USA		2014
GCF_001033285.fna	kpneumoniae	258	gapA(3)	infB(3)	mdh(1)	pgi(1)	phoE(1)	rpoB(1)	tonB(79)		1	0	GCF_001033285.1	PRJNA224116	SAMN03280371	LEZO00000000.1	na	573	573	Klebsiella pneumoniae	strain=CHS231		latest	Scaffold	Major	Full	Kleb_pneu_CHS231_V1	Broad Institute	GCA_001033285.1	NZ_KQ089152	Klebsiella pneumoniae			CHS231			Homo sapiens	USA		2014
GCF_001033295.fna	kpneumoniae	258	gapA(3)	infB(3)	mdh(1)	pgi(1)	phoE(1)	rpoB(1)	tonB(79)		1	0	GCF_001033295.1	PRJNA224116	SAMN03280372	LEZP00000000.1	na	573	573	Klebsiella pneumoniae	strain=CHS232		latest	Scaffold	Major	Full	Kleb_pneu_CHS232_V1	Broad Institute	GCA_001033295.1	NZ_KQ089160	Klebsiella pneumoniae			CHS232			Homo sapiens	USA		2014
GCF_001033305.fna	kpneumoniae	258	gapA(3)	infB(3)	mdh(1)	pgi(1)	phoE(1)	rpoB(1)	tonB(79)		1	0	GCF_001033305.1	PRJNA224116	SAMN03280374	LEZQ00000000.1	na	573	573	Klebsiella pneumoniae	strain=CHS234		latest	Scaffold	Major	Full	Kleb_pneu_CHS234_V1	Broad Institute	GCA_001033305.1	NZ_KQ089168	Klebsiella pneumoniae			CHS234			Homo sapiens	USA		2014
GCF_001033335.fna	kpneumoniae	258	gapA(3)	infB(3)	mdh(1)	pgi(1)	phoE(1)	rpoB(1)	tonB(79)		1	0	GCF_001033335.1	PRJNA224116	SAMN03280375	LEZR00000000.1	na	573	573	Klebsiella pneumoniae	strain=CHS235		latest	Scaffold	Major	Full	Kleb_pneu_CHS235_V1	Broad Institute	GCA_001033335.1	NZ_KQ089184	Klebsiella pneumoniae			CHS235			Homo sapiens	USA		2014
GCF_001033365.fna	kpneumoniae	258	gapA(3)	infB(3)	mdh(1)	pgi(1)	phoE(1)	rpoB(1)	tonB(79)		1	0	GCF_001033365.1	PRJNA224116	SAMN03280376	LEZS00000000.1	na	573	573	Klebsiella pneumoniae	strain=CHS236		latest	Scaffold	Major	Full	Kleb_pneu_CHS236_V1	Broad Institute	GCA_001033365.1	NZ_KQ089188	Klebsiella pneumoniae			CHS236			Homo sapiens	USA		2014
GCF_001033375.fna	kpneumoniae	258	gapA(3)	infB(3)	mdh(1)	pgi(1)	phoE(1)	rpoB(1)	tonB(79)		1	0	GCF_001033375.1	PRJNA224116	SAMN03280377	LEZT00000000.1	na	573	573	Klebsiella pneumoniae	strain=CHS237		latest	Scaffold	Major	Full	Kleb_pneu_CHS237_V1	Broad Institute	GCA_001033375.1	NZ_KQ089196	Klebsiella pneumoniae			CHS237			Homo sapiens	USA		2014
GCF_001033385.fna	kpneumoniae	258	gapA(3)	infB(3)	mdh(1)	pgi(1)	phoE(1)	rpoB(1)	tonB(79)		1	0	GCF_001033385.1	PRJNA224116	SAMN03280381	LEZU00000000.1	na	573	573	Klebsiella pneumoniae	strain=BWH53		latest	Scaffold	Major	Full	Kleb_pneu_BWH53_V1	Broad Institute	GCA_001033385.1	NZ_KQ089211	Klebsiella pneumoniae			BWH53			Homo sapiens	USA		2014
GCF_001033415.fna	kpneumoniae	16	gapA(2)	infB(1)	mdh(2)	pgi(1)	phoE(4)	rpoB(4)	tonB(4)		1	1	GCF_001033415.1	PRJNA224116	SAMN03280382	LEZV00000000.1	na	573	573	Klebsiella pneumoniae	strain=BWH58		latest	Scaffold	Major	Full	Kleb_pneu_BWH58_V1	Broad Institute	GCA_001033415.1	NZ_KQ089220	Klebsiella pneumoniae			BWH58			Homo sapiens	USA		2014
GCF_001033445.fna	kpneumoniae	25	gapA(2)	infB(1)	mdh(1)	pgi(1)	phoE(10)	rpoB(4)	tonB(13)		1	1	GCF_001033445.1	PRJNA224116	SAMN03280383	LEZW00000000.1	na	573	573	Klebsiella pneumoniae	strain=BWH62		latest	Scaffold	Major	Full	Kleb_pneu_BWH62_V1	Broad Institute	GCA_001033445.1	NZ_KQ089230	Klebsiella pneumoniae			BWH62			Homo sapiens	USA		2014
GCF_001033455.fna	kpneumoniae	-	gapA(1)	infB(1)	mdh(1)	pgi(1)	phoE(1?)	rpoB(1)	tonB(1)		0	0	GCF_001033455.1	PRJNA224116	SAMN03280384	LEZX00000000.1	na	573	573	Klebsiella pneumoniae	strain=MGH81		latest	Scaffold	Major	Full	Kleb_pneu_MGH81_V1	Broad Institute	GCA_001033455.1	NZ_KQ089235	Klebsiella pneumoniae			MGH81			Homo sapiens			2014
GCF_001033465.fna	kpneumoniae	37	gapA(2)	infB(9)	mdh(2)	pgi(1)	phoE(13)	rpoB(1)	tonB(16)		1	1	GCF_001033465.1	PRJNA224116	SAMN03280385	LEZY00000000.1	na	573	573	Klebsiella pneumoniae	strain=MGH82		latest	Scaffold	Major	Full	Kleb_pneu_MGH82_V1	Broad Institute	GCA_001033465.1	NZ_KQ089355	Klebsiella pneumoniae			MGH82			Homo sapiens			2014
GCF_001033505.fna	kpneumoniae	111	gapA(2)	infB(1)	mdh(5)	pgi(1)	phoE(17)	rpoB(4)	tonB(42)		1	1	GCF_001033505.1	PRJNA224116	SAMN03280387	LEZZ00000000.1	na	573	573	Klebsiella pneumoniae	strain=MGH84		latest	Scaffold	Major	Full	Kleb_pneu_MGH84_V1	Broad Institute	GCA_001033505.1	NZ_KQ089360	Klebsiella pneumoniae			MGH84			Homo sapiens			2014
GCF_001033525.fna	kpneumoniae	392	gapA(3)	infB(4)	mdh(6)	pgi(1)	phoE(7)	rpoB(4)	tonB(40)		0	1	GCF_001033525.1	PRJNA224116	SAMN03280388	LFAA00000000.1	na	573	573	Klebsiella pneumoniae	strain=MGH89		latest	Scaffold	Major	Full	Kleb_pneu_MGH89_V1	Broad Institute	GCA_001033525.1	NZ_KQ089365	Klebsiella pneumoniae			MGH89			Homo sapiens			2014
GCF_001033535.fna	kpneumoniae	784	gapA(2)	infB(1)	mdh(1)	pgi(1)	phoE(27)	rpoB(5)	tonB(4)		1	1	GCF_001033535.1	PRJNA224116	SAMN03280389	LFAB00000000.1	na	573	573	Klebsiella pneumoniae	strain=MGH90		latest	Scaffold	Major	Full	Kleb_pneu_MGH90_V1	Broad Institute	GCA_001033535.1	NZ_KQ089372	Klebsiella pneumoniae			MGH90			Homo sapiens			2014
GCF_001033565.fna	kpneumoniae	258	gapA(3)	infB(3)	mdh(1)	pgi(1)	phoE(1)	rpoB(1)	tonB(79)		1	0	GCF_001033565.1	PRJNA224116	SAMN03280390	LFAC00000000.1	na	573	573	Klebsiella pneumoniae	strain=MGH91		latest	Scaffold	Major	Full	Kleb_pneu_MGH91_V1	Broad Institute	GCA_001033565.1	NZ_KQ089380	Klebsiella pneumoniae			MGH91			Homo sapiens			2014
GCF_001033575.fna	kpneumoniae	-	gapA(16)	infB(24)	mdh(30)	pgi(~33)	phoE(90)	rpoB(22)	tonB(45)		1	1	GCF_001033575.1	PRJNA224116	SAMN03280391	LFAD00000000.1	na	573	573	Klebsiella pneumoniae	strain=MGH92		latest	Scaffold	Major	Full	Kleb_pneu_MGH92_V1	Broad Institute	GCA_001033575.1	NZ_KQ089393	Klebsiella pneumoniae			MGH92			Homo sapiens			2014
GCF_001033585.fna	kpneumoniae	147	gapA(3)	infB(4)	mdh(6)	pgi(1)	phoE(7)	rpoB(4)	tonB(38)		1	0	GCF_001033585.1	PRJNA224116	SAMN03280392	LFAE00000000.1	na	573	573	Klebsiella pneumoniae	strain=MGH93		latest	Scaffold	Major	Full	Kleb_pneu_MGH93_V1	Broad Institute	GCA_001033585.1	NZ_KQ089405	Klebsiella pneumoniae			MGH93			Homo sapiens			2014
GCF_001033615.fna	kpneumoniae	23	gapA(2)	infB(1)	mdh(1)	pgi(1)	phoE(9)	rpoB(4)	tonB(12)		1	1	GCF_001033615.1	PRJNA224116	SAMN03280393	LFAF00000000.1	na	573	573	Klebsiella pneumoniae	strain=MGH94		latest	Scaffold	Major	Full	Kleb_pneu_MGH94_V1	Broad Institute	GCA_001033615.1	NZ_KQ089417	Klebsiella pneumoniae			MGH94			Homo sapiens			2014
GCF_001033645.fna	kpneumoniae	258	gapA(3)	infB(3)	mdh(1)	pgi(1)	phoE(1)	rpoB(1)	tonB(79)		1	0	GCF_001033645.1	PRJNA224116	SAMN03280394	LFAG00000000.1	na	573	573	Klebsiella pneumoniae	strain=MGH95		latest	Scaffold	Major	Full	Kleb_pneu_MGH95_V1	Broad Institute	GCA_001033645.1	NZ_KQ089419	Klebsiella pneumoniae			MGH95			Homo sapiens			2014
GCF_001033665.fna	kpneumoniae	-	gapA(17)	infB(19)	mdh(39)	pgi(20)	phoE(~35)	rpoB(~120)	tonB(162)		1	1	GCF_001033665.1	PRJNA224116	SAMN03280395	LFAH00000000.1	na	573	573	Klebsiella pneumoniae	strain=MGH96		latest	Scaffold	Major	Full	Kleb_pneu_MGH96_V1	Broad Institute	GCA_001033665.1	NZ_KQ089430	Klebsiella pneumoniae			MGH96			Homo sapiens			2014
GCF_001033675.fna	kpneumoniae	70	gapA(2)	infB(6)	mdh(17)	pgi(1)	phoE(20)	rpoB(10)	tonB(25)		1	1	GCF_001033675.1	PRJNA224116	SAMN03280396	LFAI00000000.1	na	573	573	Klebsiella pneumoniae	strain=MGH97		latest	Scaffold	Major	Full	Kleb_pneu_MGH97_V1	Broad Institute	GCA_001033675.1	NZ_KQ089434	Klebsiella pneumoniae			MGH97			Homo sapiens			2014
GCF_001033685.fna	kpneumoniae	-	gapA(2)	infB(1)	mdh(1)	pgi(~1)	phoE(9)	rpoB(~8)	tonB(12)		0	1	GCF_001033685.1	PRJNA224116	SAMN03280397	LFAJ00000000.1	na	573	573	Klebsiella pneumoniae	strain=MGH98		latest	Scaffold	Major	Full	Kleb_pneu_MGH98_V1	Broad Institute	GCA_001033685.1	NZ_KQ089444	Klebsiella pneumoniae			MGH98			Homo sapiens			2014
GCF_001033725.fna	kpneumoniae	15	gapA(1)	infB(1)	mdh(1)	pgi(1)	phoE(1)	rpoB(1)	tonB(1)		0	1	GCF_001033725.1	PRJNA224116	SAMN03280398	LFAK00000000.1	na	573	573	Klebsiella pneumoniae	strain=MGH101		latest	Scaffold	Major	Full	Kleb_pneu_MGH101_V1	Broad Institute	GCA_001033725.1	NZ_KQ089465	Klebsiella pneumoniae			MGH101			Homo sapiens			2014
GCF_001033745.fna	kpneumoniae	45	gapA(2)	infB(1)	mdh(1)	pgi(6)	phoE(7)	rpoB(1)	tonB(12)		1	1	GCF_001033745.1	PRJNA224116	SAMN03280399	LFAL00000000.1	na	573	573	Klebsiella pneumoniae	strain=MGH102		latest	Scaffold	Major	Full	Kleb_pneu_MGH102_V1	Broad Institute	GCA_001033745.1	NZ_KQ089471	Klebsiella pneumoniae			MGH102			Homo sapiens			2014
GCF_001033755.fna	kpneumoniae	2147	gapA(1)	infB(1)	mdh(1)	pgi(1)	phoE(256)	rpoB(1)	tonB(1)		1	0	GCF_001033755.1	PRJNA224116	SAMN03280400	LFAM00000000.1	na	573	573	Klebsiella pneumoniae	strain=MGH111		latest	Scaffold	Major	Full	Kleb_pneu_MGH111_V1	Broad Institute	GCA_001033755.1	NZ_KQ089480	Klebsiella pneumoniae			MGH111			Homo sapiens			2014
GCF_001033765.fna	kpneumoniae	-	gapA(2)	infB(1)	mdh(2)	pgi(2)	phoE(21)	rpoB(1)	tonB(271)		1	1	GCF_001033765.1	PRJNA224116	SAMN03280401	LFAN00000000.1	na	573	573	Klebsiella pneumoniae	strain=MGH112		latest	Scaffold	Major	Full	Kleb_pneu_MGH112_V1	Broad Institute	GCA_001033765.1	NZ_KQ089493	Klebsiella pneumoniae			MGH112			Homo sapiens			2014
GCF_001033805.fna	kpneumoniae	143	gapA(17)	infB(19)	mdh(29)	pgi(25)	phoE(35)	rpoB(21)	tonB(53)		1	1	GCF_001033805.1	PRJNA224116	SAMN03280402	LFAO00000000.1	na	573	573	Klebsiella pneumoniae	strain=MGH113		latest	Scaffold	Major	Full	Kleb_pneu_MGH113_V1	Broad Institute	GCA_001033805.1	NZ_KQ089495	Klebsiella pneumoniae			MGH113			Homo sapiens			2014
GCF_001033825.fna	kpneumoniae	641	gapA(16)	infB(18)	mdh(21)	pgi(27)	phoE(39)	rpoB(22)	tonB(67)		1	1	GCF_001033825.1	PRJNA224116	SAMN03280403	LFAP00000000.1	na	573	573	Klebsiella pneumoniae	strain=MGH114		latest	Scaffold	Major	Full	Kleb_pneu_MGH114_V1	Broad Institute	GCA_001033825.1	NZ_KQ089518	Klebsiella pneumoniae			MGH114			Homo sapiens			2014
GCF_001033835.fna	kpneumoniae	15	gapA(1)	infB(1)	mdh(1)	pgi(1)	phoE(1)	rpoB(1)	tonB(1)		0	0	GCF_001033835.1	PRJNA224116	SAMN03280404	LFAQ00000000.1	na	573	573	Klebsiella pneumoniae	strain=MGH115		latest	Scaffold	Major	Full	Kleb_pneu_MGH115_V1	Broad Institute	GCA_001033835.1	NZ_KQ089541	Klebsiella pneumoniae			MGH115			Homo sapiens			2014
GCF_001033845.fna	kpneumoniae	111	gapA(2)	infB(1)	mdh(5)	pgi(1)	phoE(17)	rpoB(4)	tonB(42)		1	1	GCF_001033845.1	PRJNA224116	SAMN03280405	LFAR00000000.1	na	573	573	Klebsiella pneumoniae	strain=MGH116		latest	Scaffold	Major	Full	Kleb_pneu_MGH116_V1	Broad Institute	GCA_001033845.1	NZ_KQ089548	Klebsiella pneumoniae			MGH116			Homo sapiens			2014
GCF_001033885.fna	kpneumoniae	15	gapA(1)	infB(1)	mdh(1)	pgi(1)	phoE(1)	rpoB(1)	tonB(1)		0	0	GCF_001033885.1	PRJNA224116	SAMN03280406	LFAS00000000.1	na	573	573	Klebsiella pneumoniae	strain=MGH117		latest	Scaffold	Major	Full	Kleb_pneu_MGH117_V1	Broad Institute	GCA_001033885.1	NZ_KQ089551	Klebsiella pneumoniae			MGH117			Homo sapiens			2014
GCF_001033895.fna	kpneumoniae	628	gapA(2)	infB(60)	mdh(11)	pgi(1)	phoE(4)	rpoB(8)	tonB(24)		1	1	GCF_001033895.1	PRJNA224116	SAMN03280407	LFAT00000000.1	na	573	573	Klebsiella pneumoniae	strain=MGH118		latest	Scaffold	Major	Full	Kleb_pneu_MGH118_V1	Broad Institute	GCA_001033895.1	NZ_KQ089558	Klebsiella pneumoniae			MGH118			Homo sapiens			2014
GCF_001033915.fna	kpneumoniae	-	gapA(18)	infB(22)	mdh(26)	pgi(108)	phoE(11)	rpoB(13)	tonB(192)		0	0	GCF_001033915.1	PRJNA224116	SAMN03280408	LFAU00000000.1	na	573	573	Klebsiella pneumoniae	strain=MGH123		latest	Scaffold	Major	Full	Kleb_pneu_MGH123_V1	Broad Institute	GCA_001033915.1	NZ_KQ089574	Klebsiella pneumoniae			MGH123			Homo sapiens			2014
GCF_001033925.fna	kpneumoniae	14	gapA(1)	infB(6)	mdh(1)	pgi(1)	phoE(1)	rpoB(1)	tonB(1)		1	1	GCF_001033925.1	PRJNA224116	SAMN03280409	LFAV00000000.1	na	573	573	Klebsiella pneumoniae	strain=MGH124		latest	Scaffold	Major	Full	Kleb_pneu_MGH124_V1	Broad Institute	GCA_001033925.1	NZ_KQ089570	Klebsiella pneumoniae			MGH124			Homo sapiens			2014
GCF_001033965.fna	kpneumoniae	258	gapA(3)	infB(3)	mdh(1)	pgi(1)	phoE(1)	rpoB(1)	tonB(79)		1	0	GCF_001033965.1	PRJNA224116	SAMN03280410	LFAW00000000.1	na	573	573	Klebsiella pneumoniae	strain=MGH125		latest	Scaffold	Major	Full	Kleb_pneu_MGH125_V1	Broad Institute	GCA_001033965.1	NZ_KQ089588	Klebsiella pneumoniae			MGH125			Homo sapiens			2014
GCF_001033975.fna	kpneumoniae	607	gapA(2)	infB(1)	mdh(2)	pgi(80)	phoE(10)	rpoB(1)	tonB(155)		1	1	GCF_001033975.1	PRJNA224116	SAMN03280411	LFAX00000000.1	na	573	573	Klebsiella pneumoniae	strain=MGH126		latest	Scaffold	Major	Full	Kleb_pneu_MGH126_V1	Broad Institute	GCA_001033975.1	NZ_KQ089610	Klebsiella pneumoniae			MGH126			Homo sapiens			2014
GCF_001033995.fna	kpneumoniae	23	gapA(2)	infB(1)	mdh(1)	pgi(1)	phoE(9)	rpoB(4)	tonB(12)		1	1	GCF_001033995.1	PRJNA224116	SAMN03280412	LFAY00000000.1	na	573	573	Klebsiella pneumoniae	strain=BIDMC85		latest	Scaffold	Major	Full	Kleb_pneu_BIDMC85_V1	Broad Institute	GCA_001033995.1	NZ_KQ089621	Klebsiella pneumoniae			BIDMC85			Homo sapiens			2013
GCF_001034005.fna	kpneumoniae	23	gapA(2)	infB(1)	mdh(1)	pgi(1)	phoE(9)	rpoB(4)	tonB(12)		1	1	GCF_001034005.1	PRJNA224116	SAMN03280413	LFAZ00000000.1	na	573	573	Klebsiella pneumoniae	strain=BIDMC86		latest	Scaffold	Major	Full	Kleb_pneu_BIDMC86_V1	Broad Institute	GCA_001034005.1	NZ_KQ089628	Klebsiella pneumoniae			BIDMC86			Homo sapiens			2014
GCF_001034045.fna	kpneumoniae	454	gapA(16)	infB(24)	mdh(21)	pgi(27)	phoE(29)	rpoB(22)	tonB(105)		1	1	GCF_001034045.1	PRJNA224116	SAMN03280414	LFBA00000000.1	na	573	573	Klebsiella pneumoniae	strain=BIDMC88		latest	Scaffold	Major	Full	Kleb_pneu_BIDMC88_V1	Broad Institute	GCA_001034045.1	NZ_KQ089631	Klebsiella pneumoniae			BIDMC88			Homo sapiens			2014
GCF_001034055.fna	kpneumoniae	-	gapA(2)	infB(1)	mdh(1)	pgi(1)	phoE(4)	rpoB(~4)	tonB(4)		1	1	GCF_001034055.1	PRJNA224116	SAMN03280415	LFBB00000000.1	na	573	573	Klebsiella pneumoniae	strain=BIDMC89		latest	Scaffold	Major	Full	Kleb_pneu_BIDMC89_V1	Broad Institute	GCA_001034055.1	NZ_KQ089633	Klebsiella pneumoniae			BIDMC89			Homo sapiens			2014
GCF_001034065.fna	kpneumoniae	-	gapA(16)	infB(24)	mdh(21)	pgi(49)	phoE(41)	rpoB(22)	tonB(225)		1	1	GCF_001034065.1	PRJNA224116	SAMN03280416	LFBC00000000.1	na	573	573	Klebsiella pneumoniae	strain=BIDMC90		latest	Scaffold	Major	Full	Kleb_pneu_BIDMC90_V1	Broad Institute	GCA_001034065.1	NZ_KQ089641	Klebsiella pneumoniae			BIDMC90			Homo sapiens			2014
GCF_001034085.fna	kpneumoniae	16	gapA(2)	infB(1)	mdh(2)	pgi(1)	phoE(4)	rpoB(4)	tonB(4)		0	0	GCF_001034085.1	PRJNA224116	SAMN03280417	LFBD00000000.1	na	573	573	Klebsiella pneumoniae	strain=BIDMC91		latest	Scaffold	Major	Full	Kleb_pneu_BIDMC91_V1	Broad Institute	GCA_001034085.1	NZ_KQ089653	Klebsiella pneumoniae			BIDMC91			Homo sapiens			2014
GCF_001034125.fna	kpneumoniae	1535	gapA(18)	infB(22)	mdh(26)	pgi(61)	phoE(79)	rpoB(13)	tonB(51)		1	1	GCF_001034125.1	PRJNA224116	SAMN03280418	LFBE00000000.1	na	573	573	Klebsiella pneumoniae	strain=BIDMC95		latest	Scaffold	Major	Full	Kleb_pneu_BIDMC95_V1	Broad Institute	GCA_001034125.1	NZ_KQ089656	Klebsiella pneumoniae			BIDMC95			Homo sapiens			2014
GCF_001034135.fna	kpneumoniae	-	gapA(78)	infB(1)	mdh(1)	pgi(1)	phoE(2)	rpoB(1)	tonB(43)		1	1	GCF_001034135.1	PRJNA224116	SAMN03280419	LFBF00000000.1	na	573	573	Klebsiella pneumoniae	strain=BIDMC96		latest	Scaffold	Major	Full	Kleb_pneu_BIDMC96_V1	Broad Institute	GCA_001034135.1	NZ_KQ089661	Klebsiella pneumoniae			BIDMC96			Homo sapiens			2014
GCF_001034155.fna	kpneumoniae	997	gapA(4)	infB(6)	mdh(1)	pgi(1)	phoE(1)	rpoB(28)	tonB(34)		1	1	GCF_001034155.1	PRJNA224116	SAMN03280421	LFBG00000000.1	na	573	573	Klebsiella pneumoniae	strain=UCI70		latest	Scaffold	Major	Full	Kleb_pneu_UCI70_V1	Broad Institute	GCA_001034155.1	NZ_KQ089666	Klebsiella pneumoniae			UCI70			Homo sapiens			2013
GCF_001034165.fna	kpneumoniae	258	gapA(3)	infB(3)	mdh(1)	pgi(1)	phoE(1)	rpoB(1)	tonB(79)		0	0	GCF_001034165.1	PRJNA224116	SAMN03280422	LFBH00000000.1	na	573	573	Klebsiella pneumoniae	strain=UCI75		latest	Scaffold	Major	Full	Kleb_pneu_UCI75_V1	Broad Institute	GCA_001034165.1	NZ_KQ089673	Klebsiella pneumoniae			UCI75			Homo sapiens			2014
GCF_001034205.fna	kpneumoniae	322	gapA(2)	infB(1)	mdh(5)	pgi(1)	phoE(26)	rpoB(4)	tonB(12)		1	1	GCF_001034205.1	PRJNA224116	SAMN03280423	LFBI00000000.1	na	573	573	Klebsiella pneumoniae	strain=UCI76		latest	Scaffold	Major	Full	Kleb_pneu_UCI76_V1	Broad Institute	GCA_001034205.1	NZ_KQ089687	Klebsiella pneumoniae			UCI76			Homo sapiens			2014
GCF_001034215.fna	kpneumoniae	258	gapA(3)	infB(3)	mdh(1)	pgi(1)	phoE(1)	rpoB(1)	tonB(79)		1	0	GCF_001034215.1	PRJNA224116	SAMN03280424	LFBJ00000000.1	na	573	573	Klebsiella pneumoniae	strain=UCI81		latest	Scaffold	Major	Full	Kleb_pneu_UCI81_V1	Broad Institute	GCA_001034215.1	NZ_KQ089691	Klebsiella pneumoniae			UCI81			Homo sapiens			2014
GCF_001034235.fna	kpneumoniae	45	gapA(2)	infB(1)	mdh(1)	pgi(6)	phoE(7)	rpoB(1)	tonB(12)		1	1	GCF_001034235.1	PRJNA224116	SAMN03280425	LFBK00000000.1	na	573	573	Klebsiella pneumoniae	strain=UCI82		latest	Scaffold	Major	Full	Kleb_pneu_UCI82_V1	Broad Institute	GCA_001034235.1	NZ_KQ089700	Klebsiella pneumoniae			UCI82			Homo sapiens			2014
GCF_001034245.fna	kpneumoniae	258	gapA(3)	infB(3)	mdh(1)	pgi(1)	phoE(1)	rpoB(1)	tonB(79)		1	0	GCF_001034245.1	PRJNA224116	SAMN03280426	LFBL00000000.1	na	573	573	Klebsiella pneumoniae	strain=UCI91		latest	Scaffold	Major	Full	Kleb_pneu_UCI91_V1	Broad Institute	GCA_001034245.1	NZ_KQ089704	Klebsiella pneumoniae			UCI91			Homo sapiens			2014
GCF_001034285.fna	kpneumoniae	107	gapA(2)	infB(1)	mdh(2)	pgi(17)	phoE(27)	rpoB(1)	tonB(39)		1	1	GCF_001034285.1	PRJNA224116	SAMN03280427	LFBM00000000.1	na	573	573	Klebsiella pneumoniae	strain=UCI92		latest	Scaffold	Major	Full	Kleb_pneu_UCI92_V1	Broad Institute	GCA_001034285.1	NZ_KQ089711	Klebsiella pneumoniae			UCI92			Homo sapiens			2014
GCF_001034295.fna	kpneumoniae	258	gapA(3)	infB(3)	mdh(1)	pgi(1)	phoE(1)	rpoB(1)	tonB(79)		1	0	GCF_001034295.1	PRJNA224116	SAMN03280428	LFBN00000000.1	na	573	573	Klebsiella pneumoniae	strain=UCI93		latest	Scaffold	Major	Full	Kleb_pneu_UCI93_V1	Broad Institute	GCA_001034295.1	NZ_KQ089724	Klebsiella pneumoniae			UCI93			Homo sapiens			2014
GCF_001034305.fna	kpneumoniae	277	gapA(3)	infB(1)	mdh(1)	pgi(1)	phoE(1)	rpoB(1)	tonB(43)		1	1	GCF_001034305.1	PRJNA224116	SAMN03280429	LFBO00000000.1	na	573	573	Klebsiella pneumoniae	strain=UCI94		latest	Scaffold	Major	Full	Kleb_pneu_UCI94_V1	Broad Institute	GCA_001034305.1	NZ_KQ089750	Klebsiella pneumoniae			UCI94			Homo sapiens			2014
GCF_001034325.fna	kpneumoniae	258	gapA(3)	infB(3)	mdh(1)	pgi(1)	phoE(1)	rpoB(1)	tonB(79)		1	0	GCF_001034325.1	PRJNA224116	SAMN03280430	LFBP00000000.1	na	573	573	Klebsiella pneumoniae	strain=UCI95		latest	Scaffold	Major	Full	Kleb_pneu_UCI95_V1	Broad Institute	GCA_001034325.1	NZ_KQ089740	Klebsiella pneumoniae			UCI95			Homo sapiens			2014
GCF_001034365.fna	kpneumoniae	15	gapA(1)	infB(1)	mdh(1)	pgi(1)	phoE(1)	rpoB(1)	tonB(1)		1	1	GCF_001034365.1	PRJNA224116	SAMN03280431	LFBQ00000000.1	na	573	573	Klebsiella pneumoniae	strain=UCI96		latest	Scaffold	Major	Full	Kleb_pneu_UCI96_V1	Broad Institute	GCA_001034365.1	NZ_KQ089764	Klebsiella pneumoniae			UCI96			Homo sapiens			2014
GCF_001038365.fna	kpneumoniae	20	gapA(2)	infB(3)	mdh(1)	pgi(1)	phoE(4)	rpoB(4)	tonB(4)		0	1	GCF_001038365.1	PRJNA224116	SAMN03737944	LDZO00000000.1	na	573	573	Klebsiella pneumoniae	strain=JS86C16		latest	Contig	Major	Full	ASM103836v1	UCSF	GCA_001038365.1	NZ_LDZO01000001	Klebsiella pneumoniae			JS86C16		urine culture	Homo sapiens	USA	CA, San Francisco	2013	UCSF
GCF_001052515.fna	kpneumoniae	70	gapA(2)	infB(6)	mdh(17)	pgi(1)	phoE(20)	rpoB(10)	tonB(25)		1	1	GCF_001052515.1	PRJNA224116	SAMN03197209	JVXH00000000.1	na	72407	573	Klebsiella pneumoniae subsp. pneumoniae	strain=1243_CKOS		latest	Scaffold	Major	Full	ASM105251v1	University of Washington	GCA_001052515.1	NZ_JVXH01000001	Klebsiella pneumoniae subsp. pneumoniae			1243_CKOS			Homo sapiens	USA	WA		UW clinical laboratory
GCF_001055015.fna	kpneumoniae	25	gapA(2)	infB(1)	mdh(1)	pgi(1)	phoE(10)	rpoB(4)	tonB(13)		1	1	GCF_001055015.1	PRJNA224116	SAMN03197574	JVJG00000000.1	na	72407	573	Klebsiella pneumoniae subsp. pneumoniae	strain=383_ECLO		latest	Scaffold	Major	Full	ASM105501v1	University of Washington	GCA_001055015.1	NZ_JVJG01000016	Klebsiella pneumoniae subsp. pneumoniae			383_ECLO			Homo sapiens	USA	WA		UW clinical laboratory
GCF_001056275.fna	kpneumoniae	-	gapA(2)	infB(1)	mdh(1)	pgi(1)	phoE(10)	rpoB(4)	tonB(~212)		1	1	GCF_001056275.1	PRJNA224116	SAMN03197485	JVMR00000000.1	na	72407	573	Klebsiella pneumoniae subsp. pneumoniae	strain=291_EBAC		latest	Scaffold	Major	Full	ASM105627v1	University of Washington	GCA_001056275.1	NZ_JVMR01000103	Klebsiella pneumoniae subsp. pneumoniae			291_EBAC			Homo sapiens	USA	WA		UW clinical laboratory
GCF_001056485.fna	kpneumoniae	60	gapA(2)	infB(1)	mdh(2)	pgi(1)	phoE(4)	rpoB(4)	tonB(8)		1	1	GCF_001056485.1	PRJNA224116	SAMN03197549	JVKF00000000.1	na	574	573	Klebsiella pneumoniae subsp. ozaenae	strain=359_ECLO		latest	Scaffold	Major	Full	ASM105648v1	University of Washington	GCA_001056485.1	NZ_JVKF01000012	Klebsiella pneumoniae subsp. ozaenae			359_ECLO			Homo sapiens	USA	WA		UW clinical laboratory
GCF_001058365.fna	kpneumoniae	528	gapA(32)	infB(5)	mdh(1)	pgi(1)	phoE(9)	rpoB(4)	tonB(18)		1	1	GCF_001058365.1	PRJNA224116	SAMN03197968	JUUC00000000.1	na	72407	573	Klebsiella pneumoniae subsp. pneumoniae	strain=76_ECLO		latest	Scaffold	Major	Full	ASM105836v1	University of Washington	GCA_001058365.1	NZ_JUUC01000001	Klebsiella pneumoniae subsp. pneumoniae			76_ECLO			Homo sapiens	USA	WA		UW clinical laboratory
GCF_001060105.fna	kpneumoniae	846	gapA(2)	infB(1)	mdh(97)	pgi(1)	phoE(9)	rpoB(4)	tonB(13)		1	1	GCF_001060105.1	PRJNA224116	SAMN03196974	JWGI00000000.1	na	573	573	Klebsiella pneumoniae	strain=1012_KPNE		latest	Scaffold	Major	Full	ASM106010v1	University of Washington	GCA_001060105.1	NZ_JWGI01000025	Klebsiella pneumoniae			1012_KPNE			Homo sapiens	USA	WA		UW clinical laboratory
GCF_001060275.fna	kpneumoniae	-	gapA(4)	infB(1)	mdh(65)	pgi(1)	phoE(9)	rpoB(4)	tonB(43)		1	1	GCF_001060275.1	PRJNA224116	SAMN03197060	JWDA00000000.1	na	573	573	Klebsiella pneumoniae	strain=1098_KPNE		latest	Scaffold	Major	Full	ASM106027v1	University of Washington	GCA_001060275.1	NZ_JWDA01000024	Klebsiella pneumoniae			1098_KPNE			Homo sapiens	USA	WA		UW clinical laboratory
GCF_001060495.fna	kpneumoniae	327	gapA(2)	infB(1)	mdh(1)	pgi(1)	phoE(10)	rpoB(1)	tonB(19)		1	1	GCF_001060495.1	PRJNA224116	SAMN03197141	JVZX00000000.1	na	573	573	Klebsiella pneumoniae	strain=1183_KPNE		latest	Scaffold	Major	Full	ASM106049v1	University of Washington	GCA_001060495.1	NZ_JVZX01000016	Klebsiella pneumoniae			1183_KPNE			Homo sapiens	USA	WA		UW clinical laboratory
GCF_001060895.fna	kpneumoniae	253	gapA(2)	infB(1)	mdh(1)	pgi(1)	phoE(9)	rpoB(1)	tonB(13)		1	1	GCF_001060895.1	PRJNA224116	SAMN03197007	JWFB00000000.1	na	573	573	Klebsiella pneumoniae	strain=1041_KPNE		latest	Scaffold	Major	Full	ASM106089v1	University of Washington	GCA_001060895.1	NZ_JWFB01000257	Klebsiella pneumoniae			1041_KPNE			Homo sapiens	USA	WA		UW clinical laboratory
GCF_001061315.fna	kpneumoniae	-	gapA(10)	infB(1)	mdh(1)	pgi(1)	phoE(9)	rpoB(1)	tonB(13)		1	1	GCF_001061315.1	PRJNA224116	SAMN03197204	JVXM00000000.1	na	573	573	Klebsiella pneumoniae	strain=1239_KPNE		latest	Scaffold	Major	Full	ASM106131v1	University of Washington	GCA_001061315.1	NZ_JVXM01000288	Klebsiella pneumoniae			1239_KPNE			Homo sapiens	USA	WA		UW clinical laboratory
GCF_001061605.fna	kpneumoniae	278	gapA(4)	infB(1)	mdh(1)	pgi(1)	phoE(12)	rpoB(1)	tonB(4)		1	1	GCF_001061605.1	PRJNA224116	SAMN03197312	JVTI00000000.1	na	573	573	Klebsiella pneumoniae	strain=1331_KPNE		latest	Scaffold	Major	Full	ASM106160v1	University of Washington	GCA_001061605.1	NZ_JVTI01000216	Klebsiella pneumoniae			1331_KPNE			Homo sapiens	USA	WA		UW clinical laboratory
GCF_001061725.fna	kpneumoniae	846	gapA(2)	infB(1)	mdh(97)	pgi(1)	phoE(9)	rpoB(4)	tonB(13)		1	1	GCF_001061725.1	PRJNA224116	SAMN03196972	JWGK00000000.1	na	573	573	Klebsiella pneumoniae	strain=1010_KPNE		latest	Scaffold	Major	Full	ASM106172v1	University of Washington	GCA_001061725.1	NZ_JWGK01000025	Klebsiella pneumoniae			1010_KPNE			Homo sapiens	USA	WA		UW clinical laboratory
GCF_001061755.fna	kpneumoniae	36	gapA(2)	infB(1)	mdh(2)	pgi(1)	phoE(7)	rpoB(1)	tonB(7)		1	1	GCF_001061755.1	PRJNA224116	SAMN03197000	JWFI00000000.1	na	573	573	Klebsiella pneumoniae	strain=1035_KPNE		latest	Contig	Major	Full	ASM106175v1	University of Washington	GCA_001061755.1	NZ_JWFI01000319	Klebsiella pneumoniae			1035_KPNE			Homo sapiens	USA	WA		UW clinical laboratory
GCF_001061805.fna	kpneumoniae	36	gapA(2)	infB(1)	mdh(2)	pgi(1)	phoE(7)	rpoB(1)	tonB(7)		1	1	GCF_001061805.1	PRJNA224116	SAMN03197017	JWER00000000.1	na	72407	573	Klebsiella pneumoniae subsp. pneumoniae	strain=1050_SSON		latest	Scaffold	Major	Full	ASM106180v1	University of Washington	GCA_001061805.1	NZ_JWER01000029	Klebsiella pneumoniae subsp. pneumoniae			1050_SSON			Homo sapiens	USA	WA		UW clinical laboratory
GCF_001062535.fna	kpneumoniae	184	gapA(3)	infB(1)	mdh(1)	pgi(4)	phoE(7)	rpoB(4)	tonB(66)		1	1	GCF_001062535.1	PRJNA224116	SAMN03197231	JVWL00000000.1	na	573	573	Klebsiella pneumoniae	strain=1263_KPNE		latest	Scaffold	Major	Full	ASM106253v1	University of Washington	GCA_001062535.1	NZ_JVWL01000318	Klebsiella pneumoniae			1263_KPNE			Homo sapiens	USA	WA		UW clinical laboratory
GCF_001062915.fna	kpneumoniae	-	gapA(4)	infB(1)	mdh(1)	pgi(3)	phoE(10)	rpoB(1)	tonB(12)		1	1	GCF_001062915.1	PRJNA224116	SAMN03197386	JVQM00000000.1	na	573	573	Klebsiella pneumoniae	strain=194_KPNE		latest	Scaffold	Major	Full	ASM106291v1	University of Washington	GCA_001062915.1	NZ_JVQM01000008	Klebsiella pneumoniae			194_KPNE			Homo sapiens	USA	WA		UW clinical laboratory
GCF_001063525.fna	kpneumoniae	-	gapA(2)	infB(3)	mdh(1)	pgi(1)	phoE(4)	rpoB(1)	tonB(304)		1	1	GCF_001063525.1	PRJNA224116	SAMN03197693	JVER00000000.1	na	573	573	Klebsiella pneumoniae	strain=500_KPNE		latest	Scaffold	Major	Full	ASM106352v1	University of Washington	GCA_001063525.1	NZ_JVER01000004	Klebsiella pneumoniae			500_KPNE			Homo sapiens	USA	WA		UW clinical laboratory
GCF_001063755.fna	kpneumoniae	461	gapA(3)	infB(1)	mdh(13)	pgi(34)	phoE(63)	rpoB(1)	tonB(64)		1	1	GCF_001063755.1	PRJNA224116	SAMN03197772	JVBQ00000000.1	na	573	573	Klebsiella pneumoniae	strain=570_KPNE		latest	Scaffold	Major	Full	ASM106375v1	University of Washington	GCA_001063755.1	NZ_JVBQ01000008	Klebsiella pneumoniae			570_KPNE			Homo sapiens	USA	WA		UW clinical laboratory
GCF_001063935.fna	kpneumoniae	2333	gapA(2)	infB(6)	mdh(13)	pgi(2)	phoE(177)	rpoB(1)	tonB(39)		1	1	GCF_001063935.1	PRJNA224116	SAMN03197378	JVQU00000000.1	na	573	573	Klebsiella pneumoniae	strain=187_KPNE		latest	Scaffold	Major	Full	ASM106393v1	University of Washington	GCA_001063935.1	NZ_JVQU01000016	Klebsiella pneumoniae			187_KPNE			Homo sapiens	USA	WA		UW clinical laboratory
GCF_001064035.fna	kpneumoniae	-	gapA(10)	infB(7)	mdh(2)	pgi(2)	phoE(3)	rpoB(~25)	tonB(4)		1	1	GCF_001064035.1	PRJNA224116	SAMN03197414	JVPK00000000.1	na	573	573	Klebsiella pneumoniae	strain=221_KPNE		latest	Scaffold	Major	Full	ASM106403v1	University of Washington	GCA_001064035.1	NZ_JVPK01000131	Klebsiella pneumoniae			221_KPNE			Homo sapiens	USA	WA		UW clinical laboratory
GCF_001064955.fna	kpneumoniae	323	gapA(2)	infB(1)	mdh(1)	pgi(1)	phoE(9)	rpoB(1)	tonB(93)		1	1	GCF_001064955.1	PRJNA224116	SAMN03197629	JVHD00000000.1	na	573	573	Klebsiella pneumoniae	strain=436_KPNE		latest	Scaffold	Major	Full	ASM106495v1	University of Washington	GCA_001064955.1	NZ_JVHD01000002	Klebsiella pneumoniae			436_KPNE			Homo sapiens	USA	WA		UW clinical laboratory
GCF_001065235.fna	kpneumoniae	-	gapA(2)	infB(3)	mdh(1)	pgi(1)	phoE(4)	rpoB(1)	tonB(304)		1	1	GCF_001065235.1	PRJNA224116	SAMN03197694	JVEQ00000000.1	na	573	573	Klebsiella pneumoniae	strain=501_KPNE		latest	Scaffold	Major	Full	ASM106523v1	University of Washington	GCA_001065235.1	NZ_JVEQ01000009	Klebsiella pneumoniae			501_KPNE			Homo sapiens	USA	WA		UW clinical laboratory
GCF_001065795.fna	kpneumoniae	-	gapA(2)	infB(3)	mdh(6)	pgi(75)	phoE(17?)	rpoB(7)	tonB(137)		1	1	GCF_001065795.1	PRJNA224116	SAMN03197849	JUYR00000000.1	na	573	573	Klebsiella pneumoniae	strain=648_KPNE		latest	Contig	Major	Full	ASM106579v1	University of Washington	GCA_001065795.1	NZ_JUYR01000313	Klebsiella pneumoniae			648_KPNE			Homo sapiens	USA	WA		UW clinical laboratory
GCF_001066095.fna	kpneumoniae	-	gapA(4)	infB(9)	mdh(2)	pgi(36)	phoE(12)	rpoB(2)	tonB(43)		1	1	GCF_001066095.1	PRJNA224116	SAMN03197936	JUVI00000000.1	na	573	573	Klebsiella pneumoniae	strain=731_KPNE		latest	Contig	Major	Full	ASM106609v1	University of Washington	GCA_001066095.1	NZ_JUVI01000020	Klebsiella pneumoniae			731_KPNE			Homo sapiens	USA	WA		UW clinical laboratory
GCF_001066115.fna	kpneumoniae	258	gapA(3)	infB(3)	mdh(1)	pgi(1)	phoE(1)	rpoB(1)	tonB(79)		1	1	GCF_001066115.1	PRJNA224116	SAMN03197938	JUVG00000000.1	na	573	573	Klebsiella pneumoniae	strain=733_KPNE		latest	Contig	Major	Full	ASM106611v1	University of Washington	GCA_001066115.1	NZ_JUVG01000268	Klebsiella pneumoniae			733_KPNE			Homo sapiens	USA	WA		UW clinical laboratory
GCF_001066155.fna	kpneumoniae	234	gapA(2)	infB(1)	mdh(2)	pgi(1)	phoE(7)	rpoB(1)	tonB(24)		1	1	GCF_001066155.1	PRJNA224116	SAMN03197947	JUUX00000000.1	na	573	573	Klebsiella pneumoniae	strain=741_KPNE		latest	Contig	Major	Full	ASM106615v1	University of Washington	GCA_001066155.1	NZ_JUUX01000001	Klebsiella pneumoniae			741_KPNE			Homo sapiens	USA	WA		UW clinical laboratory
GCF_001066165.fna	kpneumoniae	234	gapA(2)	infB(1)	mdh(2)	pgi(1)	phoE(7)	rpoB(1)	tonB(24)		1	1	GCF_001066165.1	PRJNA224116	SAMN03197949	JUUV00000000.1	na	573	573	Klebsiella pneumoniae	strain=743_KPNE		latest	Contig	Major	Full	ASM106616v1	University of Washington	GCA_001066165.1	NZ_JUUV01000040	Klebsiella pneumoniae			743_KPNE			Homo sapiens	USA	WA		UW clinical laboratory
GCF_001066415.fna	kpneumoniae	234	gapA(2)	infB(1)	mdh(2)	pgi(1)	phoE(7)	rpoB(1)	tonB(24)		1	1	GCF_001066415.1	PRJNA224116	SAMN03198027	JURV00000000.1	na	573	573	Klebsiella pneumoniae	strain=813_KPNE		latest	Contig	Major	Full	ASM106641v1	University of Washington	GCA_001066415.1	NZ_JURV01000023	Klebsiella pneumoniae			813_KPNE			Homo sapiens	USA	WA		UW clinical laboratory
GCF_001066585.fna	kpneumoniae	-	gapA(18)	infB(1)	mdh(~2)	pgi(1)	phoE(7)	rpoB(1)	tonB(~54)		1	1	GCF_001066585.1	PRJNA224116	SAMN03198053	JUQV00000000.1	na	573	573	Klebsiella pneumoniae	strain=845_KPNE		latest	Scaffold	Major	Full	ASM106658v1	University of Washington	GCA_001066585.1	NZ_JUQV01000353	Klebsiella pneumoniae			845_KPNE			Homo sapiens	USA	WA		UW clinical laboratory
GCF_001066725.fna	kpneumoniae	-	gapA(2)	infB(3)	mdh(1)	pgi(1)	phoE(4)	rpoB(1)	tonB(304)		1	1	GCF_001066725.1	PRJNA224116	SAMN03198093	JUPH00000000.1	na	573	573	Klebsiella pneumoniae	strain=887_KPNE		latest	Contig	Major	Full	ASM106672v1	University of Washington	GCA_001066725.1	NZ_JUPH01000032	Klebsiella pneumoniae			887_KPNE			Homo sapiens	USA	WA		UW clinical laboratory
GCF_001067135.fna	kpneumoniae	234	gapA(2)	infB(1)	mdh(2)	pgi(1)	phoE(7)	rpoB(1)	tonB(24)		1	1	GCF_001067135.1	PRJNA224116	SAMN03197962	JUUI00000000.1	na	573	573	Klebsiella pneumoniae	strain=755.rep1_KPNE		latest	Scaffold	Major	Full	ASM106713v1	University of Washington	GCA_001067135.1	NZ_JUUI01000035	Klebsiella pneumoniae			755.rep1_KPNE			Homo sapiens	USA	WA		UW clinical laboratory
GCF_001067155.fna	kpneumoniae	234	gapA(2)	infB(1)	mdh(2)	pgi(1)	phoE(7)	rpoB(1)	tonB(24)		1	1	GCF_001067155.1	PRJNA224116	SAMN03197963	JUUH00000000.1	na	573	573	Klebsiella pneumoniae	strain=755.rep2_KPNE		latest	Contig	Major	Full	ASM106715v1	University of Washington	GCA_001067155.1	NZ_JUUH01000001	Klebsiella pneumoniae			755.rep2_KPNE			Homo sapiens	USA	WA		UW clinical laboratory
GCF_001067575.fna	kpneumoniae	43	gapA(2)	infB(6)	mdh(1)	pgi(5)	phoE(11)	rpoB(1)	tonB(15)		1	1	GCF_001067575.1	PRJNA224116	SAMN03198071	JUQD00000000.1	na	573	573	Klebsiella pneumoniae	strain=863_KPNE		latest	Contig	Major	Full	ASM106757v1	University of Washington	GCA_001067575.1	NZ_JUQD01000033	Klebsiella pneumoniae			863_KPNE			Homo sapiens	USA	WA		UW clinical laboratory
GCF_001067895.fna	kpneumoniae	380	gapA(2)	infB(1)	mdh(1)	pgi(1)	phoE(1)	rpoB(4)	tonB(19)		1	1	GCF_001067895.1	PRJNA224116	SAMN03198122	JUOE00000000.1	na	573	573	Klebsiella pneumoniae	strain=913_KPNE		latest	Contig	Major	Full	ASM106789v1	University of Washington	GCA_001067895.1	NZ_JUOE01000406	Klebsiella pneumoniae			913_KPNE			Homo sapiens	USA	WA		UW clinical laboratory
GCF_001067955.fna	kpneumoniae	380	gapA(2)	infB(1)	mdh(1)	pgi(1)	phoE(1)	rpoB(4)	tonB(19)		1	0	GCF_001067955.1	PRJNA224116	SAMN03198149	JUND00000000.1	na	573	573	Klebsiella pneumoniae	strain=930_KPNE		latest	Contig	Major	Full	ASM106795v1	University of Washington	GCA_001067955.1	NZ_JUND01000032	Klebsiella pneumoniae			930_KPNE			Homo sapiens	USA	WA		UW clinical laboratory
GCF_001067975.fna	kpneumoniae	380	gapA(2)	infB(1)	mdh(1)	pgi(1)	phoE(1)	rpoB(4)	tonB(19)		1	1	GCF_001067975.1	PRJNA224116	SAMN03198196	JULI00000000.1	na	574	573	Klebsiella pneumoniae subsp. ozaenae	strain=977.rep1_SDYS		latest	Contig	Major	Full	ASM106797v1	University of Washington	GCA_001067975.1	NZ_JULI01000026	Klebsiella pneumoniae subsp. ozaenae			977.rep1_SDYS			Homo sapiens	USA	WA		UW clinical laboratory
GCF_001068035.fna	kpneumoniae	-	gapA(2)	infB(3)	mdh(6)	pgi(2?)	phoE(9)	rpoB(4)	tonB(13)		1	1	GCF_001068035.1	PRJNA224116	SAMN03198200	JULE00000000.1	na	573	573	Klebsiella pneumoniae	strain=98_KPNE		latest	Contig	Major	Full	ASM106803v1	University of Washington	GCA_001068035.1	NZ_JULE01000217	Klebsiella pneumoniae			98_KPNE			Homo sapiens	USA	WA		UW clinical laboratory
GCF_001068335.fna	kpneumoniae	380	gapA(2)	infB(1)	mdh(1)	pgi(1)	phoE(1)	rpoB(4)	tonB(19)		1	1	GCF_001068335.1	PRJNA224116	SAMN03198197	JULH00000000.1	na	574	573	Klebsiella pneumoniae subsp. ozaenae	strain=977.rep2_SDYS		latest	Contig	Major	Full	ASM106833v1	University of Washington	GCA_001068335.1	NZ_JULH01000001	Klebsiella pneumoniae subsp. ozaenae			977.rep2_SDYS			Homo sapiens	USA	WA		UW clinical laboratory
GCF_001076675.fna	kpneumoniae	34	gapA(2)	infB(3)	mdh(6)	pgi(1)	phoE(9)	rpoB(7)	tonB(4)		1	1	GCF_001076675.1	PRJNA224116	SAMN03197492	JVMK00000000.1	na	72407	573	Klebsiella pneumoniae subsp. pneumoniae	strain=298_SBOY		latest	Scaffold	Major	Full	ASM107667v1	University of Washington	GCA_001076675.1	NZ_JVMK01000138	Klebsiella pneumoniae subsp. pneumoniae			298_SBOY			Homo sapiens	USA	WA		UW clinical laboratory
GCF_001077215.fna	kpneumoniae	380	gapA(2)	infB(1)	mdh(1)	pgi(1)	phoE(1)	rpoB(4)	tonB(19)		1	1	GCF_001077215.1	PRJNA224116	SAMN03198121	JUOG00000000.1	na	573	573	Klebsiella pneumoniae	strain=912_KPNE		latest	Contig	Major	Full	ASM107721v1	University of Washington	GCA_001077215.1	NZ_JUOG01000025	Klebsiella pneumoniae			912_KPNE			Homo sapiens	USA	WA		UW clinical laboratory
GCF_001182385.fna	kpneumoniae	512	gapA(54)	infB(3)	mdh(1)	pgi(1)	phoE(1)	rpoB(1)	tonB(79)	GD	1	1	GCF_001182385.1	PRJNA224116	SAMEA3108417	CDFM00000000.1	na	573	573	Klebsiella pneumoniae	KpVA-1		latest	Contig	Major	Full	KpVA-1	UNIMI	GCA_001182385.1	NZ_CDFM01000001	Klebsiella pneumoniae				KpVA-1					2012
GCF_001182405.fna	kpneumoniae	258	gapA(3)	infB(3)	mdh(1)	pgi(1)	phoE(1)	rpoB(1)	tonB(79)		1	1	GCF_001182405.1	PRJNA224116	SAMEA3108418	CDFP00000000.1	na	573	573	Klebsiella pneumoniae	KpVA-2		latest	Contig	Major	Full	KpVA-2	UNIMI	GCA_001182405.1	NZ_CDFP01000001	Klebsiella pneumoniae				KpVA-2					2013
GCF_001182425.fna	kpneumoniae	258	gapA(3)	infB(3)	mdh(1)	pgi(1)	phoE(1)	rpoB(1)	tonB(79)		1	1	GCF_001182425.1	PRJNA224116	SAMEA3108419	CDFR00000000.1	na	573	573	Klebsiella pneumoniae	KpVA-3		latest	Contig	Major	Full	KpVA-3	UNIMI	GCA_001182425.1	NZ_CDFR01000001	Klebsiella pneumoniae				KpVA-3					2013
GCF_001182445.fna	kpneumoniae	258	gapA(3)	infB(3)	mdh(1)	pgi(1)	phoE(1)	rpoB(1)	tonB(79)		1	1	GCF_001182445.1	PRJNA224116	SAMEA3108420	CDFQ00000000.1	na	573	573	Klebsiella pneumoniae	KpVA-4		latest	Contig	Major	Full	KpVA-4	UNIMI	GCA_001182445.1	NZ_CDFQ01000001	Klebsiella pneumoniae				KpVA-4					2011
GCF_001182465.fna	kpneumoniae	258	gapA(3)	infB(3)	mdh(1)	pgi(1)	phoE(1)	rpoB(1)	tonB(79)		1	1	GCF_001182465.1	PRJNA224116	SAMEA3108421	CDFO00000000.1	na	573	573	Klebsiella pneumoniae	KpVA-5		latest	Contig	Major	Full	KpVA-5	UNIMI	GCA_001182465.1	NZ_CDFO01000001	Klebsiella pneumoniae				KpVA-5					2011
GCF_001182485.fna	kpneumoniae	258	gapA(3)	infB(3)	mdh(1)	pgi(1)	phoE(1)	rpoB(1)	tonB(79)		1	1	GCF_001182485.1	PRJNA224116	SAMEA3108422	CDGA00000000.1	na	573	573	Klebsiella pneumoniae	KpVA-6		latest	Contig	Major	Full	KpVA-6	UNIMI	GCA_001182485.1	NZ_CDGA01000001	Klebsiella pneumoniae				KpVA-6					2011
GCF_001182505.fna	kpneumoniae	258	gapA(3)	infB(3)	mdh(1)	pgi(1)	phoE(1)	rpoB(1)	tonB(79)		1	1	GCF_001182505.1	PRJNA224116	SAMEA3108423	CDGB00000000.1	na	573	573	Klebsiella pneumoniae	KpVA-7		latest	Contig	Major	Full	KpVA-7	UNIMI	GCA_001182505.1	NZ_CDGB01000001	Klebsiella pneumoniae				KpVA-7					2011
GCF_001182525.fna	kpneumoniae	512	gapA(54)	infB(3)	mdh(1)	pgi(1)	phoE(1)	rpoB(1)	tonB(79)	GD	1	1	GCF_001182525.1	PRJNA224116	SAMEA3108424	CDGC00000000.1	na	573	573	Klebsiella pneumoniae	KpVA-8		latest	Contig	Major	Full	KpVA-8	UNIMI	GCA_001182525.1	NZ_CDGC01000001	Klebsiella pneumoniae				KpVA-8					2013
GCF_001182545.fna	kpneumoniae	512	gapA(54)	infB(3)	mdh(1)	pgi(1)	phoE(1)	rpoB(1)	tonB(79)	GD	1	1	GCF_001182545.1	PRJNA224116	SAMEA3108425	CDGD00000000.1	na	573	573	Klebsiella pneumoniae	KpVA-9		latest	Contig	Major	Full	KpVA-9	UNIMI	GCA_001182545.1	NZ_CDGD01000001	Klebsiella pneumoniae				KpVA-9					2013
GCF_001182565.fna	kpneumoniae	512	gapA(54)	infB(3)	mdh(1)	pgi(1)	phoE(1)	rpoB(1)	tonB(79)	GD	1	1	GCF_001182565.1	PRJNA224116	SAMEA3108426	CDFT00000000.1	na	573	573	Klebsiella pneumoniae	KpVA-10		latest	Contig	Major	Full	KpVA-10	UNIMI	GCA_001182565.1	NZ_CDFT01000001	Klebsiella pneumoniae				KpVA-10					2013
GCF_001182585.fna	kpneumoniae	512	gapA(54)	infB(3)	mdh(1)	pgi(1)	phoE(1)	rpoB(1)	tonB(79)	GD	1	1	GCF_001182585.1	PRJNA224116	SAMEA3108427	CDFU00000000.1	na	573	573	Klebsiella pneumoniae	KpVA-11		latest	Contig	Major	Full	KpVA-11	UNIMI	GCA_001182585.1	NZ_CDFU01000001	Klebsiella pneumoniae				KpVA-11					2013
GCF_001182605.fna	kpneumoniae	512	gapA(54)	infB(3)	mdh(1)	pgi(1)	phoE(1)	rpoB(1)	tonB(79)	GD	1	1	GCF_001182605.1	PRJNA224116	SAMEA3108428	CDFV00000000.1	na	573	573	Klebsiella pneumoniae	KpVA-12		latest	Contig	Major	Full	KpVA-12	UNIMI	GCA_001182605.1	NZ_CDFV01000001	Klebsiella pneumoniae				KpVA-12					2013
GCF_001182625.fna	kpneumoniae	512	gapA(54)	infB(3)	mdh(1)	pgi(1)	phoE(1)	rpoB(1)	tonB(79)	GD	1	1	GCF_001182625.1	PRJNA224116	SAMEA3108429	CDFY00000000.1	na	573	573	Klebsiella pneumoniae	KpVA-13		latest	Contig	Major	Full	KpVA-13	UNIMI	GCA_001182625.1	NZ_CDFY01000001	Klebsiella pneumoniae				KpVA-13					2013
GCF_001182645.fna	kpneumoniae	512	gapA(54)	infB(3)	mdh(1)	pgi(1)	phoE(1)	rpoB(1)	tonB(79)	GD	1	1	GCF_001182645.1	PRJNA224116	SAMEA3108430	CDFW00000000.1	na	573	573	Klebsiella pneumoniae	KpVA-14		latest	Contig	Major	Full	KpVA-14	UNIMI	GCA_001182645.1	NZ_CDFW01000001	Klebsiella pneumoniae				KpVA-14					2013
GCF_001182665.fna	kpneumoniae	512	gapA(54)	infB(3)	mdh(1)	pgi(1)	phoE(1)	rpoB(1)	tonB(79)	GD	1	1	GCF_001182665.1	PRJNA224116	SAMEA3108431	CDFZ00000000.1	na	573	573	Klebsiella pneumoniae	KpVA-15		latest	Contig	Major	Full	KpVA-15	UNIMI	GCA_001182665.1	NZ_CDFZ01000001	Klebsiella pneumoniae				KpVA-15					2013
GCF_001182685.fna	kpneumoniae	512	gapA(54)	infB(3)	mdh(1)	pgi(1)	phoE(1)	rpoB(1)	tonB(79)	GD	1	1	GCF_001182685.1	PRJNA224116	SAMEA3108432	CDFX00000000.1	na	573	573	Klebsiella pneumoniae	KpVA-16		latest	Scaffold	Major	Full	KpVA-16	UNIMI	GCA_001182685.1	NZ_CDFX01000001	Klebsiella pneumoniae				KpVA-16					2013
GCF_001185665.fna	kpneumoniae	309	gapA(2)	infB(9)	mdh(2)	pgi(1)	phoE(13)	rpoB(1)	tonB(10)		1	1	GCF_001185665.1	PRJNA224116	SAMN03280386	LGJJ00000000.1	na	573	573	Klebsiella pneumoniae	strain=MGH83		latest	Scaffold	Major	Full	Kleb_pneu_MGH83_V1	Broad Institute	GCA_001185665.1	NZ_KQ236792	Klebsiella pneumoniae			MGH83			Homo sapiens			2014
GCF_001185675.fna	kpneumoniae	258	gapA(3)	infB(3)	mdh(1)	pgi(1)	phoE(1)	rpoB(1)	tonB(79)		1	1	GCF_001185675.1	PRJNA224116	SAMN03280380	LGJK00000000.1	na	573	573	Klebsiella pneumoniae	strain=CHS240		latest	Scaffold	Major	Full	Kleb_pneu_CHS240_V1	Broad Institute	GCA_001185675.1	NZ_KQ236764	Klebsiella pneumoniae			CHS240			Homo sapiens	USA		2014
GCF_001185685.fna	kpneumoniae	258	gapA(3)	infB(3)	mdh(1)	pgi(1)	phoE(1)	rpoB(1)	tonB(79)		1	1	GCF_001185685.1	PRJNA224116	SAMN03280420	LGJI00000000.1	na	573	573	Klebsiella pneumoniae	strain=UCI69		latest	Scaffold	Major	Full	Kleb_pneu_UCI69_V1	Broad Institute	GCA_001185685.1	NZ_KQ236771	Klebsiella pneumoniae			UCI69			Homo sapiens			2013
GCF_001185695.fna	kpneumoniae	258	gapA(3)	infB(3)	mdh(1)	pgi(1)	phoE(1)	rpoB(1)	tonB(79)		1	1	GCF_001185695.1	PRJNA224116	SAMN03280379	LGJL00000000.1	na	573	573	Klebsiella pneumoniae	strain=CHS239		latest	Scaffold	Major	Full	Kleb_pneu_CHS239_V1	Broad Institute	GCA_001185695.1	NZ_KQ236782	Klebsiella pneumoniae			CHS239			Homo sapiens	USA		2014
GCF_001185745.fna	kpneumoniae	258	gapA(3)	infB(3)	mdh(1)	pgi(1)	phoE(1)	rpoB(1)	tonB(79)		1	1	GCF_001185745.1	PRJNA224116	SAMN03280378	LGJM00000000.1	na	573	573	Klebsiella pneumoniae	strain=CHS238		latest	Scaffold	Major	Full	Kleb_pneu_CHS238_V1	Broad Institute	GCA_001185745.1	NZ_KQ236801	Klebsiella pneumoniae			CHS238			Homo sapiens	USA		2014
GCF_001185755.fna	kpneumoniae	258	gapA(3)	infB(3)	mdh(1)	pgi(1)	phoE(1)	rpoB(1)	tonB(79)		1	1	GCF_001185755.1	PRJNA224116	SAMN03280353	LGJN00000000.1	na	573	573	Klebsiella pneumoniae	strain=CHS212		latest	Scaffold	Major	Full	Kleb_pneu_CHS212_V1	Broad Institute	GCA_001185755.1	NZ_KQ236816	Klebsiella pneumoniae			CHS212			Homo sapiens	USA		2014
GCF_001185765.fna	kpneumoniae	258	gapA(3)	infB(3)	mdh(1)	pgi(1)	phoE(1)	rpoB(1)	tonB(79)		1	1	GCF_001185765.1	PRJNA224116	SAMN03280339	LGJO00000000.1	na	573	573	Klebsiella pneumoniae	strain=CHS198		latest	Scaffold	Major	Full	Kleb_pneu_CHS198_V1	Broad Institute	GCA_001185765.1	NZ_KQ236830	Klebsiella pneumoniae			CHS198			Homo sapiens	USA		2014
GCF_001185775.fna	kpneumoniae	258	gapA(3)	infB(3)	mdh(1)	pgi(1)	phoE(1)	rpoB(1)	tonB(79)		0	1	GCF_001185775.1	PRJNA224116	SAMN03280337	LGJP00000000.1	na	573	573	Klebsiella pneumoniae	strain=CHS196		latest	Scaffold	Major	Full	Kleb_pneu_CHS196_V1	Broad Institute	GCA_001185775.1	NZ_KQ236825	Klebsiella pneumoniae			CHS196			Homo sapiens	USA		2014
GCF_001185825.fna	kpneumoniae	258	gapA(3)	infB(3)	mdh(1)	pgi(1)	phoE(1)	rpoB(1)	tonB(79)		1	1	GCF_001185825.1	PRJNA224116	SAMN03280328	LGJQ00000000.1	na	573	573	Klebsiella pneumoniae	strain=CHS187		latest	Scaffold	Major	Full	Kleb_pneu_CHS187_V1	Broad Institute	GCA_001185825.1	NZ_KQ236837	Klebsiella pneumoniae			CHS187			Homo sapiens	USA		2014
GCF_001185835.fna	kpneumoniae	258	gapA(3)	infB(3)	mdh(1)	pgi(1)	phoE(1)	rpoB(1)	tonB(79)		1	1	GCF_001185835.1	PRJNA224116	SAMN03280319	LGJR00000000.1	na	573	573	Klebsiella pneumoniae	strain=CHS178		latest	Scaffold	Major	Full	Kleb_pneu_CHS178_V1	Broad Institute	GCA_001185835.1	NZ_KQ236844	Klebsiella pneumoniae			CHS178			Homo sapiens	USA		2014
GCF_001185865.fna	kpneumoniae	14	gapA(1)	infB(6)	mdh(1)	pgi(1)	phoE(1)	rpoB(1)	tonB(1)	GD	1	0	GCF_001185865.1	PRJNA224116	SAMN03280316	LGJS00000000.1	na	573	573	Klebsiella pneumoniae	strain=CHS175		latest	Scaffold	Major	Full	Kleb_pneu_CHS175_V1	Broad Institute	GCA_001185865.1	NZ_KQ236853	Klebsiella pneumoniae			CHS175			Homo sapiens	USA		2014
GCF_001185895.fna	kpneumoniae	258	gapA(3)	infB(3)	mdh(1)	pgi(1)	phoE(1)	rpoB(1)	tonB(79)		1	1	GCF_001185895.1	PRJNA224116	SAMN03280312	LGJT00000000.1	na	573	573	Klebsiella pneumoniae	strain=CHS171		latest	Scaffold	Major	Full	Kleb_pneu_CHS171_V1	Broad Institute	GCA_001185895.1	NZ_KQ236869	Klebsiella pneumoniae			CHS171			Homo sapiens	USA		2014
GCF_001185915.fna	kpneumoniae	-	gapA(2)	infB(6)	mdh(1)	pgi(~42)	phoE(10)	rpoB(4)	tonB(5)		0	1	GCF_001185915.1	PRJNA224116	SAMN03280279	LGJU00000000.1	na	573	573	Klebsiella pneumoniae	strain=CHS136		latest	Scaffold	Major	Full	Kleb_pneu_CHS136_V1	Broad Institute	GCA_001185915.1	NZ_KQ236874	Klebsiella pneumoniae			CHS136			Homo sapiens	USA		2014
GCF_001185925.fna	kpneumoniae	258	gapA(3)	infB(3)	mdh(1)	pgi(1)	phoE(1)	rpoB(1)	tonB(79)		1	1	GCF_001185925.1	PRJNA224116	SAMN03280273	LGJV00000000.1	na	573	573	Klebsiella pneumoniae	strain=CHS130		latest	Scaffold	Major	Full	Kleb_pneu_CHS130_V1	Broad Institute	GCA_001185925.1	NZ_KQ236887	Klebsiella pneumoniae			CHS130			Homo sapiens	USA		2014
GCF_001185945.fna	kpneumoniae	258	gapA(3)	infB(3)	mdh(1)	pgi(1)	phoE(1)	rpoB(1)	tonB(79)		1	1	GCF_001185945.1	PRJNA224116	SAMN03280267	LGJW00000000.1	na	573	573	Klebsiella pneumoniae	strain=CHS124		latest	Scaffold	Major	Full	Kleb_pneu_CHS124_V1	Broad Institute	GCA_001185945.1	NZ_KQ236897	Klebsiella pneumoniae			CHS124			Homo sapiens	USA		2014
GCF_001185955.fna	kpneumoniae	258	gapA(3)	infB(3)	mdh(1)	pgi(1)	phoE(1)	rpoB(1)	tonB(79)		1	1	GCF_001185955.1	PRJNA224116	SAMN03280263	LGJX00000000.1	na	573	573	Klebsiella pneumoniae	strain=CHS120		latest	Scaffold	Major	Full	Kleb_pneu_CHS120_V1	Broad Institute	GCA_001185955.1	NZ_KQ236903	Klebsiella pneumoniae			CHS120			Homo sapiens	USA		2014
GCF_001185985.fna	kpneumoniae	258	gapA(3)	infB(3)	mdh(1)	pgi(1)	phoE(1)	rpoB(1)	tonB(79)		1	1	GCF_001185985.1	PRJNA224116	SAMN03280262	LGJY00000000.1	na	573	573	Klebsiella pneumoniae	strain=CHS119		latest	Scaffold	Major	Full	Kleb_pneu_CHS119_V1	Broad Institute	GCA_001185985.1	NZ_KQ236914	Klebsiella pneumoniae			CHS119			Homo sapiens	USA		2014
GCF_001186005.fna	kpneumoniae	258	gapA(3)	infB(3)	mdh(1)	pgi(1)	phoE(1)	rpoB(1)	tonB(79)		1	1	GCF_001186005.1	PRJNA224116	SAMN03280251	LGJZ00000000.1	na	573	573	Klebsiella pneumoniae	strain=CHS108		latest	Scaffold	Major	Full	Kleb_pneu_CHS108_V1	Broad Institute	GCA_001186005.1	NZ_KQ236922	Klebsiella pneumoniae			CHS108			Homo sapiens	USA		2014
GCF_001186025.fna	kpneumoniae	258	gapA(3)	infB(3)	mdh(1)	pgi(1)	phoE(1)	rpoB(1)	tonB(79)		1	1	GCF_001186025.1	PRJNA224116	SAMN03280246	LGKA00000000.1	na	573	573	Klebsiella pneumoniae	strain=CHS103		latest	Scaffold	Major	Full	Kleb_pneu_CHS103_V1	Broad Institute	GCA_001186025.1	NZ_KQ236929	Klebsiella pneumoniae			CHS103			Homo sapiens	USA		2014
GCF_001186035.fna	kpneumoniae	258	gapA(3)	infB(3)	mdh(1)	pgi(1)	phoE(1)	rpoB(1)	tonB(79)		1	1	GCF_001186035.1	PRJNA224116	SAMN03280230	LGKB00000000.1	na	573	573	Klebsiella pneumoniae	strain=CHS87		latest	Scaffold	Major	Full	Kleb_pneu_CHS87_V1	Broad Institute	GCA_001186035.1	NZ_KQ236936	Klebsiella pneumoniae			CHS87			Homo sapiens	USA		2014
GCF_001186065.fna	kpneumoniae	11	gapA(3)	infB(3)	mdh(1)	pgi(1)	phoE(1)	rpoB(1)	tonB(4)		1	0	GCF_001186065.1	PRJNA224116	SAMN03280229	LGKC00000000.1	na	573	573	Klebsiella pneumoniae	strain=CHS86		latest	Scaffold	Major	Full	Kleb_pneu_CHS86_V1	Broad Institute	GCA_001186065.1	NZ_KQ236947	Klebsiella pneumoniae			CHS86			Homo sapiens	USA		2014
GCF_001238585.fna	kpneumoniae	258	gapA(3)	infB(3)	mdh(1)	pgi(1)	phoE(1)	rpoB(1)	tonB(79)		1	1	GCF_001238585.1	PRJNA224116	SAMN03840817	LGAB00000000.1	na	573	573	Klebsiella pneumoniae	strain=ST258		latest	Scaffold	Major	Full	ASM123858v1	The University of Queensland	GCA_001238585.1	NZ_LGAB01000001	Klebsiella pneumoniae			ST258		urine	Homo sapiens	Australia	Brisbane	2014	Hanna Sidjabat
GCF_001275285.fna	kpneumoniae	258	gapA(3)	infB(3)	mdh(1)	pgi(1)	phoE(1)	rpoB(1)	tonB(79)		1	1	GCF_001275285.1	PRJNA224116	SAMN03997506	LIPM00000000.1	na	573	573	Klebsiella pneumoniae	strain=SY-A		latest	Contig	Major	Full	ASM127528v1	UCLA Medical Center	GCA_001275285.1	NZ_LIPM01000054	Klebsiella pneumoniae			SY-A		Bile fluid	Homo sapiens	USA	California	2014	UCLA
GCF_001275295.fna	kpneumoniae	258	gapA(3)	infB(3)	mdh(1)	pgi(1)	phoE(1)	rpoB(1)	tonB(79)		1	1	GCF_001275295.1	PRJNA224116	SAMN03997511	LIPL00000000.1	na	573	573	Klebsiella pneumoniae	strain=SY-B		latest	Contig	Major	Full	ASM127529v1	UCLA Medical Center	GCA_001275295.1	NZ_LIPL01000102	Klebsiella pneumoniae			SY-B		Respiratory	Homo sapiens	USA	California	2014	UCLA
GCF_001275305.fna	kpneumoniae	258	gapA(3)	infB(3)	mdh(1)	pgi(1)	phoE(1)	rpoB(1)	tonB(79)		1	1	GCF_001275305.1	PRJNA224116	SAMN03997513	LIPK00000000.1	na	573	573	Klebsiella pneumoniae	strain=SY-B2		latest	Contig	Major	Full	ASM127530v1	UCLA Medical Center	GCA_001275305.1	NZ_LIPK01000096	Klebsiella pneumoniae			SY-B2		blood	Homo sapiens	USA	California	2014	UCLA
GCF_001280925.fna	kpneumoniae	-	gapA(18)	infB(22)	mdh(~55)	pgi(16)	phoE(11)	rpoB(13)	tonB(51)		1	1	GCF_001280925.1	PRJNA224116	SAMN03955386		na	72407	573	Klebsiella pneumoniae subsp. pneumoniae	strain=HKUOPLC		latest	Complete Genome	Major	Full	ASM128092v1	University of Hong Kong	GCA_001280925.1	NZ_CP012300	Klebsiella pneumoniae subsp. pneumoniae			HKUOPLC		giant panda feces		Hong Kong		2013
GCF_001307175.fna	kpneumoniae	14	gapA(1)	infB(6)	mdh(1)	pgi(1)	phoE(1)	rpoB(1)	tonB(1)	GD	1	1	GCF_001307175.1	PRJNA224116	SAMN04044480		na	573	573	Klebsiella pneumoniae	strain=KP617		latest	Complete Genome	Major	Full	ASM130717v1	Korea National Institute of Health	Korea Centers for Disease Control & Prevention	NZ_CP012753	Klebsiella pneumoniae			KP617		Burn Patient	Homo sapiens	Korea	Seoul	2013	KEPCO Medical Center
GCF_001316495.fna	kpneumoniae	101	gapA(2)	infB(6)	mdh(1)	pgi(5)	phoE(4)	rpoB(1)	tonB(6)		1	1	GCF_001316495.2	PRJNA224116	SAMN04011419	LJDK00000000.2	na	72407	573	Klebsiella pneumoniae subsp. pneumoniae	strain=ST101:950171785		latest	Contig	Major	Full	UNN39_S3v.02	University of KwaZulu Natal	GCA_001316495.2	NZ_LJDK02000001	Klebsiella pneumoniae subsp. pneumoniae			ST101:950171785			Homo sapiens	South Africa	Durban		Lancet Laboratories
GCF_001316565.fna	kpneumoniae	101	gapA(2)	infB(6)	mdh(1)	pgi(5)	phoE(4)	rpoB(1)	tonB(6)		1	1	GCF_001316565.2	PRJNA224116	SAMN04011426	LJDT00000000.2	na	72407	573	Klebsiella pneumoniae subsp. pneumoniae	strain=ST101:960186733		latest	Contig	Major	Full	UNN46_S10v.02	University of KwaZulu Natal	GCA_001316565.2	NZ_LJDT02000001	Klebsiella pneumoniae subsp. pneumoniae			ST101:960186733			Homo sapiens	South Africa	Durban		Lancet Laboratories
GCF_001316645.fna	kpneumoniae	101	gapA(2)	infB(6)	mdh(1)	pgi(5)	phoE(4)	rpoB(1)	tonB(6)		1	1	GCF_001316645.2	PRJNA224116	SAMN04011433	LJEA00000000.2	na	72407	573	Klebsiella pneumoniae subsp. pneumoniae	strain=ST101:951373950		latest	Contig	Major	Full	v02	University of KwaZulu Natal	GCA_001316645.2	NZ_LJEA02000001	Klebsiella pneumoniae subsp. pneumoniae			ST101:951373950		blood	Homo sapiens	South Africa	Durban	2013	Lancet Laboratories
GCF_001316695.fna	kpneumoniae	101	gapA(2)	infB(6)	mdh(1)	pgi(5)	phoE(4)	rpoB(1)	tonB(6)		0	1	GCF_001316695.2	PRJNA224116	SAMN04011436	LJEC00000000.2	na	72407	573	Klebsiella pneumoniae subsp. pneumoniae	strain=ST101:945165838		latest	Contig	Major	Full	v02	University of KwaZulu Natal	GCA_001316695.2	NZ_LJEC02000001	Klebsiella pneumoniae subsp. pneumoniae			ST101:945165838		pus swab from leg	Homo sapiens	South Africa	Durban	2013	Lancet Laboratories
GCF_001316745.fna	kpneumoniae	101	gapA(2)	infB(6)	mdh(1)	pgi(5)	phoE(4)	rpoB(1)	tonB(6)		1	1	GCF_001316745.2	PRJNA224116	SAMN04011438	LJEE00000000.2	na	72407	573	Klebsiella pneumoniae subsp. pneumoniae	strain=ST101:945169659		latest	Contig	Major	Full	18_S10v02	University of KwaZulu Natal	GCA_001316745.2	NZ_LJEE02000001	Klebsiella pneumoniae subsp. pneumoniae			ST101:945169659		urine	Homo sapiens	South Africa	Durban	2013	Lancet Laboratories
GCF_001316765.fna	kpneumoniae	2017	gapA(2)	infB(6)	mdh(1)	pgi(5)	phoE(4)	rpoB(117)	tonB(6)		1	1	GCF_001316765.2	PRJNA224116	SAMN04011441	LJEH00000000.2	na	72407	573	Klebsiella pneumoniae subsp. pneumoniae	strain=ST2017:950118422		latest	Contig	Major	Full	29_S13v02	University of KwaZulu Natal	GCA_001316765.2	NZ_LJEH02000001	Klebsiella pneumoniae subsp. pneumoniae			ST2017:950118422		abdominal swab	Homo sapiens	South Africa	Durban	2012	Lancet Laboratories
GCF_001316785.fna	kpneumoniae	101	gapA(2)	infB(6)	mdh(1)	pgi(5)	phoE(4)	rpoB(1)	tonB(6)		1	1	GCF_001316785.2	PRJNA224116	SAMN04011420	LJDN00000000.2	na	72407	573	Klebsiella pneumoniae subsp. pneumoniae	strain=ST101:950173000		latest	Contig	Major	Full	UNN40_S4v.02	University of KwaZulu Natal	GCA_001316785.2	NZ_LJDN02000001	Klebsiella pneumoniae subsp. pneumoniae			ST101:950173000			Homo sapiens	South Africa	Durban		Lancet Laboratories
GCF_001316845.fna	kpneumoniae	323	gapA(2)	infB(1)	mdh(1)	pgi(1)	phoE(9)	rpoB(1)	tonB(93)		1	1	GCF_001316845.2	PRJNA224116	SAMN04011425	LJDR00000000.2	na	72407	573	Klebsiella pneumoniae subsp. pneumoniae	strain=ST323:941530379		latest	Contig	Major	Full	UNN45_S9v.02	University of KwaZulu Natal	GCA_001316845.2	NZ_LJDR02000001	Klebsiella pneumoniae subsp. pneumoniae			ST323:941530379			Homo sapiens	South Africa	Durban		Lancet Laboratories
GCF_001316865.fna	kpneumoniae	14	gapA(1)	infB(6)	mdh(1)	pgi(1)	phoE(1)	rpoB(1)	tonB(1)	GD	1	0	GCF_001316865.2	PRJNA224116	SAMN04011430	LJDW00000000.2	na	72407	573	Klebsiella pneumoniae subsp. pneumoniae	strain=ST14:944535499		latest	Contig	Major	Full	ASM131686v2	University of KwaZulu Natal	GCA_001316865.2	NZ_LJDW02000001	Klebsiella pneumoniae subsp. pneumoniae			ST14:944535499			Homo sapiens	South Africa	Durban		Lancet Laboratories
GCF_001316895.fna	kpneumoniae	101	gapA(2)	infB(6)	mdh(1)	pgi(5)	phoE(4)	rpoB(1)	tonB(6)		1	1	GCF_001316895.2	PRJNA224116	SAMN04011434	LJDZ00000000.2	na	72407	573	Klebsiella pneumoniae subsp. pneumoniae	strain=ST2016:951362657		latest	Contig	Major	Full	v02	University of KwaZulu Natal	GCA_001316895.2	NZ_LJDZ02000001	Klebsiella pneumoniae subsp. pneumoniae			ST2016:951362657			Homo sapiens	South Africa	Durban		Lancet Laboratories
GCF_001316925.fna	kpneumoniae	2017	gapA(2)	infB(6)	mdh(1)	pgi(5)	phoE(4)	rpoB(117)	tonB(6)		1	1	GCF_001316925.2	PRJNA224116	SAMN04011440	LJEF00000000.2	na	72407	573	Klebsiella pneumoniae subsp. pneumoniae	strain=ST2017:950117510		latest	Contig	Major	Full	21_S12v02	University of KwaZulu Natal	GCA_001316925.2	NZ_LJEF02000001	Klebsiella pneumoniae subsp. pneumoniae			ST2017:950117510		urine	Homo sapiens	South Africa	Durban	2012	Lancet Laboratories
GCF_001316945.fna	kpneumoniae	2017	gapA(2)	infB(6)	mdh(1)	pgi(5)	phoE(4)	rpoB(117)	tonB(6)		1	0	GCF_001316945.2	PRJNA224116	SAMN04011439	LJEG00000000.2	na	72407	573	Klebsiella pneumoniae subsp. pneumoniae	strain=ST2017:950142398		latest	Contig	Major	Full	20_S11v02	University of KwaZulu Natal	GCA_001316945.2	NZ_LJEG02000001	Klebsiella pneumoniae subsp. pneumoniae			ST2017:950142398		tracheal fluid	Homo sapiens	South Africa	Durban		Lancet Laboratories
GCF_001316955.fna	kpneumoniae	101	gapA(2)	infB(6)	mdh(1)	pgi(5)	phoE(4)	rpoB(1)	tonB(6)		0	1	GCF_001316955.2	PRJNA224116	SAMN04011442	LJEI00000000.2	na	72407	573	Klebsiella pneumoniae subsp. pneumoniae	strain=ST101:957083896		latest	Contig	Major	Full	v02	University of KwaZulu Natal	GCA_001316955.2	NZ_LJEI02000001	Klebsiella pneumoniae subsp. pneumoniae			ST101:957083896		urine	Homo sapiens	South Africa	Durban	2013	Lancet Laboratories
GCF_001316985.fna	kpneumoniae	101	gapA(2)	infB(6)	mdh(1)	pgi(5)	phoE(4)	rpoB(1)	tonB(6)		1	1	GCF_001316985.2	PRJNA224116	SAMN04011443	LJEJ00000000.2	na	72407	573	Klebsiella pneumoniae subsp. pneumoniae	strain=ST101:951384356		latest	Contig	Major	Full	32_S15v02	University of KwaZulu Natal	GCA_001316985.2	NZ_LJEJ02000001	Klebsiella pneumoniae subsp. pneumoniae			ST101:951384356		TIP	Homo sapiens	South Africa	Durban	2013	Lancet Laboratories
GCF_001317005.fna	kpneumoniae	101	gapA(2)	infB(6)	mdh(1)	pgi(5)	phoE(4)	rpoB(1)	tonB(6)		1	1	GCF_001317005.2	PRJNA224116	SAMN04011444	LJEK00000000.2	na	72407	573	Klebsiella pneumoniae subsp. pneumoniae	strain=ST101:957089165		latest	Contig	Major	Full	34_S16v02	University of KwaZulu Natal	GCA_001317005.2	NZ_LJEK02000001	Klebsiella pneumoniae subsp. pneumoniae			ST101:957089165		pus swab (trachea)	Homo sapiens	South Africa	Durban		Lancet Laboratories
GCF_001317015.fna	kpneumoniae	101	gapA(2)	infB(6)	mdh(1)	pgi(5)	phoE(4)	rpoB(1)	tonB(6)		0	1	GCF_001317015.2	PRJNA224116	SAMN04011445	LJEL00000000.2	na	72407	573	Klebsiella pneumoniae subsp. pneumoniae	strain=ST101:957083320		latest	Contig	Major	Full	35_S17v02	University of KwaZulu Natal	GCA_001317015.2	NZ_LJEL02000001	Klebsiella pneumoniae subsp. pneumoniae			ST101:957083320		urine	Homo sapiens	South Africa	Durban	2013	Lancet Laboratories
GCF_001317035.fna	kpneumoniae	101	gapA(2)	infB(6)	mdh(1)	pgi(5)	phoE(4)	rpoB(1)	tonB(6)		1	1	GCF_001317035.2	PRJNA224116	SAMN04011447	LJEN00000000.2	na	72407	573	Klebsiella pneumoniae subsp. pneumoniae	strain=ST101:U44822 (26/7/13)		latest	Contig	Major	Full	38_S19v.02	University of KwaZulu Natal	GCA_001317035.2	NZ_LJEN02000001	Klebsiella pneumoniae subsp. pneumoniae			ST101:U44822 (26/7/13)			Homo sapiens	South Africa	Durban		Lancet Laboratories
GCF_001317095.fna	kpneumoniae	1478	gapA(16)	infB(24)	mdh(21)	pgi(27)	phoE(54)	rpoB(22)	tonB(105)		0	1	GCF_001317095.1	PRJNA224116	SAMN04011450	LJEQ00000000.1	na	72407	573	Klebsiella pneumoniae subsp. pneumoniae	strain=ST1478:939997103		latest	Contig	Major	Full	ASM131709v1	University of KwaZulu Natal	GCA_001317095.1	NZ_LJEQ01000001	Klebsiella pneumoniae subsp. pneumoniae			ST1478:939997103		art line	Homo sapiens	South Africa	Durban		Lancet Laboratories
GCF_001317165.fna	kpneumoniae	101	gapA(2)	infB(6)	mdh(1)	pgi(5)	phoE(4)	rpoB(1)	tonB(6)		0	1	GCF_001317165.2	PRJNA224116	SAMN04011454	LJEU00000000.2	na	72407	573	Klebsiella pneumoniae subsp. pneumoniae	strain=ST101:939996824		latest	Contig	Major	Full	52_S26v.02	University of KwaZulu Natal	GCA_001317165.2	NZ_LJEU02000001	Klebsiella pneumoniae subsp. pneumoniae			ST101:939996824		pus	Homo sapiens	South Africa	Durban	2013	Lancet Laboratories
GCF_001317295.fna	kpneumoniae	101	gapA(2)	infB(6)	mdh(1)	pgi(5)	phoE(4)	rpoB(1)	tonB(6)		1	1	GCF_001317295.2	PRJNA224116	SAMN04011455	LJFE00000000.2	na	72407	573	Klebsiella pneumoniae subsp. pneumoniae	strain=ST101:951363981		latest	Contig	Major	Full	53_S27v.02	University of KwaZulu Natal	GCA_001317295.2	NZ_LJFE02000001	Klebsiella pneumoniae subsp. pneumoniae			ST101:951363981		urine	Homo sapiens	South Africa	Durban	2013	Lancet Laboratories
GCF_001317375.fna	kpneumoniae	101	gapA(2)	infB(6)	mdh(1)	pgi(5)	phoE(4)	rpoB(1)	tonB(6)		0	1	GCF_001317375.2	PRJNA224116	SAMN04011446	LJEM00000000.2	na	72407	573	Klebsiella pneumoniae subsp. pneumoniae	strain=ST101:945154233		latest	Contig	Major	Full	36_S18v02	University of KwaZulu Natal	GCA_001317375.2	NZ_LJEM02000001	Klebsiella pneumoniae subsp. pneumoniae			ST101:945154233		sputum	Homo sapiens	South Africa	Durban		Lancet Laboratories
GCF_001373075.fna	kpneumoniae	-	gapA(18)	infB(23)	mdh(26)	pgi(61)	phoE(11)	rpoB(39)	tonB(99)		1	1	GCF_001373075.1	PRJNA224116	SAMEA3207734	CDMU00000000.1	na	1316582	573	Klebsiella pneumoniae ATCC 43816	strain=45T1-2A		latest	Contig	Major	Full	PRJEB8210_assembly_1	URMITE	GCA_001373075.1	NZ_CDMU01000001	Klebsiella pneumoniae ATCC 43816			45T1-2A
GCF_001399815.fna	kpneumoniae	258	gapA(3)	infB(3)	mdh(1)	pgi(1)	phoE(1)	rpoB(1)	tonB(79)		1	1	GCF_001399815.1	PRJNA224116	SAMN04075698	LJOO00000000.1	na	72407	573	Klebsiella pneumoniae subsp. pneumoniae	strain=KK207/1		latest	Contig	Major	Full	ScK55	University of Siena	GCA_001399815.1	NZ_LJOO01000171	Klebsiella pneumoniae subsp. pneumoniae			KK207/1		blood	Homo sapiens	Italy	Northern Italy, Genova	2010
GCF_001404095.fna	kpneumoniae	6	gapA(2)	infB(10)	mdh(1)	pgi(1)	phoE(14)	rpoB(3)	tonB(20)		1	1	GCF_001404095.1	PRJNA224116	SAMEA3488276	CXPD00000000.1	na	573	573	Klebsiella pneumoniae	strain=CH1034		latest	Contig	Major	Full	CH1034	UNIVERSITE CLERMONT AUVERGNE	GCA_001404095.1	NZ_CXPD01000001	Klebsiella pneumoniae			CH1034
GCF_001441285.fna	kpneumoniae	11	gapA(3)	infB(3)	mdh(1)	pgi(1)	phoE(1)	rpoB(1)	tonB(4)		1	1	GCF_001441285.1	PRJNA224116	SAMN04012157	LJCD00000000.1	na	573	573	Klebsiella pneumoniae	strain=B86		latest	Scaffold	Major	Full	ASM144128v1	Ariel University	GCA_001441285.1	NZ_LJCD01000012	Klebsiella pneumoniae			B86		blood	Homo sapiens	Israel		2005	Shiri Navon-Venezia
GCF_001441295.fna	kpneumoniae	327	gapA(2)	infB(1)	mdh(1)	pgi(1)	phoE(10)	rpoB(1)	tonB(19)		1	1	GCF_001441295.1	PRJNA224116	SAMN03938576	LJCB00000000.1	na	573	573	Klebsiella pneumoniae	strain=B199		latest	Scaffold	Major	Full	ASM144129v1	Ariel University	GCA_001441295.1	NZ_LJCB01000027	Klebsiella pneumoniae			B199		blood	Homo sapiens	Israel		2005	Shiri Navon-Venezia
GCF_001455995.fna	kpneumoniae	147	gapA(3)	infB(4)	mdh(6)	pgi(1)	phoE(7)	rpoB(4)	tonB(38)	TD	1	0	GCF_001455995.1	PRJNA224116	SAMEA3257677		na	573	573	Klebsiella pneumoniae	strain=MS6671		latest	Complete Genome	Major	Full	MS6671.v1	UQ	GCA_001455995.1	NZ_LN824133	Klebsiella pneumoniae			MS6671		urine	Homo sapiens	United Arab Emirates		2014
GCF_001456055.fna	kpneumoniae	278	gapA(4)	infB(1)	mdh(1)	pgi(1)	phoE(12)	rpoB(1)	tonB(4)		1	1	GCF_001456055.3	PRJNA224116	SAMN04168649		na	573	573	Klebsiella pneumoniae	strain=KpN01		latest	Complete Genome	Minor	Full	ASM145605v3	Calgary Laboratory Services	GCA_001456055.3	NZ_CP012987	Klebsiella pneumoniae			KpN01		urine	Homo sapiens	Canada	Calgary	2013	CLS
GCF_001456095.fna	kpneumoniae	278	gapA(4)	infB(1)	mdh(1)	pgi(1)	phoE(12)	rpoB(1)	tonB(4)		1	1	GCF_001456095.3	PRJNA224116	SAMN04168654		na	573	573	Klebsiella pneumoniae	strain=KpN06		latest	Complete Genome	Minor	Full	ASM145609v3	Calgary Laboratory Services	GCA_001456095.3	NZ_CP012992	Klebsiella pneumoniae			KpN06		blood	Homo sapiens	Canada	Calgary	2013	CLS
GCF_001456135.fna	kpneumoniae	941	gapA(6)	infB(3)	mdh(1)	pgi(20)	phoE(12)	rpoB(4)	tonB(4)		1	0	GCF_001456135.1	PRJNA224116	SAMN03733725		na	573	573	Klebsiella pneumoniae	strain=CAV1193		latest	Complete Genome	Major	Full	ASM145613v1	University of Oxford	GCA_001456135.1	NZ_CP013322	Klebsiella pneumoniae			CAV1193		Respiratory	Homo sapiens	USA	Virginia	2010	Clinical Microbiology University of
GCF_001457255.fna	kpneumoniae	1427	gapA(2)	infB(1)	mdh(10)	pgi(1)	phoE(9)	rpoB(1)	tonB(21)		1	1	GCF_001457255.1	PRJNA224116	SAMN03222863	JUBG00000000.1	na	573	573	Klebsiella pneumoniae	strain=KPOI-1/1		latest	Scaffold	Major	Full	ASM145725v1	unverisity medical center groningen	GCA_001457255.1	NZ_JUBG01000001	Klebsiella pneumoniae			KPOI-1/1		urine	Homo sapiens	Netherlands	Groningen	2012	Jan Arend
GCF_001457265.fna	kpneumoniae	1427	gapA(2)	infB(1)	mdh(10)	pgi(1)	phoE(9)	rpoB(1)	tonB(21)		1	1	GCF_001457265.1	PRJNA224116	SAMN03222864	JTKB00000000.1	na	573	573	Klebsiella pneumoniae	strain=KPOI-1/2		latest	Scaffold	Major	Full	ASM145726v1	unverisity medical center groningen	GCA_001457265.1	NZ_JTKB01000001	Klebsiella pneumoniae			KPOI-1/2		urine	Homo sapiens	Netherlands	Groningen	2012	Jan Arends
GCF_001457275.fna	kpneumoniae	1427	gapA(2)	infB(1)	mdh(10)	pgi(1)	phoE(9)	rpoB(1)	tonB(21)		1	1	GCF_001457275.1	PRJNA224116	SAMN03222865	JTKD00000000.1	na	573	573	Klebsiella pneumoniae	strain=KPOI-1/3		latest	Scaffold	Major	Full	ASM145727v1	unverisity medical center groningen	GCA_001457275.1	NZ_JTKD01000001	Klebsiella pneumoniae			KPOI-1/3		Central venous line	Homo sapiens	Netherlands	Groningen	2012	Jan Arends
GCF_001457285.fna	kpneumoniae	1427	gapA(2)	infB(1)	mdh(10)	pgi(1)	phoE(9)	rpoB(1)	tonB(21)		1	1	GCF_001457285.1	PRJNA224116	SAMN03222890	JTKC00000000.1	na	573	573	Klebsiella pneumoniae	strain=KPOI-1/4		latest	Contig	Major	Full	ASM145728v1	unverisity medical center groningen	GCA_001457285.1	NZ_JTKC01000001	Klebsiella pneumoniae			KPOI-1/4		Central venous line	Homo sapiens	Netherlands	Groningen	2012	Jan Arend
GCF_001457335.fna	kpneumoniae	1427	gapA(2)	infB(1)	mdh(10)	pgi(1)	phoE(9)	rpoB(1)	tonB(21)		1	1	GCF_001457335.1	PRJNA224116	SAMN03223189	JUBH00000000.1	na	573	573	Klebsiella pneumoniae	strain=KPOI-2		latest	Contig	Major	Full	ASM145733v1	unverisity medical center groningen	GCA_001457335.1	NZ_JUBH01000001	Klebsiella pneumoniae			KPOI-2		sputum	Homo sapiens	Netherlands	Groningen	2012	Jan Arends
GCF_001460475.fna	kpneumoniae	1427	gapA(2)	infB(1)	mdh(10)	pgi(1)	phoE(9)	rpoB(1)	tonB(21)		1	1	GCF_001460475.1	PRJNA224116	SAMN03223196	JUDS00000000.1	na	573	573	Klebsiella pneumoniae	strain=KPOI-5		latest	Contig	Major	Full	ASM146047v1	unverisity medical center groningen	GCA_001460475.1	NZ_JUDS01000001	Klebsiella pneumoniae			KPOI-5		throat	Homo sapiens	Netherlands	Groningen	2012	Jan Arends
GCF_001460495.fna	kpneumoniae	1427	gapA(2)	infB(1)	mdh(10)	pgi(1)	phoE(9)	rpoB(1)	tonB(21)		1	1	GCF_001460495.1	PRJNA224116	SAMN03223202	JUBK00000000.1	na	573	573	Klebsiella pneumoniae	strain=KPEI-2		latest	Contig	Major	Full	ASM146049v1	unverisity medical center groningen	GCA_001460495.1	NZ_JUBK01000001	Klebsiella pneumoniae			KPEI-2				Netherlands	Groningen	2012	Mariette Lokate
GCF_001460505.fna	kpneumoniae	1782	gapA(2)	infB(5)	mdh(1)	pgi(1)	phoE(10)	rpoB(1)	tonB(18)		1	1	GCF_001460505.1	PRJNA224116	SAMN03223203	JUBL00000000.1	na	573	573	Klebsiella pneumoniae	strain=KP-11U		latest	Scaffold	Major	Full	ASM146050v1	unverisity medical center groningen	GCA_001460505.1	NZ_JUBL01000010	Klebsiella pneumoniae			KP-11U		Perineum	Homo sapiens	Netherlands	Groningen	2012	Jan Arends
GCF_001460565.fna	kpneumoniae	1427	gapA(2)	infB(1)	mdh(10)	pgi(1)	phoE(9)	rpoB(1)	tonB(21)		1	1	GCF_001460565.1	PRJNA224116	SAMN03223195	JUBI00000000.1	na	573	573	Klebsiella pneumoniae	strain=KPOI-3		latest	Scaffold	Major	Full	ASM146056v1	unverisity medical center groningen	GCA_001460565.1	NZ_JUBI01000001	Klebsiella pneumoniae			KPOI-3		sputum	Homo sapiens	Netherlands	Groningen	2012	Jan Arends
GCF_001460575.fna	kpneumoniae	927	gapA(78)	infB(9)	mdh(2)	pgi(1)	phoE(2)	rpoB(1)	tonB(43)		1	1	GCF_001460575.1	PRJNA224116	SAMN03223281	JUBM00000000.1	na	573	573	Klebsiella pneumoniae	strain=KP-54M		latest	Scaffold	Major	Full	ASM146057v1	unverisity medical center groningen	GCA_001460575.1	NZ_JUBM01000001	Klebsiella pneumoniae			KP-54M		blood	Homo sapiens	Netherlands	Groningen	2012	Jan Arends
GCF_001460975.fna	kpneumoniae	1427	gapA(2)	infB(1)	mdh(10)	pgi(1)	phoE(9)	rpoB(1)	tonB(21)		1	1	GCF_001460975.1	PRJNA224116	SAMN03223201	JUBJ00000000.1	na	573	573	Klebsiella pneumoniae	strain=KPEI-1		latest	Contig	Major	Full	ASM146097v1	unverisity medical center groningen	GCA_001460975.1	NZ_JUBJ01000001	Klebsiella pneumoniae			KPEI-1		patient room	Homo sapiens	Netherlands	Groningen	2012	Mariette Lokate
GCF_001460985.fna	kpneumoniae	1427	gapA(2)	infB(1)	mdh(10)	pgi(1)	phoE(9)	rpoB(1)	tonB(21)		1	1	GCF_001460985.1	PRJNA224116	SAMN03223200	JUDT00000000.1	na	573	573	Klebsiella pneumoniae	strain=KPOI-4		latest	Scaffold	Major	Full	ASM146098v1	unverisity medical center groningen	GCA_001460985.1	NZ_JUDT01000001	Klebsiella pneumoniae			KPOI-4		throat	Homo sapiens	Netherlands	Groningen	2012	Jan Arends
GCF_001462525.fna	kpneumoniae	258	gapA(3)	infB(3)	mdh(1)	pgi(1)	phoE(1)	rpoB(1)	tonB(79)		1	1	GCF_001462525.1	PRJNA224116	SAMN04158273	LNGQ00000000.1	na	573	573	Klebsiella pneumoniae	strain=K48-58		latest	Contig	Major	Full	ASM146252v1	Norwegian National Advisory Unit on Detection of Antimicrobial Resistance	GCA_001462525.1	NZ_LNGQ01000001	Klebsiella pneumoniae			K48-58		Urine	Homo sapiens	Norway		2008	Norwegian National Advisory Unit on
GCF_001462535.fna	kpneumoniae	-	gapA(2)	infB(1)	mdh(5)	pgi(2)	phoE(7)	rpoB(4)	tonB(333)		1	1	GCF_001462535.1	PRJNA224116	SAMN04158271	LNGO00000000.1	na	573	573	Klebsiella pneumoniae	strain=K46-62		latest	Contig	Major	Full	ASM146253v1	Norwegian National Advisory Unit on Detection of Antimicrobial Resistance	GCA_001462535.1	NZ_LNGO01000001	Klebsiella pneumoniae			K46-62		Urine	Homo sapiens	Norway		2007	Norwegian National Advisory Unit on
GCF_001462545.fna	kpneumoniae	258	gapA(3)	infB(3)	mdh(1)	pgi(1)	phoE(1)	rpoB(1)	tonB(79)		1	1	GCF_001462545.1	PRJNA224116	SAMN04158274	LNGR00000000.1	na	573	573	Klebsiella pneumoniae	strain=K52-10		latest	Contig	Major	Full	ASM146254v1	Norwegian National Advisory Unit on Detection of Antimicrobial Resistance	GCA_001462545.1	NZ_LNGR01000001	Klebsiella pneumoniae			K52-10		Rectal swab	Homo sapiens	Norway		2008	Norwegian National Advisory Unit on
GCF_001462555.fna	kpneumoniae	258	gapA(3)	infB(3)	mdh(1)	pgi(1)	phoE(1)	rpoB(1)	tonB(79)		1	1	GCF_001462555.1	PRJNA224116	SAMN04158272	LNGP00000000.1	na	573	573	Klebsiella pneumoniae	strain=K47-25		latest	Contig	Major	Full	ASM146255v1	Norwegian National Advisory Unit on Detection of Antimicrobial Resistance	GCA_001462555.1	NZ_LNGP01000001	Klebsiella pneumoniae			K47-25		Expectorate	Homo sapiens	Norway		2007	Norwegian National Advisory Unit on
GCF_001462605.fna	kpneumoniae	258	gapA(3)	infB(3)	mdh(1)	pgi(1)	phoE(1)	rpoB(1)	tonB(79)		1	1	GCF_001462605.1	PRJNA224116	SAMN04158275	LNGS00000000.1	na	573	573	Klebsiella pneumoniae	strain=K52-36		latest	Contig	Major	Full	ASM146260v1	Norwegian National Advisory Unit on Detection of Antimicrobial Resistance	GCA_001462605.1	NZ_LNGS01000001	Klebsiella pneumoniae			K52-36		Blood	Homo sapiens	Norway		2008	Norwegian National Advisory Unit on
GCF_001462615.fna	kpneumoniae	258	gapA(3)	infB(3)	mdh(1)	pgi(1)	phoE(1)	rpoB(1)	tonB(79)		1	1	GCF_001462615.1	PRJNA224116	SAMN04158276	LNGT00000000.1	na	573	573	Klebsiella pneumoniae	strain=K52-43		latest	Contig	Major	Full	ASM146261v1	Norwegian National Advisory Unit on Detection of Antimicrobial Resistance	GCA_001462615.1	NZ_LNGT01000001	Klebsiella pneumoniae			K52-43		Wound secretion	Homo sapiens	Norway		2008	Norwegian National Advisory Unit on
GCF_001462645.fna	kpneumoniae	258	gapA(3)	infB(3)	mdh(1)	pgi(1)	phoE(1)	rpoB(1)	tonB(79)		1	1	GCF_001462645.1	PRJNA224116	SAMN04158278	LNGV00000000.1	na	573	573	Klebsiella pneumoniae	strain=K53-64		latest	Contig	Major	Full	ASM146264v1	Norwegian National Advisory Unit on Detection of Antimicrobial Resistance	GCA_001462645.1	NZ_LNGV01000001	Klebsiella pneumoniae			K53-64		Urine	Homo sapiens	Norway		2008	Norwegian National Advisory Unit on
GCF_001462655.fna	kpneumoniae	258	gapA(3)	infB(3)	mdh(1)	pgi(1)	phoE(1)	rpoB(1)	tonB(79)		1	1	GCF_001462655.1	PRJNA224116	SAMN04158277	LNGU00000000.1	na	573	573	Klebsiella pneumoniae	strain=K52-74		latest	Contig	Major	Full	ASM146265v1	Norwegian National Advisory Unit on Detection of Antimicrobial Resistance	GCA_001462655.1	NZ_LNGU01000001	Klebsiella pneumoniae			K52-74		Blood	Homo sapiens	Norway		2008	Norwegian National Advisory Unit on
GCF_001462685.fna	kpneumoniae	258	gapA(3)	infB(3)	mdh(1)	pgi(1)	phoE(1)	rpoB(1)	tonB(79)		1	1	GCF_001462685.1	PRJNA224116	SAMN04158279	LNGW00000000.1	na	573	573	Klebsiella pneumoniae	strain=K54-05		latest	Contig	Major	Full	ASM146268v1	Norwegian National Advisory Unit on Detection of Antimicrobial Resistance	GCA_001462685.1	NZ_LNGW01000001	Klebsiella pneumoniae			K54-05		Expectorate	Homo sapiens	Norway		2009	Norwegian National Advisory Unit on
GCF_001462705.fna	kpneumoniae	461	gapA(3)	infB(1)	mdh(13)	pgi(34)	phoE(63)	rpoB(1)	tonB(64)		1	0	GCF_001462705.1	PRJNA224116	SAMN04158280	LNGX00000000.1	na	573	573	Klebsiella pneumoniae	strain=K57-33		latest	Contig	Major	Full	ASM146270v1	Norwegian National Advisory Unit on Detection of Antimicrobial Resistance	GCA_001462705.1	NZ_LNGX01000001	Klebsiella pneumoniae			K57-33		Urine	Homo sapiens	Norway		2009	Norwegian National Advisory Unit on
GCF_001462735.fna	kpneumoniae	11	gapA(3)	infB(3)	mdh(1)	pgi(1)	phoE(1)	rpoB(1)	tonB(4)		1	0	GCF_001462735.1	PRJNA224116	SAMN04158282	LNGZ00000000.1	na	573	573	Klebsiella pneumoniae	strain=K66-45		latest	Contig	Major	Full	ASM146273v1	Norwegian National Advisory Unit on Detection of Antimicrobial Resistance	GCA_001462735.1	NZ_LNGZ01000001	Klebsiella pneumoniae			K66-45		Urine	Homo sapiens	Norway		2010	Norwegian National Advisory Unit on
GCF_001462765.fna	kpneumoniae	258	gapA(3)	infB(3)	mdh(1)	pgi(1)	phoE(1)	rpoB(1)	tonB(79)		1	1	GCF_001462765.1	PRJNA224116	SAMN04158283	LNHA00000000.1	na	573	573	Klebsiella pneumoniae	strain=K66-62		latest	Contig	Major	Full	ASM146276v1	Norwegian National Advisory Unit on Detection of Antimicrobial Resistance	GCA_001462765.1	NZ_LNHA01000001	Klebsiella pneumoniae			K66-62		Expectorate	Homo sapiens	Norway		2010	Norwegian National Advisory Unit on
GCF_001462785.fna	kpneumoniae	258	gapA(3)	infB(3)	mdh(1)	pgi(1)	phoE(1)	rpoB(1)	tonB(79)		1	1	GCF_001462785.1	PRJNA224116	SAMN04158284	LNHB00000000.1	na	573	573	Klebsiella pneumoniae	strain=K66-73		latest	Contig	Major	Full	ASM146278v1	Norwegian National Advisory Unit on Detection of Antimicrobial Resistance	GCA_001462785.1	NZ_LNHB01000001	Klebsiella pneumoniae			K66-73		Rectal swab	Homo sapiens	Norway		2010	Norwegian National Advisory Unit on
GCF_001462795.fna	kpneumoniae	258	gapA(3)	infB(3)	mdh(1)	pgi(1)	phoE(1)	rpoB(1)	tonB(79)		1	1	GCF_001462795.1	PRJNA224116	SAMN04158286	LNHD00000000.1	na	573	573	Klebsiella pneumoniae	strain=K67-17		latest	Contig	Major	Full	ASM146279v1	Norwegian National Advisory Unit on Detection of Antimicrobial Resistance	GCA_001462795.1	NZ_LNHD01000001	Klebsiella pneumoniae			K67-17		Urine	Homo sapiens	Norway		2010	Norwegian National Advisory Unit on
GCF_001462825.fna	kpneumoniae	147	gapA(3)	infB(4)	mdh(6)	pgi(1)	phoE(7)	rpoB(4)	tonB(38)	GD	1	0	GCF_001462825.1	PRJNA224116	SAMN04158287	LNHE00000000.1	na	573	573	Klebsiella pneumoniae	strain=K68-18		latest	Contig	Major	Full	ASM146282v1	Norwegian National Advisory Unit on Detection of Antimicrobial Resistance	GCA_001462825.1	NZ_LNHE01000001	Klebsiella pneumoniae			K68-18		Ear secretion	Homo sapiens	Norway		2010	Norwegian National Advisory Unit on
GCF_001462845.fna	kpneumoniae	147	gapA(3)	infB(4)	mdh(6)	pgi(1)	phoE(7)	rpoB(4)	tonB(38)	GD	1	0	GCF_001462845.1	PRJNA224116	SAMN04158288	LNHF00000000.1	na	573	573	Klebsiella pneumoniae	strain=K68-73		latest	Contig	Major	Full	ASM146284v1	Norwegian National Advisory Unit on Detection of Antimicrobial Resistance	GCA_001462845.1	NZ_LNHF01000001	Klebsiella pneumoniae			K68-73		Urine	Homo sapiens	Norway		2010	Norwegian National Advisory Unit on
GCF_001462865.fna	kpneumoniae	258	gapA(3)	infB(3)	mdh(1)	pgi(1)	phoE(1)	rpoB(1)	tonB(79)	GD	1	1	GCF_001462865.1	PRJNA224116	SAMN04158290	LNHH00000000.1	na	573	573	Klebsiella pneumoniae	strain=50518740		latest	Contig	Major	Full	ASM146286v1	Norwegian National Advisory Unit on Detection of Antimicrobial Resistance	GCA_001462865.1	NZ_LNHH01000001	Klebsiella pneumoniae			50518740		Airway specimen	Homo sapiens	Norway		2011	Norwegian National Advisory Unit on
GCF_001462885.fna	kpneumoniae	525	gapA(4)	infB(4)	mdh(1)	pgi(1)	phoE(48)	rpoB(1)	tonB(22)	GD	1	1	GCF_001462885.1	PRJNA224116	SAMN04158291	LNHI00000000.1	na	573	573	Klebsiella pneumoniae	strain=50531633		latest	Contig	Major	Full	ASM146288v1	Norwegian National Advisory Unit on Detection of Antimicrobial Resistance	GCA_001462885.1	NZ_LNHI01000001	Klebsiella pneumoniae			50531633		Rectal swab	Homo sapiens	Norway		2011	Norwegian National Advisory Unit on
GCF_001462905.fna	kpneumoniae	405	gapA(2)	infB(1)	mdh(62)	pgi(3)	phoE(10)	rpoB(4)	tonB(110)		1	1	GCF_001462905.1	PRJNA224116	SAMN04158292	LNHJ00000000.1	na	573	573	Klebsiella pneumoniae	strain=50572569		latest	Contig	Major	Full	ASM146290v1	Norwegian National Advisory Unit on Detection of Antimicrobial Resistance	GCA_001462905.1	NZ_LNHJ01000001	Klebsiella pneumoniae			50572569		Rectal swab	Homo sapiens	Norway		2011	Norwegian National Advisory Unit on
GCF_001462965.fna	kpneumoniae	11	gapA(3)	infB(3)	mdh(1)	pgi(1)	phoE(1)	rpoB(1)	tonB(4)		1	1	GCF_001462965.1	PRJNA224116	SAMN04158297	LNHO00000000.1	na	573	573	Klebsiella pneumoniae	strain=50625602		latest	Contig	Major	Full	ASM146296v1	Norwegian National Advisory Unit on Detection of Antimicrobial Resistance	GCA_001462965.1	NZ_LNHO01000001	Klebsiella pneumoniae			50625602		Urine	Homo sapiens	Norway		2012	Norwegian National Advisory Unit on
GCF_001463055.fna	kpneumoniae	258	gapA(3)	infB(3)	mdh(1)	pgi(1)	phoE(1)	rpoB(1)	tonB(79)	GD	1	1	GCF_001463055.1	PRJNA224116	SAMN04158289	LNHG00000000.1	na	573	573	Klebsiella pneumoniae	strain=50509588		latest	Contig	Major	Full	ASM146305v1	Norwegian National Advisory Unit on Detection of Antimicrobial Resistance	GCA_001463055.1	NZ_LNHG01000001	Klebsiella pneumoniae			50509588		Tracheal secretion	Homo sapiens	Norway		2011	Norwegian National Advisory Unit on
GCF_001463085.fna	kpneumoniae	147	gapA(3)	infB(4)	mdh(6)	pgi(1)	phoE(7)	rpoB(4)	tonB(38)		1	1	GCF_001463085.1	PRJNA224116	SAMN04158293	LNHK00000000.1	na	573	573	Klebsiella pneumoniae	strain=50580255		latest	Contig	Major	Full	ASM146308v1	Norwegian National Advisory Unit on Detection of Antimicrobial Resistance	GCA_001463085.1	NZ_LNHK01000001	Klebsiella pneumoniae			50580255		Thigh tissue	Homo sapiens	Norway		2012	Norwegian National Advisory Unit on
GCF_001463105.fna	kpneumoniae	340	gapA(3)	infB(3)	mdh(1)	pgi(1)	phoE(1)	rpoB(1)	tonB(18)		1	1	GCF_001463105.1	PRJNA224116	SAMN04158296	LNHN00000000.1	na	573	573	Klebsiella pneumoniae	strain=50606221		latest	Contig	Major	Full	ASM146310v1	Norwegian National Advisory Unit on Detection of Antimicrobial Resistance	GCA_001463105.1	NZ_LNHN01000001	Klebsiella pneumoniae			50606221		Urine	Homo sapiens	Norway		2012	Norwegian National Advisory Unit on
GCF_001463125.fna	kpneumoniae	11	gapA(3)	infB(3)	mdh(1)	pgi(1)	phoE(1)	rpoB(1)	tonB(4)		1	0	GCF_001463125.1	PRJNA224116	SAMN04158298	LNHP00000000.1	na	573	573	Klebsiella pneumoniae	strain=50627996		latest	Contig	Major	Full	ASM146312v1	Norwegian National Advisory Unit on Detection of Antimicrobial Resistance	GCA_001463125.1	NZ_LNHP01000001	Klebsiella pneumoniae			50627996		Urine	Homo sapiens	Norway		2012	Norwegian National Advisory Unit on
GCF_001463165.fna	kpneumoniae	14	gapA(1)	infB(6)	mdh(1)	pgi(1)	phoE(1)	rpoB(1)	tonB(1)	GD	1	1	GCF_001463165.1	PRJNA224116	SAMN03780451		na	573	573	Klebsiella pneumoniae	strain=U25		latest	Chromosome	Major	Full	ASM146316v1	DR MGR Educational and Research Institute	GCA_001463165.1	NZ_CP012043	Klebsiella pneumoniae			U25		urine	Homo sapiens	India	Chennai	2010	H. Magesh
GCF_001463185.fna	kpneumoniae	1466	gapA(17)	infB(19)	mdh(28)	pgi(39)	phoE(51)	rpoB(21)	tonB(245)		1	1	GCF_001463185.1	PRJNA224116	SAMN04158304	LNHV00000000.1	na	573	573	Klebsiella pneumoniae	strain=50667959		latest	Contig	Major	Full	ASM146318v1	Norwegian National Advisory Unit on Detection of Antimicrobial Resistance	GCA_001463185.1	NZ_LNHV01000001	Klebsiella pneumoniae			50667959		Haematoma gall bladder	Homo sapiens	Norway		2012	Norwegian National Advisory Unit on
GCF_001463215.fna	kpneumoniae	336	gapA(2)	infB(1)	mdh(1)	pgi(1)	phoE(72)	rpoB(4)	tonB(4)		1	1	GCF_001463215.1	PRJNA224116	SAMN04158306	LNHX00000000.1	na	573	573	Klebsiella pneumoniae	strain=50675619		latest	Contig	Major	Full	ASM146321v1	Norwegian National Advisory Unit on Detection of Antimicrobial Resistance	GCA_001463215.1	NZ_LNHX01000001	Klebsiella pneumoniae			50675619		Blood	Homo sapiens	Norway		2012	Norwegian National Advisory Unit on
GCF_001463285.fna	kpneumoniae	258	gapA(3)	infB(3)	mdh(1)	pgi(1)	phoE(1)	rpoB(1)	tonB(79)		1	1	GCF_001463285.1	PRJNA224116	SAMN04158311	LNIC00000000.1	na	573	573	Klebsiella pneumoniae	strain=50732159		latest	Contig	Major	Full	ASM146328v1	Norwegian National Advisory Unit on Detection of Antimicrobial Resistance	GCA_001463285.1	NZ_LNIC01000001	Klebsiella pneumoniae			50732159		Blood	Homo sapiens	Norway		2013	Norwegian National Advisory Unit on
GCF_001463295.fna	kpneumoniae	187	gapA(23)	infB(31)	mdh(2)	pgi(1)	phoE(9)	rpoB(4)	tonB(23)		1	1	GCF_001463295.1	PRJNA224116	SAMN04158310	LNIB00000000.1	na	573	573	Klebsiella pneumoniae	strain=50700924		latest	Contig	Major	Full	ASM146329v1	Norwegian National Advisory Unit on Detection of Antimicrobial Resistance	GCA_001463295.1	NZ_LNIB01000001	Klebsiella pneumoniae			50700924		Urine	Homo sapiens	Norway		2013	Norwegian National Advisory Unit on
GCF_001463415.fna	kpneumoniae	258	gapA(3)	infB(3)	mdh(1)	pgi(1)	phoE(1)	rpoB(1)	tonB(79)	TD	1	1	GCF_001463415.1	PRJNA224116	SAMN04158321	LNIM00000000.1	na	573	573	Klebsiella pneumoniae	strain=50834782		latest	Contig	Major	Full	ASM146341v1	Norwegian National Advisory Unit on Detection of Antimicrobial Resistance	GCA_001463415.1	NZ_LNIM01000001	Klebsiella pneumoniae			50834782		Rectal swab	Homo sapiens	Norway		2014	Norwegian National Advisory Unit on
GCF_001463445.fna	kpneumoniae	37	gapA(2)	infB(9)	mdh(2)	pgi(1)	phoE(13)	rpoB(1)	tonB(16)		1	1	GCF_001463445.1	PRJNA224116	SAMN04158325	LNIQ00000000.1	na	573	573	Klebsiella pneumoniae	strain=50877064		latest	Contig	Major	Full	ASM146344v1	Norwegian National Advisory Unit on Detection of Antimicrobial Resistance	GCA_001463445.1	NZ_LNIQ01000001	Klebsiella pneumoniae			50877064		Rectal swab	Homo sapiens	Norway		2014	Norwegian National Advisory Unit on
GCF_001463475.fna	kpneumoniae	14	gapA(1)	infB(6)	mdh(1)	pgi(1)	phoE(1)	rpoB(1)	tonB(1)		1	1	GCF_001463475.1	PRJNA224116	SAMN04158327	LNIS00000000.1	na	573	573	Klebsiella pneumoniae	strain=50884375		latest	Contig	Major	Full	ASM146347v1	Norwegian National Advisory Unit on Detection of Antimicrobial Resistance	GCA_001463475.1	NZ_LNIS01000001	Klebsiella pneumoniae			50884375		Urine	Homo sapiens	Norway		2014	Norwegian National Advisory Unit on
GCF_001463525.fna	kpneumoniae	855	gapA(3)	infB(3)	mdh(1)	pgi(1)	phoE(1)	rpoB(1)	tonB(26)		1	1	GCF_001463525.1	PRJNA224116	SAMN04158328	LNIT00000000.1	na	573	573	Klebsiella pneumoniae	strain=50893576		latest	Contig	Major	Full	ASM146352v1	Norwegian National Advisory Unit on Detection of Antimicrobial Resistance	GCA_001463525.1	NZ_LNIT01000001	Klebsiella pneumoniae			50893576		Tracheal secretion	Homo sapiens	Norway		2014	Norwegian National Advisory Unit on
GCF_001463555.fna	kpneumoniae	17	gapA(2)	infB(1)	mdh(1)	pgi(1)	phoE(4)	rpoB(4)	tonB(4)		1	1	GCF_001463555.1	PRJNA224116	SAMN04158309	LNIA00000000.1	na	573	573	Klebsiella pneumoniae	strain=50690310		latest	Contig	Major	Full	ASM146355v1	Norwegian National Advisory Unit on Detection of Antimicrobial Resistance	GCA_001463555.1	NZ_LNIA01000001	Klebsiella pneumoniae			50690310		Urine	Homo sapiens	Norway		2013	Norwegian National Advisory Unit on
GCF_001463605.fna	kpneumoniae	11	gapA(3)	infB(3)	mdh(1)	pgi(1)	phoE(1)	rpoB(1)	tonB(4)		1	1	GCF_001463605.1	PRJNA224116	SAMN04158314	LNIF00000000.1	na	573	573	Klebsiella pneumoniae	strain=50806829		latest	Contig	Major	Full	ASM146360v1	Norwegian National Advisory Unit on Detection of Antimicrobial Resistance	GCA_001463605.1	NZ_LNIF01000001	Klebsiella pneumoniae			50806829		Blood	Homo sapiens	Norway		2013	Norwegian National Advisory Unit on
GCF_001463615.fna	kpneumoniae	101	gapA(2)	infB(6)	mdh(1)	pgi(5)	phoE(4)	rpoB(1)	tonB(6)		1	1	GCF_001463615.1	PRJNA224116	SAMN04158315	LNIG00000000.1	na	573	573	Klebsiella pneumoniae	strain=50752501		latest	Contig	Major	Full	ASM146361v1	Norwegian National Advisory Unit on Detection of Antimicrobial Resistance	GCA_001463615.1	NZ_LNIG01000001	Klebsiella pneumoniae			50752501		Abdominal drain tube	Homo sapiens	Norway		2013	Norwegian National Advisory Unit on
GCF_001463665.fna	kpneumoniae	17	gapA(2)	infB(1)	mdh(1)	pgi(1)	phoE(4)	rpoB(4)	tonB(4)		1	1	GCF_001463665.1	PRJNA224116	SAMN04158320	LNIL00000000.1	na	573	573	Klebsiella pneumoniae	strain=50825040		latest	Contig	Major	Full	ASM146366v1	Norwegian National Advisory Unit on Detection of Antimicrobial Resistance	GCA_001463665.1	NZ_LNIL01000001	Klebsiella pneumoniae			50825040		Rectal swab	Homo sapiens	Norway		2014	Norwegian National Advisory Unit on
GCF_001463685.fna	kpneumoniae	981	gapA(16)	infB(24)	mdh(43)	pgi(93)	phoE(42)	rpoB(17)	tonB(74)		1	1	GCF_001463685.1	PRJNA224116	SAMN04158326	LNIR00000000.1	na	573	573	Klebsiella pneumoniae	strain=50878013		latest	Contig	Major	Full	ASM146368v1	Norwegian National Advisory Unit on Detection of Antimicrobial Resistance	GCA_001463685.1	NZ_LNIR01000001	Klebsiella pneumoniae			50878013		Urine	Homo sapiens	Norway		2014	Norwegian National Advisory Unit on
GCF_001466765.fna	kpneumoniae	-	gapA(18)	infB(22)	mdh(26)	pgi(61)	phoE(11)	rpoB(128)	tonB(169)		1	1	GCF_001466765.1	PRJNA224116	SAMN04215234	LMAP00000000.1	na	573	573	Klebsiella pneumoniae	strain=II EMP3		latest	Contig	Major	Full	ASM146676v1	Atma Jaya Catholic University of Indonesia	GCA_001466765.1	NZ_LMAP01000001	Klebsiella pneumoniae			II EMP3		Indonesian Tempeh		Indonesia	Bogor	2013
GCF_001471835.fna	kpneumoniae	258	gapA(3)	infB(3)	mdh(1)	pgi(1)	phoE(1)	rpoB(1)	tonB(79)		1	1	GCF_001471835.1	PRJNA224116	SAMN03996262	LORK00000000.1	na	573	573	Klebsiella pneumoniae	strain=FDAARGOS_91		latest	Contig	Major	Full	ASM147183v1	University of Maryland School of Medicine Institute for Genome Sciences (IGS) - sequencing center	GCA_001471835.1	NZ_LORK01000001	Klebsiella pneumoniae			FDAARGOS_91		Jejunal aspirate	Homo sapiens	USA	DC	2013	Children's National Hospital
GCF_001482345.fna	kpneumoniae	111	gapA(2)	infB(1)	mdh(5)	pgi(1)	phoE(17)	rpoB(4)	tonB(42)		1	1	GCF_001482345.1	PRJNA224116	SAMN04357099		na	573	573	Klebsiella pneumoniae	strain=J1		latest	Complete Genome	Major	Full	ASM148234v1	State Key Laboratory of Urban Water Resource and Environment	GCA_001482345.1	NZ_CP013711	Klebsiella pneumoniae			J1		the activated sludge of Harbin Taiping		China	Harbin	2014
GCF_001482605.fna	kpneumoniae	16	gapA(2)	infB(1)	mdh(2)	pgi(1)	phoE(4)	rpoB(4)	tonB(4)		1	1	GCF_001482605.1	PRJNA224116	SAMN03740593	LLJS00000000.1	na	573	573	Klebsiella pneumoniae	strain=CPO-2015-0003		latest	Scaffold	Major	Full	ASM148260v1	Statens Serum Institut	GCA_001482605.1	NZ_LLJS01000001	Klebsiella pneumoniae			CPO-2015-0003				Denmark		2015
GCF_001482645.fna	kpneumoniae	35	gapA(2)	infB(1)	mdh(2)	pgi(1)	phoE(10)	rpoB(1)	tonB(19)		1	1	GCF_001482645.1	PRJNA224116	SAMN04124436	LLJP00000000.1	na	573	573	Klebsiella pneumoniae	strain=AMA 782		latest	Scaffold	Major	Full	ASM148264v1	Anette M. Hammerum	GCA_001482645.1	NZ_LLJP01000001	Klebsiella pneumoniae			AMA 782		pleural fluid	Homo sapiens	Denmark		2014	Anette M. Hammerum
GCF_001482995.fna	kpneumoniae	258	gapA(3)	infB(3)	mdh(1)	pgi(1)	phoE(1)	rpoB(1)	tonB(79)		1	1	GCF_001482995.1	PRJNA224116	SAMN04075791	LOEF00000000.1	na	573	573	Klebsiella pneumoniae	strain=OC217		latest	Contig	Major	Full	ASM148299v1	UTSA	GCA_001482995.1	NZ_LOEF01000001	Klebsiella pneumoniae			OC217		blood	Homo sapiens	USA	Chicago	2010	Midwestern University
GCF_001483005.fna	kpneumoniae	258	gapA(3)	infB(3)	mdh(1)	pgi(1)	phoE(1)	rpoB(1)	tonB(79)		1	1	GCF_001483005.1	PRJNA224116	SAMN04075796	LOEG00000000.1	na	573	573	Klebsiella pneumoniae	strain=Z3209		latest	Contig	Major	Full	ASM148300v1	UTSA	GCA_001483005.1	NZ_LOEG01000001	Klebsiella pneumoniae			Z3209		Blood	Homo sapiens	USA	Chicago	2010	Midwestern University
GCF_001483045.fna	kpneumoniae	13	gapA(2)	infB(3)	mdh(1)	pgi(1)	phoE(10)	rpoB(1)	tonB(19)		1	1	GCF_001483045.1	PRJNA224116	SAMN04075794	LOEI00000000.1	na	573	573	Klebsiella pneumoniae	strain=OC511		latest	Contig	Major	Full	ASM148304v1	UTSA	GCA_001483045.1	NZ_LOEI01000001	Klebsiella pneumoniae			OC511		blood	Homo sapiens	USA	Chicago	2011	Midwestern University
GCF_001483055.fna	kpneumoniae	14	gapA(1)	infB(6)	mdh(1)	pgi(1)	phoE(1)	rpoB(1)	tonB(1)		1	1	GCF_001483055.1	PRJNA224116	SAMN04075711	LOEJ00000000.1	na	573	573	Klebsiella pneumoniae	strain=K1		latest	Contig	Major	Full	ASM148305v1	UTSA	GCA_001483055.1	NZ_LOEJ01000001	Klebsiella pneumoniae			K1		blood	Homo sapiens	USA	Chicago	2011	Midwestern University
GCF_001483105.fna	kpneumoniae	258	gapA(3)	infB(3)	mdh(1)	pgi(1)	phoE(1)	rpoB(1)	tonB(79)		1	1	GCF_001483105.1	PRJNA224116	SAMN04075795	LOEH00000000.1	na	573	573	Klebsiella pneumoniae	strain=OC648		latest	Contig	Major	Full	ASM148310v1	UTSA	GCA_001483105.1	NZ_LOEH01000001	Klebsiella pneumoniae			OC648		blood	Homo sapiens	USA	Chicago	2011	Midwestern University
GCF_001483725.fna	kpneumoniae	273	gapA(3)	infB(4)	mdh(6)	pgi(1)	phoE(7)	rpoB(4)	tonB(4)		1	1	GCF_001483725.1	PRJNA224116	SAMN04038603	LLWB00000000.1	na	573	573	Klebsiella pneumoniae	strain=K45-67		latest	Contig	Major	Full	ASM148372v1	Norwegian National Advisory Unit on Detection of Antimicrobial Resistance	GCA_001483725.1	NZ_LLWB01000001	Klebsiella pneumoniae			K45-67		pus	Homo sapiens	Norway		2007	Norwegian National Advisory Unit on
GCF_001510995.fna	kpneumoniae	258	gapA(3)	infB(3)	mdh(1)	pgi(1)	phoE(1)	rpoB(1)	tonB(79)		1	1	GCF_001510995.1	PRJNA224116	SAMEA3515300	FBRV00000000.1	na	573	573	Klebsiella pneumoniae	143500514		latest	Contig	Major	Full	ERS822449	UMCG Groningen	GCA_001510995.1	NZ_FBRV01000001	Klebsiella pneumoniae			143500514
GCF_001511015.fna	kpneumoniae	147	gapA(3)	infB(4)	mdh(6)	pgi(1)	phoE(7)	rpoB(4)	tonB(38)		1	0	GCF_001511015.1	PRJNA224116	SAMEA3515299	FBRA00000000.1	na	573	573	Klebsiella pneumoniae	143500513		latest	Contig	Major	Full	ERS822448	UMCG Groningen	GCA_001511015.1	NZ_FBRA01000001	Klebsiella pneumoniae			143500513
GCF_001511035.fna	kpneumoniae	258	gapA(3)	infB(3)	mdh(1)	pgi(1)	phoE(1)	rpoB(1)	tonB(79)		1	1	GCF_001511035.1	PRJNA224116	SAMEA3515294	FBRI00000000.1	na	573	573	Klebsiella pneumoniae	143500505		latest	Scaffold	Major	Full	ERS822443	UMCG Groningen	GCA_001511035.1	NZ_FBRI01000001	Klebsiella pneumoniae			143500505
GCF_001511055.fna	kpneumoniae	258	gapA(3)	infB(3)	mdh(1)	pgi(1)	phoE(1)	rpoB(1)	tonB(79)		0	1	GCF_001511055.1	PRJNA224116	SAMEA3515293	FBRB00000000.1	na	573	573	Klebsiella pneumoniae	143500500		latest	Scaffold	Major	Full	ERS822442	UMCG Groningen	GCA_001511055.1	NZ_FBRB01000001	Klebsiella pneumoniae			143500500
GCF_001511095.fna	kpneumoniae	258	gapA(3)	infB(3)	mdh(1)	pgi(1)	phoE(1)	rpoB(1)	tonB(79)		1	1	GCF_001511095.1	PRJNA224116	SAMEA3515298	FBRQ00000000.1	na	573	573	Klebsiella pneumoniae	143500512		latest	Scaffold	Major	Full	ERS822447	UMCG Groningen	GCA_001511095.1	NZ_FBRQ01000001	Klebsiella pneumoniae			143500512
GCF_001511115.fna	kpneumoniae	258	gapA(3)	infB(3)	mdh(1)	pgi(1)	phoE(1)	rpoB(1)	tonB(79)		1	1	GCF_001511115.1	PRJNA224116	SAMEA3515315	FBSJ00000000.1	na	573	573	Klebsiella pneumoniae	143500541		latest	Scaffold	Major	Full	ERS822464	UMCG Groningen	GCA_001511115.1	NZ_FBSJ01000001	Klebsiella pneumoniae			143500541
GCF_001511135.fna	kpneumoniae	258	gapA(3)	infB(3)	mdh(1)	pgi(1)	phoE(1)	rpoB(1)	tonB(79)		1	1	GCF_001511135.1	PRJNA224116	SAMEA3515313	FBSK00000000.1	na	573	573	Klebsiella pneumoniae	143500538		latest	Scaffold	Major	Full	ERS822462	UMCG Groningen	GCA_001511135.1	NZ_FBSK01000001	Klebsiella pneumoniae			143500538
GCF_001511155.fna	kpneumoniae	258	gapA(3)	infB(3)	mdh(1)	pgi(1)	phoE(1)	rpoB(1)	tonB(79)		1	1	GCF_001511155.1	PRJNA224116	SAMEA3515321	FBSP00000000.1	na	573	573	Klebsiella pneumoniae	143500549		latest	Scaffold	Major	Full	ERS822470	UMCG Groningen	GCA_001511155.1	NZ_FBSP01000001	Klebsiella pneumoniae			143500549
GCF_001511175.fna	kpneumoniae	258	gapA(3)	infB(3)	mdh(1)	pgi(1)	phoE(1)	rpoB(1)	tonB(79)		1	1	GCF_001511175.1	PRJNA224116	SAMEA3515310	FBSG00000000.1	na	573	573	Klebsiella pneumoniae	143500535		latest	Scaffold	Major	Full	ERS822459	UMCG Groningen	GCA_001511175.1	NZ_FBSG01000001	Klebsiella pneumoniae			143500535
GCF_001511195.fna	kpneumoniae	258	gapA(3)	infB(3)	mdh(1)	pgi(1)	phoE(1)	rpoB(1)	tonB(79)	GD	1	1	GCF_001511195.1	PRJNA224116	SAMEA3515324	FBSW00000000.1	na	573	573	Klebsiella pneumoniae	143500552		latest	Scaffold	Major	Full	ERS822473	UMCG Groningen	GCA_001511195.1	NZ_FBSW01000001	Klebsiella pneumoniae			143500552
GCF_001511215.fna	kpneumoniae	258	gapA(3)	infB(3)	mdh(1)	pgi(1)	phoE(1)	rpoB(1)	tonB(79)		1	1	GCF_001511215.1	PRJNA224116	SAMEA3515325	FBSU00000000.1	na	573	573	Klebsiella pneumoniae	143500554		latest	Scaffold	Major	Full	ERS822474	UMCG Groningen	GCA_001511215.1	NZ_FBSU01000001	Klebsiella pneumoniae			143500554
GCF_001511255.fna	kpneumoniae	258	gapA(3)	infB(3)	mdh(1)	pgi(1)	phoE(1)	rpoB(1)	tonB(79)		1	1	GCF_001511255.1	PRJNA224116	SAMEA3515306	FBRK00000000.1	na	573	573	Klebsiella pneumoniae	143500529		latest	Contig	Major	Full	ERS822455	UMCG Groningen	GCA_001511255.1	NZ_FBRK01000001	Klebsiella pneumoniae			143500529
GCF_001511275.fna	kpneumoniae	258	gapA(3)	infB(3)	mdh(1)	pgi(1)	phoE(1)	rpoB(1)	tonB(79)		1	1	GCF_001511275.1	PRJNA224116	SAMEA3515305	FBRS00000000.1	na	573	573	Klebsiella pneumoniae	143500528		latest	Scaffold	Major	Full	ERS822454	UMCG Groningen	GCA_001511275.1	NZ_FBRS01000001	Klebsiella pneumoniae			143500528
GCF_001511295.fna	kpneumoniae	258	gapA(3)	infB(3)	mdh(1)	pgi(1)	phoE(1)	rpoB(1)	tonB(79)		1	1	GCF_001511295.1	PRJNA224116	SAMEA3515312	FBSF00000000.1	na	573	573	Klebsiella pneumoniae	143500537		latest	Scaffold	Major	Full	ERS822461	UMCG Groningen	GCA_001511295.1	NZ_FBSF01000001	Klebsiella pneumoniae			143500537
GCF_001511315.fna	kpneumoniae	258	gapA(3)	infB(3)	mdh(1)	pgi(1)	phoE(1)	rpoB(1)	tonB(79)		1	0	GCF_001511315.1	PRJNA224116	SAMEA3515320	FBSS00000000.1	na	573	573	Klebsiella pneumoniae	143500548		latest	Scaffold	Major	Full	ERS822469	UMCG Groningen	GCA_001511315.1	NZ_FBSS01000001	Klebsiella pneumoniae			143500548
GCF_001511335.fna	kpneumoniae	258	gapA(3)	infB(3)	mdh(1)	pgi(1)	phoE(1)	rpoB(1)	tonB(79)		1	1	GCF_001511335.1	PRJNA224116	SAMEA3515307	FBRH00000000.1	na	573	573	Klebsiella pneumoniae	143500531		latest	Contig	Major	Full	ERS822456	UMCG Groningen	GCA_001511335.1	NZ_FBRH01000001	Klebsiella pneumoniae			143500531
GCF_001511355.fna	kpneumoniae	258	gapA(3)	infB(3)	mdh(1)	pgi(1)	phoE(1)	rpoB(1)	tonB(79)		1	1	GCF_001511355.1	PRJNA224116	SAMEA3515295	FBRD00000000.1	na	573	573	Klebsiella pneumoniae	143500506		latest	Scaffold	Major	Full	ERS822444	UMCG Groningen	GCA_001511355.1	NZ_FBRD01000001	Klebsiella pneumoniae			143500506
GCF_001511375.fna	kpneumoniae	258	gapA(3)	infB(3)	mdh(1)	pgi(1)	phoE(1)	rpoB(1)	tonB(79)		1	1	GCF_001511375.1	PRJNA224116	SAMEA3515314	FBSI00000000.1	na	573	573	Klebsiella pneumoniae	143500540		latest	Contig	Major	Full	ERS822463	UMCG Groningen	GCA_001511375.1	NZ_FBSI01000001	Klebsiella pneumoniae			143500540
GCF_001511395.fna	kpneumoniae	258	gapA(3)	infB(3)	mdh(1)	pgi(1)	phoE(1)	rpoB(1)	tonB(79)		1	1	GCF_001511395.1	PRJNA224116	SAMEA3515323	FBSQ00000000.1	na	573	573	Klebsiella pneumoniae	143500551		latest	Scaffold	Major	Full	ERS822472	UMCG Groningen	GCA_001511395.1	NZ_FBSQ01000001	Klebsiella pneumoniae			143500551
GCF_001511415.fna	kpneumoniae	258	gapA(3)	infB(3)	mdh(1)	pgi(1)	phoE(1)	rpoB(1)	tonB(79)		0	1	GCF_001511415.1	PRJNA224116	SAMEA3515296	FBSA00000000.1	na	573	573	Klebsiella pneumoniae	143500509		latest	Scaffold	Major	Full	ERS822445	UMCG Groningen	GCA_001511415.1	NZ_FBSA01000001	Klebsiella pneumoniae			143500509
GCF_001511435.fna	kpneumoniae	258	gapA(3)	infB(3)	mdh(1)	pgi(1)	phoE(1)	rpoB(1)	tonB(79)		1	1	GCF_001511435.1	PRJNA224116	SAMEA3515309	FBRG00000000.1	na	573	573	Klebsiella pneumoniae	143500534		latest	Scaffold	Major	Full	ERS822458	UMCG Groningen	GCA_001511435.1	NZ_FBRG01000001	Klebsiella pneumoniae			143500534
GCF_001511455.fna	kpneumoniae	258	gapA(3)	infB(3)	mdh(1)	pgi(1)	phoE(1)	rpoB(1)	tonB(79)	GD	1	1	GCF_001511455.1	PRJNA224116	SAMEA3515318	FBSL00000000.1	na	573	573	Klebsiella pneumoniae	143500545		latest	Scaffold	Major	Full	ERS822467	UMCG Groningen	GCA_001511455.1	NZ_FBSL01000001	Klebsiella pneumoniae			143500545
GCF_001511475.fna	kpneumoniae	258	gapA(3)	infB(3)	mdh(1)	pgi(1)	phoE(1)	rpoB(1)	tonB(79)		1	1	GCF_001511475.1	PRJNA224116	SAMEA3515326	FBSV00000000.1	na	573	573	Klebsiella pneumoniae	143500555		latest	Scaffold	Major	Full	ERS822475	UMCG Groningen	GCA_001511475.1	NZ_FBSV01000001	Klebsiella pneumoniae			143500555
GCF_001511495.fna	kpneumoniae	258	gapA(3)	infB(3)	mdh(1)	pgi(1)	phoE(1)	rpoB(1)	tonB(79)		1	1	GCF_001511495.1	PRJNA224116	SAMEA3515302	FBRR00000000.1	na	573	573	Klebsiella pneumoniae	143500519		latest	Scaffold	Major	Full	ERS822451	UMCG Groningen	GCA_001511495.1	NZ_FBRR01000001	Klebsiella pneumoniae			143500519
GCF_001511535.fna	kpneumoniae	258	gapA(3)	infB(3)	mdh(1)	pgi(1)	phoE(1)	rpoB(1)	tonB(79)		1	1	GCF_001511535.1	PRJNA224116	SAMEA3515319	FBSO00000000.1	na	573	573	Klebsiella pneumoniae	143500546		latest	Scaffold	Major	Full	ERS822468	UMCG Groningen	GCA_001511535.1	NZ_FBSO01000001	Klebsiella pneumoniae			143500546
GCF_001511555.fna	kpneumoniae	258	gapA(3)	infB(3)	mdh(1)	pgi(1)	phoE(1)	rpoB(1)	tonB(79)		1	1	GCF_001511555.1	PRJNA224116	SAMEA3515322	FBSR00000000.1	na	573	573	Klebsiella pneumoniae	143500550		latest	Scaffold	Major	Full	ERS822471	UMCG Groningen	GCA_001511555.1	NZ_FBSR01000001	Klebsiella pneumoniae			143500550
GCF_001511575.fna	kpneumoniae	258	gapA(3)	infB(3)	mdh(1)	pgi(1)	phoE(1)	rpoB(1)	tonB(79)		1	1	GCF_001511575.1	PRJNA224116	SAMEA3515301	FBRX00000000.1	na	573	573	Klebsiella pneumoniae	143500517		latest	Scaffold	Major	Full	ERS822450	UMCG Groningen	GCA_001511575.1	NZ_FBRX01000001	Klebsiella pneumoniae			143500517
GCF_001511595.fna	kpneumoniae	258	gapA(3)	infB(3)	mdh(1)	pgi(1)	phoE(1)	rpoB(1)	tonB(79)		1	1	GCF_001511595.1	PRJNA224116	SAMEA3515311	FBSH00000000.1	na	573	573	Klebsiella pneumoniae	143500536		latest	Scaffold	Major	Full	ERS822460	UMCG Groningen	GCA_001511595.1	NZ_FBSH01000001	Klebsiella pneumoniae			143500536
GCF_001511635.fna	kpneumoniae	258	gapA(3)	infB(3)	mdh(1)	pgi(1)	phoE(1)	rpoB(1)	tonB(79)		1	1	GCF_001511635.1	PRJNA224116	SAMEA3515304	FBRU00000000.1	na	573	573	Klebsiella pneumoniae	143500525		latest	Scaffold	Major	Full	ERS822453	UMCG Groningen	GCA_001511635.1	NZ_FBRU01000001	Klebsiella pneumoniae			143500525
GCF_001511675.fna	kpneumoniae	258	gapA(3)	infB(3)	mdh(1)	pgi(1)	phoE(1)	rpoB(1)	tonB(79)		1	1	GCF_001511675.1	PRJNA224116	SAMEA3515308	FBRC00000000.1	na	573	573	Klebsiella pneumoniae	143500532		latest	Scaffold	Major	Full	ERS822457	UMCG Groningen	GCA_001511675.1	NZ_FBRC01000001	Klebsiella pneumoniae			143500532
GCF_001511695.fna	kpneumoniae	258	gapA(3)	infB(3)	mdh(1)	pgi(1)	phoE(1)	rpoB(1)	tonB(79)		1	1	GCF_001511695.1	PRJNA224116	SAMEA3515316	FBSN00000000.1	na	573	573	Klebsiella pneumoniae	143500542		latest	Scaffold	Major	Full	ERS822465	UMCG Groningen	GCA_001511695.1	NZ_FBSN01000001	Klebsiella pneumoniae			143500542
GCF_001511715.fna	kpneumoniae	258	gapA(3)	infB(3)	mdh(1)	pgi(1)	phoE(1)	rpoB(1)	tonB(79)		1	1	GCF_001511715.1	PRJNA224116	SAMEA3515297	FBRL00000000.1	na	573	573	Klebsiella pneumoniae	143500510		latest	Contig	Major	Full	ERS822446	UMCG Groningen	GCA_001511715.1	NZ_FBRL01000001	Klebsiella pneumoniae			143500510
GCF_001511735.fna	kpneumoniae	258	gapA(3)	infB(3)	mdh(1)	pgi(1)	phoE(1)	rpoB(1)	tonB(79)		1	1	GCF_001511735.1	PRJNA224116	SAMEA3515317	FBSM00000000.1	na	573	573	Klebsiella pneumoniae	143500543		latest	Scaffold	Major	Full	ERS822466	UMCG Groningen	GCA_001511735.1	NZ_FBSM01000001	Klebsiella pneumoniae			143500543
GCF_001517715.fna	kpneumoniae	258	gapA(3)	infB(3)	mdh(1)	pgi(1)	phoE(1)	rpoB(1)	tonB(79)		1	1	GCF_001517715.1	PRJNA224116	SAMN03178258	JTFX00000000.1	na	573	573	Klebsiella pneumoniae	strain=M098440		latest	Contig	Major	Full	ASM151771v1	unverisity medical center groningen	GCA_001517715.1	NZ_JTFX01000001	Klebsiella pneumoniae			M098440		environment		Netherlands	Breda	2013	Veronica Weterings
GCF_001517725.fna	kpneumoniae	258	gapA(3)	infB(3)	mdh(1)	pgi(1)	phoE(1)	rpoB(1)	tonB(79)		1	1	GCF_001517725.1	PRJNA224116	SAMN03178225	JTFV00000000.1	na	573	573	Klebsiella pneumoniae	strain=M098513		latest	Scaffold	Major	Full	ASM151772v1	unverisity medical center groningen	GCA_001517725.1	NZ_JTFV01000001	Klebsiella pneumoniae			M098513		Rectal	Homo sapiens	Netherlands	Breda	2013	Veronica Weterings
GCF_001517735.fna	kpneumoniae	258	gapA(3)	infB(3)	mdh(1)	pgi(1)	phoE(1)	rpoB(1)	tonB(79)		1	1	GCF_001517735.1	PRJNA224116	SAMN03178224	JTFU00000000.1	na	573	573	Klebsiella pneumoniae	strain=M097273		latest	Contig	Major	Full	ASM151773v1	unverisity medical center groningen	GCA_001517735.1	NZ_JTFU01000001	Klebsiella pneumoniae			M097273		rectal	Homo sapiens	Netherlands	Breda	2013	Veronica Weterings
GCF_001517745.fna	kpneumoniae	258	gapA(3)	infB(3)	mdh(1)	pgi(1)	phoE(1)	rpoB(1)	tonB(79)		1	1	GCF_001517745.1	PRJNA224116	SAMN03178255	JTFW00000000.1	na	573	573	Klebsiella pneumoniae	strain=M098451		latest	Scaffold	Major	Full	ASM151774v1	unverisity medical center groningen	GCA_001517745.1	NZ_JTFW01000001	Klebsiella pneumoniae			M098451		environment contaminated by Homo		Netherlands	Breda	2013	Veronica Weterings
GCF_001517795.fna	kpneumoniae	258	gapA(3)	infB(3)	mdh(1)	pgi(1)	phoE(1)	rpoB(1)	tonB(79)		1	1	GCF_001517795.1	PRJNA224116	SAMN03178260	JTFZ00000000.1	na	573	573	Klebsiella pneumoniae	strain=M098442		latest	Contig	Major	Full	ASM151779v1	unverisity medical center groningen	GCA_001517795.1	NZ_JTFZ01000001	Klebsiella pneumoniae			M098442		Environment		Netherlands	Breda	2013	Veronica Weterings
GCF_001517805.fna	kpneumoniae	258	gapA(3)	infB(3)	mdh(1)	pgi(1)	phoE(1)	rpoB(1)	tonB(79)		1	1	GCF_001517805.1	PRJNA224116	SAMN03178264	JTGA00000000.1	na	573	573	Klebsiella pneumoniae	strain=M104145		latest	Scaffold	Major	Full	ASM151780v1	unverisity medical center groningen	GCA_001517805.1	NZ_JTGA01000100	Klebsiella pneumoniae			M104145		rectal	Homo sapiens	Netherlands	Breda	2013	Veronica Weterings
GCF_001517955.fna	kpneumoniae	258	gapA(3)	infB(3)	mdh(1)	pgi(1)	phoE(1)	rpoB(1)	tonB(79)		1	1	GCF_001517955.1	PRJNA224116	SAMN03178259	JTFY00000000.1	na	573	573	Klebsiella pneumoniae	strain=M098441		latest	Scaffold	Major	Full	ASM151795v1	unverisity medical center groningen	GCA_001517955.1	NZ_JTFY01000001	Klebsiella pneumoniae			M098441		environment		Netherlands	Breda	2013	Veronica Weterings
GCF_001521895.fna	kpneumoniae	14	gapA(1)	infB(6)	mdh(1)	pgi(1)	phoE(1)	rpoB(1)	tonB(1)	TD	1	0	GCF_001521895.1	PRJNA224116	SAMN04421276		na	72407	573	Klebsiella pneumoniae subsp. pneumoniae	strain=NUHL24835		latest	Complete Genome	Major	Full	ASM152189v1	The First Affiliated Hospital of Nanchang University	GCA_001521895.1	NZ_CP014004	Klebsiella pneumoniae subsp. pneumoniae			NUHL24835		urine	Homo sapiens	China	Jiangxi	2014	Yang Liu
GCF_001529935.fna	kpneumoniae	23	gapA(2)	infB(1)	mdh(1)	pgi(1)	phoE(9)	rpoB(4)	tonB(12)		1	1	GCF_001529935.1	PRJNA224116	SAMN04377968		na	72407	573	Klebsiella pneumoniae subsp. pneumoniae	strain=RJF999		latest	Complete Genome	Major	Full	ASM152993v1	Shanghai Ruijin Hospital Affiliated with Jiaotong University	GCA_001529935.1	NZ_CP014010	Klebsiella pneumoniae subsp. pneumoniae			RJF999		blood	Homo sapiens	China	Shanghai	2015	Department of Critical Care Medicine and
GCF_001530015.fna	kpneumoniae	374	gapA(2)	infB(3)	mdh(58)	pgi(37)	phoE(10)	rpoB(27)	tonB(9)		1	1	GCF_001530015.1	PRJNA224116	SAMN04377969		na	72407	573	Klebsiella pneumoniae subsp. pneumoniae	strain=RJF293		latest	Complete Genome	Major	Full	ASM153001v1	Shanghai Ruijin Hospital Affiliated with Jiaotong University	GCA_001530015.1	NZ_CP014008	Klebsiella pneumoniae subsp. pneumoniae			RJF293		blood	Homo sapiens	China	Shanghai	2014	Department of Critical Care Medicine and
GCF_001534855.fna	kpneumoniae	359	gapA(10)	infB(1)	mdh(2)	pgi(1)	phoE(9)	rpoB(27)	tonB(6)		1	1	GCF_001534855.1	PRJNA224116	SAMN03996264	LRMQ00000000.1	na	573	573	Klebsiella pneumoniae	strain=FDAARGOS_89		latest	Contig	Major	Full	ASM153485v1	University of Maryland School of Medicine Institute for Genome Sciences (IGS) - sequencing center	GCA_001534855.1	NZ_LRMQ01000001	Klebsiella pneumoniae			FDAARGOS_89		Endotracheal aspirate	Homo sapiens	USA	DC	2013
GCF_001546515.fna	kpneumoniae	29	gapA(2)	infB(3)	mdh(2)	pgi(2)	phoE(6)	rpoB(4)	tonB(4)		1	1	GCF_001546515.1	PRJNA224116	SAMN03854350	LRQC00000000.1	na	573	573	Klebsiella pneumoniae	strain=MJR8396D		latest	Scaffold	Major	Full	ASM154651v1	The Genome Institute at Washington University	GCA_001546515.1	NZ_KQ956885	Klebsiella pneumoniae			MJR8396D		Vagina	Homo sapiens
GCF_001549975.fna	kpneumoniae	-	gapA(16)	infB(24)	mdh(21)	pgi(27)	phoE(153)	rpoB(22)	tonB(67)		1	1	GCF_001549975.1	PRJNA224116	SAMN04437103	LROX00000000.1	na	573	573	Klebsiella pneumoniae	strain=GPKP		latest	Contig	Major	Full	ASM154997v1	Lab of Forest Resource protection and Utilization	GCA_001549975.1	NZ_LROX01000001	Klebsiella pneumoniae			GPKP		gut	forest musk deer	China		2011	Lab of Forest Resource protection and
GCF_001549995.fna	kpneumoniae	29	gapA(2)	infB(3)	mdh(2)	pgi(2)	phoE(6)	rpoB(4)	tonB(4)		1	1	GCF_001549995.1	PRJNA224116	SAMN04437144	LROW00000000.1	na	573	573	Klebsiella pneumoniae	strain=LPKP		latest	Contig	Major	Full	ASM154999v1	Lab of Forest Resource protection and Utilization	GCA_001549995.1	NZ_LROW01000001	Klebsiella pneumoniae			LPKP		lung	forest musk deer	China		2015	Lab of Forest Resource protection and
GCF_001566595.fna	kpneumoniae	307	gapA(4)	infB(1)	mdh(2)	pgi(52)	phoE(1)	rpoB(1)	tonB(7)		1	0	GCF_001566595.1	PRJNA224116	SAMN04075657	LKAB00000000.1	na	72407	573	Klebsiella pneumoniae subsp. pneumoniae	strain=KP48		latest	Contig	Major	Full	ASM156659v1	Istituto Superiore di Sanita	GCA_001566595.1	NZ_LKAB01000001	Klebsiella pneumoniae subsp. pneumoniae			KP48		urine culture	Homo sapiens	Italy	Palermo	2014	Azienda Ospedaliera Ospedali Riuniti Villa
GCF_001574505.fna	kpneumoniae	14	gapA(1)	infB(6)	mdh(1)	pgi(1)	phoE(1)	rpoB(1)	tonB(1)	GD	1	1	GCF_001574505.1	PRJNA224116	SAMN04498375	LSTN00000000.1	na	573	573	Klebsiella pneumoniae	strain=U41		latest	Scaffold	Major	Full	ASM157450v1	Umm Al-Qura University	GCA_001574505.1	NZ_LSTN01000141	Klebsiella pneumoniae			U41		urine	Homo sapiens	Saudi Arabia	Makkah	2015	Rayd Algowaihi
GCF_001590945.fna	kpneumoniae	3	gapA(5)	infB(5)	mdh(1)	pgi(1)	phoE(9)	rpoB(6)	tonB(11)		1	0	GCF_001590945.1	PRJNA224116	SAMD00046711	BCTV00000000.1	na	1218099	573	Klebsiella pneumoniae subsp. pneumoniae NBRC 14940	strain=NBRC 14940		latest	Contig	Major	Full	ASM159094v1	National Institute of Technology and Evaluation	GCA_001590945.1	NZ_BCTV01000001	Klebsiella pneumoniae subsp. pneumoniae NBRC			NBRC 14940
GCF_001596905.fna	kpneumoniae	15	gapA(1)	infB(1)	mdh(1)	pgi(1)	phoE(1)	rpoB(1)	tonB(1)		1	1	GCF_001596905.1	PRJNA224116	SAMN03281039	JXIW00000000.1	na	573	573	Klebsiella pneumoniae	strain=KPOII-4		latest	Scaffold	Major	Full	ASM159690v1	unverisity medical center groningen	GCA_001596905.1	NZ_JXIW01000001	Klebsiella pneumoniae			KPOII-4		Rectum	Homo sapiens	Netherlands	Groningen	2012	Jan Arends
GCF_001596915.fna	kpneumoniae	15	gapA(1)	infB(1)	mdh(1)	pgi(1)	phoE(1)	rpoB(1)	tonB(1)		1	1	GCF_001596915.1	PRJNA224116	SAMN03281031	JXIV00000000.1	na	573	573	Klebsiella pneumoniae	strain=KPOII-2		latest	Scaffold	Major	Full	ASM159691v1	unverisity medical center groningen	GCA_001596915.1	NZ_JXIV01000001	Klebsiella pneumoniae			KPOII-2		rectum	Homo sapiens	Netherlands	Groningen	2012	Jan Arends
GCF_001596925.fna	kpneumoniae	15	gapA(1)	infB(1)	mdh(1)	pgi(1)	phoE(1)	rpoB(1)	tonB(1)		1	1	GCF_001596925.1	PRJNA224116	SAMN03223332	JUBO00000000.1	na	573	573	Klebsiella pneumoniae	strain=KPOII-2		latest	Scaffold	Major	Full	ASM159692v1	unverisity medical center groningen	GCA_001596925.1	NZ_JUBO01000001	Klebsiella pneumoniae			KPOII-2		urine	Homo sapiens	Netherlands	Groningen	2012	Jan Arends
GCF_001596935.fna	kpneumoniae	15	gapA(1)	infB(1)	mdh(1)	pgi(1)	phoE(1)	rpoB(1)	tonB(1)		1	1	GCF_001596935.1	PRJNA224116	SAMN03223331	JUBN00000000.1	na	573	573	Klebsiella pneumoniae	strain=KPOII-1		latest	Scaffold	Major	Full	ASM159693v1	unverisity medical center groningen	GCA_001596935.1	NZ_JUBN01000001	Klebsiella pneumoniae			KPOII-1		sputum	Homo sapiens	Netherlands	Groningen	2012	Jan Arends
GCF_001596985.fna	kpneumoniae	15	gapA(1)	infB(1)	mdh(1)	pgi(1)	phoE(1)	rpoB(1)	tonB(1)		1	1	GCF_001596985.1	PRJNA224116	SAMN03281071	JXIY00000000.1	na	573	573	Klebsiella pneumoniae	strain=KPOII-7		latest	Scaffold	Major	Full	ASM159698v1	unverisity medical center groningen	GCA_001596985.1	NZ_JXIY01000001	Klebsiella pneumoniae			KPOII-7		urine	Homo sapiens	Netherlands	Groningen	2012	Jan Arends
GCF_001596995.fna	kpneumoniae	15	gapA(1)	infB(1)	mdh(1)	pgi(1)	phoE(1)	rpoB(1)	tonB(1)		1	1	GCF_001596995.1	PRJNA224116	SAMN03281077	JXJB00000000.1	na	573	573	Klebsiella pneumoniae	strain=KPOII-10		latest	Contig	Major	Full	ASM159699v1	unverisity medical center groningen	GCA_001596995.1	NZ_JXJB01000001	Klebsiella pneumoniae			KPOII-10		sputum	Homo sapiens	Netherlands	Groningen	2013	Jan Arends
GCF_001597015.fna	kpneumoniae	15	gapA(1)	infB(1)	mdh(1)	pgi(1)	phoE(1)	rpoB(1)	tonB(1)		1	1	GCF_001597015.1	PRJNA224116	SAMN03281111	JXJG00000000.1	na	573	573	Klebsiella pneumoniae	strain=KP-33P		latest	Scaffold	Major	Full	ASM159701v1	unverisity medical center groningen	GCA_001597015.1	NZ_JXJG01000001	Klebsiella pneumoniae			KP-33P		blood	Homo sapiens	Netherlands	Groningen	2010	Jan Arends
GCF_001597035.fna	kpneumoniae	163	gapA(2)	infB(1)	mdh(1)	pgi(1)	phoE(9)	rpoB(1)	tonB(12)		1	1	GCF_001597035.1	PRJNA224116	SAMN03281110	JXJF00000000.1	na	573	573	Klebsiella pneumoniae	strain=KP-45D		latest	Contig	Major	Full	ASM159703v1	unverisity medical center groningen	GCA_001597035.1	NZ_JXJF01000001	Klebsiella pneumoniae			KP-45D		Perineum	Homo sapiens	Netherlands	Groningen	2012	Jan Arends
GCF_001597065.fna	kpneumoniae	437	gapA(3)	infB(3)	mdh(1)	pgi(1)	phoE(1)	rpoB(1)	tonB(31)		1	1	GCF_001597065.1	PRJNA224116	SAMN03281122	JXJI00000000.1	na	573	573	Klebsiella pneumoniae	strain=KP-86L		latest	Scaffold	Major	Full	ASM159706v1	unverisity medical center groningen	GCA_001597065.1	NZ_JXJI01000001	Klebsiella pneumoniae			KP-86L		blood	Homo sapiens	Netherlands	Groningen	2012	Jan Arends
GCF_001597075.fna	kpneumoniae	307	gapA(4)	infB(1)	mdh(2)	pgi(52)	phoE(1)	rpoB(1)	tonB(7)		1	1	GCF_001597075.1	PRJNA224116	SAMN03281123	JXJJ00000000.1	na	573	573	Klebsiella pneumoniae	strain=KP-33F		latest	Scaffold	Major	Full	ASM159707v1	unverisity medical center groningen	GCA_001597075.1	NZ_JXJJ01000001	Klebsiella pneumoniae			KP-33F		blood	Homo sapiens	Netherlands	Groningen	2013	Jan Arends
GCF_001597095.fna	kpneumoniae	15	gapA(1)	infB(1)	mdh(1)	pgi(1)	phoE(1)	rpoB(1)	tonB(1)		1	1	GCF_001597095.1	PRJNA224116	SAMN03281029	JXIU00000000.1	na	573	573	Klebsiella pneumoniae	strain=KPOII-1		latest	Scaffold	Major	Full	ASM159709v1	unverisity medical center groningen	GCA_001597095.1	NZ_JXIU01000001	Klebsiella pneumoniae			KPOII-1		rectum	Homo sapiens	Netherlands	Groningen	2012	Jan Arends
GCF_001597115.fna	kpneumoniae	15	gapA(1)	infB(1)	mdh(1)	pgi(1)	phoE(1)	rpoB(1)	tonB(1)		1	1	GCF_001597115.1	PRJNA224116	SAMN03281070	JXIX00000000.1	na	573	573	Klebsiella pneumoniae	strain=KPOII-6		latest	Scaffold	Major	Full	ASM159711v1	unverisity medical center groningen	GCA_001597115.1	NZ_JXIX01000001	Klebsiella pneumoniae			KPOII-6		urine	Homo sapiens	Netherlands	Groningen	2012	Jan Arends
GCF_001597145.fna	kpneumoniae	15	gapA(1)	infB(1)	mdh(1)	pgi(1)	phoE(1)	rpoB(1)	tonB(1)		1	1	GCF_001597145.1	PRJNA224116	SAMN03281072	JXIZ00000000.1	na	573	573	Klebsiella pneumoniae	strain=KPOII-8		latest	Scaffold	Major	Full	ASM159714v1	unverisity medical center groningen	GCA_001597145.1	NZ_JXIZ01000001	Klebsiella pneumoniae			KPOII-8		Rectum	Homo sapiens	Netherlands	Groningen	2012	Jan Arends
GCF_001597165.fna	kpneumoniae	15	gapA(1)	infB(1)	mdh(1)	pgi(1)	phoE(1)	rpoB(1)	tonB(1)		1	1	GCF_001597165.1	PRJNA224116	SAMN03281073	JXJA00000000.1	na	573	573	Klebsiella pneumoniae	strain=KPOII-9		latest	Scaffold	Major	Full	ASM159716v1	unverisity medical center groningen	GCA_001597165.1	NZ_JXJA01000001	Klebsiella pneumoniae			KPOII-9		Rectum	Homo sapiens	Netherlands	Groningen	2012	Jan Arends
GCF_001597175.fna	kpneumoniae	15	gapA(1)	infB(1)	mdh(1)	pgi(1)	phoE(1)	rpoB(1)	tonB(1)		1	1	GCF_001597175.1	PRJNA224116	SAMN03281081	JXJC00000000.1	na	573	573	Klebsiella pneumoniae	strain=KPEII-1		latest	Scaffold	Major	Full	ASM159717v1	unverisity medical center groningen	GCA_001597175.1	NZ_JXJC01000001	Klebsiella pneumoniae			KPEII-1		Environment		Netherlands	Groningen	2012	Marriette Lokate
GCF_001597195.fna	kpneumoniae	15	gapA(1)	infB(1)	mdh(1)	pgi(1)	phoE(1)	rpoB(1)	tonB(1)		1	1	GCF_001597195.1	PRJNA224116	SAMN03281082	JXJD00000000.1	na	573	573	Klebsiella pneumoniae	strain=KPEII-2		latest	Contig	Major	Full	ASM159719v1	unverisity medical center groningen	GCA_001597195.1	NZ_JXJD01000001	Klebsiella pneumoniae			KPEII-2		Environment		Netherlands	Groningen	2012	Mariette Lokate
GCF_001597225.fna	kpneumoniae	15	gapA(1)	infB(1)	mdh(1)	pgi(1)	phoE(1)	rpoB(1)	tonB(1)		1	1	GCF_001597225.1	PRJNA224116	SAMN03281109	JXJE00000000.1	na	573	573	Klebsiella pneumoniae	strain=KPEII-3		latest	Scaffold	Major	Full	ASM159722v1	unverisity medical center groningen	GCA_001597225.1	NZ_JXJE01000001	Klebsiella pneumoniae			KPEII-3		Environment		Netherlands	Groningen	2013	Mariette Lokate
GCF_001597245.fna	kpneumoniae	15	gapA(1)	infB(1)	mdh(1)	pgi(1)	phoE(1)	rpoB(1)	tonB(1)		1	1	GCF_001597245.1	PRJNA224116	SAMN03734957	LDOY00000000.1	na	573	573	Klebsiella pneumoniae	strain=KP-10		latest	Contig	Major	Full	CLC bio	unverisity medical center groningen	GCA_001597245.1	NZ_LDOY01000001	Klebsiella pneumoniae			KP-10		Rectum	Homo sapiens	Netherlands	Groningen	2012	John Rossen
GCF_001598715.fna	kpneumoniae	91	gapA(10)	infB(6)	mdh(1)	pgi(9)	phoE(12)	rpoB(4)	tonB(9)		1	0	GCF_001598715.1	PRJNA224116	SAMD00046900	BCZL00000000.1	na	1218098	573	Klebsiella pneumoniae subsp. ozaenae NBRC 105683	strain=NBRC 105683		latest	Contig	Major	Full	ASM159871v1	National Institute of Technology and Evaluation	GCA_001598715.1	NZ_BCZL01000001	Klebsiella pneumoniae subsp. ozaenae NBRC			NBRC 105683
GCF_001611055.fna	kpneumoniae	383	gapA(2)	infB(6)	mdh(1)	pgi(3)	phoE(8)	rpoB(1)	tonB(18)		1	1	GCF_001611055.1	PRJNA224116	SAMN04087461		na	72407	573	Klebsiella pneumoniae subsp. pneumoniae	strain=TGH8		latest	Complete Genome	Major	Full	ASM161105v1	RGNOSIS	GCA_001611055.1	NZ_CP012743	Klebsiella pneumoniae subsp. pneumoniae			TGH8		CVC	Homo sapiens	Greece		2011	Olympia
GCF_001611095.fna	kpneumoniae	383	gapA(2)	infB(6)	mdh(1)	pgi(3)	phoE(8)	rpoB(1)	tonB(18)		1	1	GCF_001611095.1	PRJNA224116	SAMN04087462		na	72407	573	Klebsiella pneumoniae subsp. pneumoniae	strain=TGH10		latest	Complete Genome	Major	Full	ASM161109v1	RGNOSIS	GCA_001611095.1	NZ_CP012744	Klebsiella pneumoniae subsp. pneumoniae			TGH10		wound swab	Homo sapiens	Greece		2013	Olympia
GCF_001613565.fna	kpneumoniae	11	gapA(3)	infB(3)	mdh(1)	pgi(1)	phoE(1)	rpoB(1)	tonB(4)	GD	1	0	GCF_001613565.1	PRJNA224116	SAMN04532799	LUVP00000000.1	na	573	573	Klebsiella pneumoniae	strain=TR191		latest	Scaffold	Major	Full	ASM161356v1	Chinese Center for Disease Control and Prevention	GCA_001613565.1	NZ_KV391921	Klebsiella pneumoniae			TR191		abdominal drainage	Homo sapiens	China		2011
GCF_001613575.fna	kpneumoniae	11	gapA(3)	infB(3)	mdh(1)	pgi(1)	phoE(1)	rpoB(1)	tonB(4)	GD	1	0	GCF_001613575.1	PRJNA224116	SAMN04534540	LUVS00000000.1	na	573	573	Klebsiella pneumoniae	strain=TRqt-41		latest	Scaffold	Major	Full	ASM161357v1	Chinese Center for Disease Control and Prevention	GCA_001613575.1	NZ_KV391938	Klebsiella pneumoniae			TRqt-41		nose	Homo sapiens	China		2011
GCF_001613585.fna	kpneumoniae	11	gapA(3)	infB(3)	mdh(1)	pgi(1)	phoE(1)	rpoB(1)	tonB(4)	GD	1	0	GCF_001613585.1	PRJNA224116	SAMN04532839	LUVQ00000000.1	na	573	573	Klebsiella pneumoniae	strain=TRqt-37		latest	Scaffold	Major	Full	ASM161358v1	Chinese Center for Disease Control and Prevention	GCA_001613585.1	NZ_KV391909	Klebsiella pneumoniae			TRqt-37		nose	Homo sapiens	China		2011
GCF_001613595.fna	kpneumoniae	11	gapA(3)	infB(3)	mdh(1)	pgi(1)	phoE(1)	rpoB(1)	tonB(4)	GD	1	0	GCF_001613595.1	PRJNA224116	SAMN04534539	LUVR00000000.1	na	573	573	Klebsiella pneumoniae	strain=TR198		latest	Scaffold	Major	Full	ASM161359v1	Chinese Center for Disease Control and Prevention	GCA_001613595.1	NZ_LUVR01000001	Klebsiella pneumoniae			TR198		sputum	Homo sapiens	China		2011
GCF_001613645.fna	kpneumoniae	11	gapA(3)	infB(3)	mdh(1)	pgi(1)	phoE(1)	rpoB(1)	tonB(4)	GD	1	0	GCF_001613645.1	PRJNA224116	SAMN04534542	LUVU00000000.1	na	573	573	Klebsiella pneumoniae	strain=TRqt-49		latest	Scaffold	Major	Full	ASM161364v1	Chinese Center for Disease Control and Prevention	GCA_001613645.1	NZ_LUVU01000001	Klebsiella pneumoniae			TRqt-49		nose	Homo sapiens	China		2011
GCF_001613655.fna	kpneumoniae	11	gapA(3)	infB(3)	mdh(1)	pgi(1)	phoE(1)	rpoB(1)	tonB(4)	GD	1	0	GCF_001613655.1	PRJNA224116	SAMN04534541	LUVT00000000.1	na	573	573	Klebsiella pneumoniae	strain=TR200		latest	Scaffold	Major	Full	ASM161365v1	Chinese Center for Disease Control and Prevention	GCA_001613655.1	NZ_KV391959	Klebsiella pneumoniae			TR200		urine	Homo sapiens	China		2011
GCF_001613665.fna	kpneumoniae	11	gapA(3)	infB(3)	mdh(1)	pgi(1)	phoE(1)	rpoB(1)	tonB(4)	GD	1	0	GCF_001613665.1	PRJNA224116	SAMN04534543	LUVV00000000.1	na	573	573	Klebsiella pneumoniae	strain=TR262		latest	Scaffold	Major	Full	ASM161366v1	Chinese Center for Disease Control and Prevention	GCA_001613665.1	NZ_LUVV01000001	Klebsiella pneumoniae			TR262		sputum	Homo sapiens	China		2011
GCF_001613715.fna	kpneumoniae	11	gapA(3)	infB(3)	mdh(1)	pgi(1)	phoE(1)	rpoB(1)	tonB(4)	GD	1	0	GCF_001613715.1	PRJNA224116	SAMN04532756	LUGR00000000.1	na	573	573	Klebsiella pneumoniae	strain=TR187		latest	Scaffold	Major	Full	ASM161371v1	Chinese Center for Disease Control and Prevention	GCA_001613715.1	NZ_KV392009	Klebsiella pneumoniae			TR187		sputum	Homo sapiens	China		2011
GCF_001630805.fna	kpneumoniae	29	gapA(2)	infB(3)	mdh(2)	pgi(2)	phoE(6)	rpoB(4)	tonB(4)		1	1	GCF_001630805.1	PRJNA224116	SAMN04866789	LWLM00000000.1	na	573	573	Klebsiella pneumoniae	strain=SCLZ15-011		latest	Scaffold	Major	Full	ASM163080v1	Sichuan University	GCA_001630805.1	NZ_LWLM01000001	Klebsiella pneumoniae			SCLZ15-011			Homo sapiens	China	Sichuan Luzhou	2014
GCF_001640185.fna	kpneumoniae	15	gapA(1)	infB(1)	mdh(1)	pgi(1)	phoE(1)	rpoB(1)	tonB(1)		1	1	GCF_001640185.1	PRJNA224116	SAMN04456062	LSBZ00000000.1	na	573	573	Klebsiella pneumoniae	strain=EA_Carb		latest	Contig	Major	Full	ASM164018v1	LAU	GCA_001640185.1	NZ_LSBZ01000001	Klebsiella pneumoniae			EA_Carb		urine from Syrian refugee	Homo sapiens	Lebanon		2015	Edmond Abboud
GCF_001644765.fna	kpneumoniae	147	gapA(3)	infB(4)	mdh(6)	pgi(1)	phoE(7)	rpoB(4)	tonB(38)	TD	1	0	GCF_001644765.1	PRJNA224116	SAMN04917370		na	573	573	Klebsiella pneumoniae	strain=SKGH01		latest	Complete Genome	Major	Full	ASM164476v1	Sheikh Khalifa General Hospital(SKGH)	GCA_001644765.1	NZ_CP015500	Klebsiella pneumoniae			SKGH01		Urine sample	Homo sapiens	United Arab Emirates		2015	SKGH
GCF_001645745.fna	kpneumoniae	-	gapA(3)	infB(33)	mdh(11)	pgi(1)	phoE(1)	rpoB(1)			1	1	GCF_001645745.1	PRJNA224116	SAMN04956567	LXTP00000000.1	na	72407	573	Klebsiella pneumoniae subsp. pneumoniae	strain=KPC45		latest	Contig	Major	Full	ASM164574v1	Federal University of Uberlandia	GCA_001645745.1	NZ_LXTP01000001	Klebsiella pneumoniae subsp. pneumoniae			KPC45		anal swab	Homo sapiens	Brazil		2015	Clinical Hospital from Federal University
GCF_001646625.fna	kpneumoniae	1536	gapA(2)	infB(1)	mdh(2)	pgi(37)	phoE(45)	rpoB(4)	tonB(9)		1	1	GCF_001646625.1	PRJNA224116	SAMN04992856		na	573	573	Klebsiella pneumoniae	strain=W14		latest	Complete Genome	Major	Full	ASM164662v1	Institute of Disease Control and Prevention	GCA_001646625.1	NZ_CP015753	Klebsiella pneumoniae			W14		fecal sample	Homo sapiens	China	Beijing	2014
GCF_001647455.fna	kpneumoniae	48	gapA(2)	infB(5)	mdh(2)	pgi(2)	phoE(7)	rpoB(1)	tonB(10)		1	1	GCF_001647455.1	PRJNA224116	SAMN03076168	LQQF00000000.1	na	573	573	Klebsiella pneumoniae	strain=101436		latest	Scaffold	Major	Full	ASM164745v1	Miami University	GCA_001647455.1	NZ_LQQF01000001	Klebsiella pneumoniae			101436		wound	Homo sapiens	USA	Fort Sam Houston	2006	SAMMC staff
GCF_001647465.fna	kpneumoniae	44	gapA(2)	infB(1)	mdh(4)	pgi(3)	phoE(8)	rpoB(1)	tonB(9)		1	1	GCF_001647465.1	PRJNA224116	SAMN03076170	LQQE00000000.1	na	573	573	Klebsiella pneumoniae	strain=105371		latest	Scaffold	Major	Full	ASM164746v1	Miami University	GCA_001647465.1	NZ_LQQE01000001	Klebsiella pneumoniae			105371		blood	Homo sapiens	USA	Fort Sam Houston	2008	SAMMC staff
GCF_001647475.fna	kpneumoniae	11	gapA(3)	infB(3)	mdh(1)	pgi(1)	phoE(1)	rpoB(1)	tonB(4)		1	1	GCF_001647475.1	PRJNA224116	SAMN03076172	LQQD00000000.1	na	573	573	Klebsiella pneumoniae	strain=101731		latest	Scaffold	Major	Full	ASM164747v1	Miami University	GCA_001647475.1	NZ_LQQD01000001	Klebsiella pneumoniae			101731		wound	Homo sapiens	USA	Fort Sam Houston	2008	SAMMC staff
GCF_001648215.fna	kpneumoniae	147	gapA(3)	infB(4)	mdh(6)	pgi(1)	phoE(7)	rpoB(4)	tonB(38)		1	0	GCF_001648215.1	PRJNA224116	SAMN03455970		na	573	573	Klebsiella pneumoniae	strain=AATZP		latest	Complete Genome	Major	Full	ASM164821v1	NHGRI	GCA_001648215.1	NZ_CP014755	Klebsiella pneumoniae			AATZP			Homo sapiens	USA		2014
GCF_001653695.fna	kpneumoniae	15	gapA(1)	infB(1)	mdh(1)	pgi(1)	phoE(1)	rpoB(1)	tonB(1)		1	1	GCF_001653695.1	PRJNA224116	SAMN04497998	LSVA00000000.1	na	573	573	Klebsiella pneumoniae	strain=INSali390		latest	Scaffold	Major	Full	ASM165369v1	National Institute of Health Dr Ricardo Jorge	GCA_001653695.1	NZ_LSVA01000001	Klebsiella pneumoniae			INSali390		vegetable		Portugal	Lisbon	2013	NIH
GCF_001661895.fna	kpneumoniae	252	gapA(2)	infB(5)	mdh(1)	pgi(1)	phoE(9)	rpoB(1)	tonB(6)		1	1	GCF_001661895.1	PRJNA224116	SAMN05192730	LZCT00000000.1	na	573	573	Klebsiella pneumoniae	strain=AS		latest	Contig	Major	Full	ASM166189v1	Zhejiang Sci-Tech University	GCA_001661895.1	NZ_LZCT01000001	Klebsiella pneumoniae			AS			Homo sapiens	China	Hangzhou	2015
GCF_001663195.fna	kpneumoniae	15	gapA(1)	infB(1)	mdh(1)	pgi(1)	phoE(1)	rpoB(1)	tonB(1)		1	1	GCF_001663195.1	PRJNA224116	SAMN05188406		na	573	573	Klebsiella pneumoniae	strain=BR		latest	Complete Genome	Major	Full	ASM166319v1	Zhejiang Sci-Tech University	GCA_001663195.1	NZ_CP015990	Klebsiella pneumoniae			BR			Homo sapiens	China	hangzhou	2015
GCF_001663295.fna	kpneumoniae	37	gapA(2)	infB(9)	mdh(2)	pgi(1)	phoE(13)	rpoB(1)	tonB(16)		1	1	GCF_001663295.1	PRJNA224116	SAMN03455930		na	573	573	Klebsiella pneumoniae	strain=KPNIH39		latest	Complete Genome	Major	Full	ASM166329v1	NHGRI	GCA_001663295.1	NZ_CP014762	Klebsiella pneumoniae			KPNIH39			Homo sapiens	USA		2014
GCF_001663435.fna	kpneumoniae	273	gapA(3)	infB(4)	mdh(6)	pgi(1)	phoE(7)	rpoB(4)	tonB(4)		0	1	GCF_001663435.1	PRJNA224116	SAMN03455975		na	573	573	Klebsiella pneumoniae	strain=Kpn223		latest	Complete Genome	Major	Full	ASM166343v1	NHGRI	GCA_001663435.1	NZ_CP015025	Klebsiella pneumoniae			Kpn223			Homo sapiens	USA		2013
GCF_001663455.fna	kpneumoniae	-	gapA(2)	infB(83)	mdh(1)	pgi(1)	phoE(247)	rpoB(1)	tonB(9)		1	1	GCF_001663455.1	PRJNA224116	SAMN03455976		na	573	573	Klebsiella pneumoniae	strain=Kpn555		latest	Complete Genome	Major	Full	ASM166345v1	NHGRI	GCA_001663455.1	NZ_CP015130	Klebsiella pneumoniae			Kpn555			Homo sapiens	USA		2014
GCF_001665995.fna	kpneumoniae	37	gapA(2)	infB(9)	mdh(2)	pgi(1)	phoE(13)	rpoB(1)	tonB(16)		1	1	GCF_001665995.1	PRJNA224116	SAMN03455992	LTBD00000000.1	na	573	573	Klebsiella pneumoniae	strain=KPNIH38		latest	Contig	Major	Full	ASM166599v1	NHGRI	GCA_001665995.1	NZ_LTBD01000001	Klebsiella pneumoniae			KPNIH38			Homo sapiens	USA		2013
GCF_001666005.fna	kpneumoniae	258	gapA(3)	infB(3)	mdh(1)	pgi(1)	phoE(1)	rpoB(1)	tonB(79)	GD	1	1	GCF_001666005.1	PRJNA224116	SAMN03455939	LTDV00000000.1	na	573	573	Klebsiella pneumoniae	strain=KPNIH40		latest	Contig	Major	Full	ASM166600v1	NHGRI	GCA_001666005.1	NZ_LTDV01000001	Klebsiella pneumoniae			KPNIH40			Homo sapiens	USA		2014
GCF_001666015.fna	kpneumoniae	258	gapA(3)	infB(3)	mdh(1)	pgi(1)	phoE(1)	rpoB(1)	tonB(79)	GD	1	1	GCF_001666015.1	PRJNA224116	SAMN04287036	LRIM00000000.1	na	573	573	Klebsiella pneumoniae	strain=KPNIH35		latest	Contig	Major	Full	ASM166601v1	NHGRI	GCA_001666015.1	NZ_LRIM01000001	Klebsiella pneumoniae			KPNIH35			Homo sapiens	USA		2013
GCF_001667545.fna	kpneumoniae	258	gapA(3)	infB(3)	mdh(1)	pgi(1)	phoE(1)	rpoB(1)	tonB(79)		1	1	GCF_001667545.1	PRJNA224116	SAMN03455991	LRRE00000000.1	na	573	573	Klebsiella pneumoniae	strain=KPNIH37		latest	Contig	Major	Full	ASM166754v1	NHGRI	GCA_001667545.1	NZ_LRRE01000001	Klebsiella pneumoniae			KPNIH37			Homo sapiens	USA		2013
GCF_001675125.fna	kpneumoniae	258	gapA(3)	infB(3)	mdh(1)	pgi(1)	phoE(1)	rpoB(1)	tonB(79)		1	0	GCF_001675125.1	PRJNA224116	SAMN03701676		na	573	573	Klebsiella pneumoniae	strain=KPNIH36		latest	Complete Genome	Major	Full	ASM167512v1	NHGRI/NIH	GCA_001675125.1	NZ_CP014647	Klebsiella pneumoniae			KPNIH36			Homo sapiens	USA		2013
GCF_001676825.fna	kpneumoniae	1536	gapA(2)	infB(1)	mdh(2)	pgi(37)	phoE(45)	rpoB(4)	tonB(9)		1	1	GCF_001676825.1	PRJNA224116	SAMN05170048		na	573	573	Klebsiella pneumoniae	strain=TH1	TH1	latest	Complete Genome	Major	Full	ASM167682v1	Institute of Disease Control and Prevention	GCA_001676825.1	NZ_CP016159	Klebsiella pneumoniae			TH1	TH1	human fecal sample		China	Beijing	2014
GCF_001678695.fna	kpneumoniae	-	gapA(2)	infB(1)	mdh(2)	pgi(1)	phoE(7)	rpoB(~1)	tonB(7)		1	1	GCF_001678695.1	PRJNA224116	SAMN05300423	MAMU00000000.1	na	573	573	Klebsiella pneumoniae	strain=Kp08		latest	Contig	Major	Full	ASM167869v1	DTU	GCA_001678695.1	NZ_MAMU01000001	Klebsiella pneumoniae			Kp08		blood	Homo sapiens	Denmark		2012	Hvidovre Hospital
GCF_001679915.fna	kpneumoniae	512	gapA(54)	infB(3)	mdh(1)	pgi(1)	phoE(1)	rpoB(1)	tonB(79)	GD	1	1	GCF_001679915.1	PRJNA224116	SAMN04961293	LXQO00000000.1	na	573	573	Klebsiella pneumoniae	strain=KP-6884		latest	Scaffold	Major	Full	ASM167991v1	University of Siena	GCA_001679915.1	NZ_LXQO01000021	Klebsiella pneumoniae			KP-6884		Rectal swab	Homo sapiens	Italy	Pisa	2014	Carlo Tascini
GCF_001693715.fna	kpneumoniae	301	gapA(4)	infB(1)	mdh(2)	pgi(2)	phoE(1)	rpoB(10)	tonB(43)		1	1	GCF_001693715.1	PRJNA224116	SAMN05293825	MAKN00000000.1	na	573	573	Klebsiella pneumoniae	strain=Kp33		latest	Contig	Major	Full	ASM169371v1	DTU	GCA_001693715.1	NZ_CM004510	Klebsiella pneumoniae			Kp33		urinary tract infection	Homo sapiens	Denmark		2012	Hvidovre Hospital
GCF_001695655.fna	kpneumoniae	258	gapA(3)	infB(3)	mdh(1)	pgi(1)	phoE(1)	rpoB(1)	tonB(79)	GD	1	1	GCF_001695655.1	PRJNA224116	SAMN05346258	MBQW00000000.1	na	573	573	Klebsiella pneumoniae	strain=KPNIH34		latest	Contig	Major	Full	ASM169565v1	NIH	GCA_001695655.1	NZ_MBQW01000001	Klebsiella pneumoniae			KPNIH34		perirectal	Homo sapiens	USA		2012
GCF_001695775.fna	kpneumoniae	8	gapA(4)	infB(1)	mdh(1)	pgi(1)	phoE(1)	rpoB(5)	tonB(6)		1	1	GCF_001695775.1	PRJNA224116	SAMN04914392	LXRN00000000.1	na	573	573	Klebsiella pneumoniae	strain=MB361		latest	Scaffold	Major	Full	ASM169577v1	Fatima Jinnah Women University	GCA_001695775.1	NZ_LXRN01000226	Klebsiella pneumoniae			MB361		Industrial effluent		Pakistan		2013	Fozia Aslam
GCF_001698945.fna	kpneumoniae	17	gapA(2)	infB(1)	mdh(1)	pgi(1)	phoE(4)	rpoB(4)	tonB(4)		1	1	GCF_001698945.1	PRJNA224116	SAMN03175161	JTEB00000000.1	na	573	573	Klebsiella pneumoniae	strain=XH212		latest	Contig	Major	Full	ASM169894v1	Sir Run Run Shaw Hospital	College of Medicine	NZ_JTEB01000001	Klebsiella pneumoniae			XH212		blood	Homo sapiens	China	Hangzhou	2014	Yunsong Yu
GCF_001699015.fna	kpneumoniae	17	gapA(2)	infB(1)	mdh(1)	pgi(1)	phoE(4)	rpoB(4)	tonB(4)		1	1	GCF_001699015.1	PRJNA224116	SAMN03174891	JTEA00000000.1	na	573	573	Klebsiella pneumoniae	strain=XH211		latest	Contig	Major	Full	ASM169901v1	Sir Run Run Shaw Hospital	College of Medicine	NZ_JTEA01000001	Klebsiella pneumoniae			XH211		blood from patient with pneumonia	Homo sapiens	China	Hangzhou	2014	Yunsong Yu
GCF_001699025.fna	kpneumoniae	17	gapA(2)	infB(1)	mdh(1)	pgi(1)	phoE(4)	rpoB(4)	tonB(4)		1	1	GCF_001699025.1	PRJNA224116	SAMN03217648	JTGO00000000.1	na	573	573	Klebsiella pneumoniae	strain=XH213		latest	Contig	Major	Full	ASM169902v1	Sir Run Run Shaw Hospital	College of Medicine	NZ_JTGO01000001	Klebsiella pneumoniae			XH213		blood	Homo sapiens	China	Hangzhou	2014	Yunsong Yu
GCF_001699035.fna	kpneumoniae	17	gapA(2)	infB(1)	mdh(1)	pgi(1)	phoE(4)	rpoB(4)	tonB(4)		1	1	GCF_001699035.1	PRJNA224116	SAMN03217649	JTJA00000000.1	na	573	573	Klebsiella pneumoniae	strain=XH214		latest	Contig	Major	Full	ASM169903v1	Sir Run Run Shaw Hospital	College of Medicine	NZ_JTJA01000001	Klebsiella pneumoniae			XH214		blood	Homo sapiens	China	Hangzhou	2014	Yunsong Yu
GCF_001699045.fna	kpneumoniae	17	gapA(2)	infB(1)	mdh(1)	pgi(1)	phoE(4)	rpoB(4)	tonB(4)		1	1	GCF_001699045.1	PRJNA224116	SAMN03223382	JUBD00000000.1	na	573	573	Klebsiella pneumoniae	strain=XH215		latest	Contig	Major	Full	ASM169904v1	Sir Run Run Shaw Hospital	College of Medicine	NZ_JUBD01000001	Klebsiella pneumoniae			XH215		blood	Homo sapiens	China	Hangzhou	2014	Yunsong Yu
GCF_001699095.fna	kpneumoniae	17	gapA(2)	infB(1)	mdh(1)	pgi(1)	phoE(4)	rpoB(4)	tonB(4)		1	1	GCF_001699095.1	PRJNA224116	SAMN03223383	JUBE00000000.1	na	573	573	Klebsiella pneumoniae	strain=XH216		latest	Contig	Major	Full	ASM169909v1	Sir Run Run Shaw Hospital	College of Medicine	NZ_JUBE01000001	Klebsiella pneumoniae			XH216		blood	Homo sapiens	China	Hangzhou	2014	Yunsong Yu
GCF_001699105.fna	kpneumoniae	17	gapA(2)	infB(1)	mdh(1)	pgi(1)	phoE(4)	rpoB(4)	tonB(4)		1	1	GCF_001699105.1	PRJNA224116	SAMN03252408	JUGC00000000.1	na	573	573	Klebsiella pneumoniae	strain=XH210		latest	Contig	Major	Full	ASM169910v1	Sir Run Run Shaw Hospital	College of Medicine	NZ_JUGC01000001	Klebsiella pneumoniae			XH210		blood from patient with pneumonia	Homo sapiens	China	Hangzhou	2013	Yunsong Yu
GCF_001701355.fna	kpneumoniae	258	gapA(3)	infB(3)	mdh(1)	pgi(1)	phoE(1)	rpoB(1)	tonB(79)		1	1	GCF_001701355.1	PRJNA224116	SAMN04868739	LXMK00000000.1	na	573	573	Klebsiella pneumoniae	strain=19_GR_14		latest	Contig	Major	Full	ASM170135v1	The Unniversity of Queensland	GCA_001701355.1	NZ_LXMK01000001	Klebsiella pneumoniae			19_GR_14		stool	Homo sapiens	Greece	Athens	2014	Hygeia General Hospital
GCF_001701365.fna	kpneumoniae	258	gapA(3)	infB(3)	mdh(1)	pgi(1)	phoE(1)	rpoB(1)	tonB(79)	GD	1	1	GCF_001701365.1	PRJNA224116	SAMN04868733	LXMQ00000000.1	na	573	573	Klebsiella pneumoniae	strain=13_GR_14		latest	Contig	Major	Full	ASM170136v1	The Unniversity of Queensland	GCA_001701365.1	NZ_LXMQ01000001	Klebsiella pneumoniae			13_GR_14		Bronchial secretion	Homo sapiens	Greece	Athens	2014	Hygeia General Hospital
GCF_001701395.fna	kpneumoniae	258	gapA(3)	infB(3)	mdh(1)	pgi(1)	phoE(1)	rpoB(1)	tonB(79)		1	1	GCF_001701395.1	PRJNA224116	SAMN04868742	LXMH00000000.1	na	573	573	Klebsiella pneumoniae	strain=22_GR_12		latest	Contig	Major	Full	ASM170139v1	The Unniversity of Queensland	GCA_001701395.1	NZ_LXMH01000001	Klebsiella pneumoniae			22_GR_12		sputum	Homo sapiens	Greece	Athens	2012	Hygeia General Hospital
GCF_001701415.fna	kpneumoniae	258	gapA(3)	infB(3)	mdh(1)	pgi(1)	phoE(1)	rpoB(1)	tonB(79)		1	1	GCF_001701415.1	PRJNA224116	SAMN04868744	LXMF00000000.1	na	573	573	Klebsiella pneumoniae	strain=24_GR_13		latest	Contig	Major	Full	ASM170141v1	The Unniversity of Queensland	GCA_001701415.1	NZ_LXMF01000001	Klebsiella pneumoniae			24_GR_13		stool	Homo sapiens	Greece	Athens	2013	Hygeia General Hospital
GCF_001701425.fna	kpneumoniae	147	gapA(3)	infB(4)	mdh(6)	pgi(1)	phoE(7)	rpoB(4)	tonB(38)	GD	1	0	GCF_001701425.1	PRJNA224116	SAMN04868721	LXNC00000000.1	na	573	573	Klebsiella pneumoniae	strain=1_GR_13		latest	Contig	Major	Full	ASM170142v1	The Unniversity of Queensland	GCA_001701425.1	NZ_LXNC01000001	Klebsiella pneumoniae			1_GR_13		stool	Homo sapiens	Greece	Athens	2013	Hygeia General Hospital
GCF_001701445.fna	kpneumoniae	258	gapA(3)	infB(3)	mdh(1)	pgi(1)	phoE(1)	rpoB(1)	tonB(79)		1	1	GCF_001701445.1	PRJNA224116	SAMN04868727	LXMW00000000.1	na	573	573	Klebsiella pneumoniae	strain=7_GR_13		latest	Contig	Major	Full	ASM170144v1	The Unniversity of Queensland	GCA_001701445.1	NZ_LXMW01000001	Klebsiella pneumoniae			7_GR_13		stool	Homo sapiens	Greece	Athens	2013	Hygeia General Hospital
GCF_001701475.fna	kpneumoniae	258	gapA(3)	infB(3)	mdh(1)	pgi(1)	phoE(1)	rpoB(1)	tonB(79)		1	1	GCF_001701475.1	PRJNA224116	SAMN04868735	LXMO00000000.1	na	573	573	Klebsiella pneumoniae	strain=15_GR_13		latest	Contig	Major	Full	ASM170147v1	The Unniversity of Queensland	GCA_001701475.1	NZ_LXMO01000001	Klebsiella pneumoniae			15_GR_13		stool	Homo sapiens	Greece	Athens	2013	Hygeia General Hospital
GCF_001701495.fna	kpneumoniae	11	gapA(3)	infB(3)	mdh(1)	pgi(1)	phoE(1)	rpoB(1)	tonB(4)		1	1	GCF_001701495.1	PRJNA224116	SAMN04868737	LXMM00000000.1	na	573	573	Klebsiella pneumoniae	strain=17_GR_14		latest	Contig	Major	Full	ASM170149v1	The Unniversity of Queensland	GCA_001701495.1	NZ_LXMM01000001	Klebsiella pneumoniae			17_GR_14		stool	Homo sapiens	Greece	Athens	2014	Hygeia General Hospital
GCF_001701505.fna	kpneumoniae	258	gapA(3)	infB(3)	mdh(1)	pgi(1)	phoE(1)	rpoB(1)	tonB(79)	GD	1	1	GCF_001701505.1	PRJNA224116	SAMN04868728	LXMV00000000.1	na	573	573	Klebsiella pneumoniae	strain=8_GR_13		latest	Contig	Major	Full	ASM170150v1	The Unniversity of Queensland	GCA_001701505.1	NZ_LXMV01000001	Klebsiella pneumoniae			8_GR_13		stool	Homo sapiens	Greece	Athens	2013	Hygeia General Hospital
GCF_001701525.fna	kpneumoniae	258	gapA(3)	infB(3)	mdh(1)	pgi(1)	phoE(1)	rpoB(1)	tonB(79)		1	1	GCF_001701525.1	PRJNA224116	SAMN04868738	LXML00000000.1	na	573	573	Klebsiella pneumoniae	strain=18_GR_14		latest	Contig	Major	Full	ASM170152v1	The Unniversity of Queensland	GCA_001701525.1	NZ_LXML01000001	Klebsiella pneumoniae			18_GR_14		stool	Homo sapiens	Greece	Athens	2014	Hygeia General Hospital
GCF_001701555.fna	kpneumoniae	258	gapA(3)	infB(3)	mdh(1)	pgi(1)	phoE(1)	rpoB(1)	tonB(79)	GD	1	1	GCF_001701555.1	PRJNA224116	SAMN04868743	LXMG00000000.1	na	573	573	Klebsiella pneumoniae	strain=23_GR_12		latest	Contig	Major	Full	ASM170155v1	The Unniversity of Queensland	GCA_001701555.1	NZ_LXMG01000001	Klebsiella pneumoniae			23_GR_12		stool	Homo sapiens	Greece	Athens	2012	Hygeia General Hospital
GCF_001701575.fna	kpneumoniae	2316	gapA(1)	infB(6)	mdh(1)	pgi(131)	phoE(1)	rpoB(1)	tonB(1)		1	1	GCF_001701575.1	PRJNA224116	SAMN05170670	LYWN00000000.1	na	573	573	Klebsiella pneumoniae	strain=SKLX2722		latest	Scaffold	Major	Full	ASM170157v1	Zhejiang university	GCA_001701575.1	NZ_LYWN01000001	Klebsiella pneumoniae			SKLX2722		sputum	Homo sapiens	China		2012
GCF_001701585.fna	kpneumoniae	17	gapA(2)	infB(1)	mdh(1)	pgi(1)	phoE(4)	rpoB(4)	tonB(4)		1	1	GCF_001701585.1	PRJNA224116	SAMN05162521	LYNH00000000.1	na	573	573	Klebsiella pneumoniae	strain=SKLX2467		latest	Scaffold	Major	Full	ASM170158v1	Zhejiang university	GCA_001701585.1	NZ_LYNH01000039	Klebsiella pneumoniae			SKLX2467		sputum	Homo sapiens	China		2011
GCF_001701615.fna	kpneumoniae	17	gapA(2)	infB(1)	mdh(1)	pgi(1)	phoE(4)	rpoB(4)	tonB(4)		1	1	GCF_001701615.1	PRJNA224116	SAMN05172929	LYWQ00000000.1	na	573	573	Klebsiella pneumoniae	strain=SKLX2821		latest	Scaffold	Major	Full	ASM170161v1	Zhejiang university	GCA_001701615.1	NZ_LYWQ01000001	Klebsiella pneumoniae			SKLX2821		sputum	Homo sapiens	China		2012
GCF_001701625.fna	kpneumoniae	1798	gapA(3)	infB(5)	mdh(1)	pgi(134)	phoE(10)	rpoB(4)	tonB(4)		1	1	GCF_001701625.1	PRJNA224116	SAMN05172930	LYWR00000000.1	na	573	573	Klebsiella pneumoniae	strain=SKLX2836		latest	Scaffold	Major	Full	ASM170162v1	Zhejiang university	GCA_001701625.1	NZ_LYWR01000001	Klebsiella pneumoniae			SKLX2836		sputum	Homo sapiens	China		2011
GCF_001701695.fna	kpneumoniae	896	gapA(2)	infB(9)	mdh(2)	pgi(1)	phoE(13)	rpoB(1)	tonB(38)		1	1	GCF_001701695.1	PRJNA224116	SAMN05172931	LYWS00000000.1	na	573	573	Klebsiella pneumoniae	strain=SKLX2845		latest	Scaffold	Major	Full	ASM170169v1	Zhejiang university	GCA_001701695.1	NZ_LYWS01000001	Klebsiella pneumoniae			SKLX2845		sputum	Homo sapiens	China		2011
GCF_001701705.fna	kpneumoniae	290	gapA(2)	infB(1)	mdh(1)	pgi(37)	phoE(10)	rpoB(1)	tonB(86)		1	1	GCF_001701705.1	PRJNA224116	SAMN05172951	LYWV00000000.1	na	573	573	Klebsiella pneumoniae	strain=SKLX2900		latest	Scaffold	Major	Full	ASM170170v1	Zhejiang university	GCA_001701705.1	NZ_LYWV01000001	Klebsiella pneumoniae			SKLX2900		sputum	Homo sapiens	China		2010
GCF_001701725.fna	kpneumoniae	322	gapA(2)	infB(1)	mdh(5)	pgi(1)	phoE(26)	rpoB(4)	tonB(12)		1	1	GCF_001701725.1	PRJNA224116	SAMN05172952	LYWW00000000.1	na	573	573	Klebsiella pneumoniae	strain=SKLX2993		latest	Scaffold	Major	Full	ASM170172v1	Zhejiang university	GCA_001701725.1	NZ_LYWW01000001	Klebsiella pneumoniae			SKLX2993		sputum	Homo sapiens	China		2012
GCF_001701755.fna	kpneumoniae	875	gapA(2)	infB(1)	mdh(2)	pgi(1)	phoE(10)	rpoB(4)	tonB(19)		1	1	GCF_001701755.1	PRJNA224116	SAMN05172953	LYWX00000000.1	na	573	573	Klebsiella pneumoniae	strain=SKLX4211		latest	Scaffold	Major	Full	ASM170175v1	Zhejiang university	GCA_001701755.1	NZ_LYWX01000001	Klebsiella pneumoniae			SKLX4211		sputum	Homo sapiens	China		2011
GCF_001701765.fna	kpneumoniae	1522	gapA(2)	infB(1)	mdh(136)	pgi(1)	phoE(1)	rpoB(4)	tonB(56)		1	1	GCF_001701765.1	PRJNA224116	SAMN05172948	LYWU00000000.1	na	573	573	Klebsiella pneumoniae	strain=SKLX2891		latest	Scaffold	Major	Full	ASM170176v1	Zhejiang university	GCA_001701765.1	NZ_LYWU01000001	Klebsiella pneumoniae			SKLX2891		sputum	Homo sapiens	China		2010
GCF_001701795.fna	kpneumoniae	36	gapA(2)	infB(1)	mdh(2)	pgi(1)	phoE(7)	rpoB(1)	tonB(7)		1	1	GCF_001701795.1	PRJNA224116	SAMN05172944	LYWT00000000.1	na	573	573	Klebsiella pneumoniae	strain=SKLX2848		latest	Scaffold	Major	Full	ASM170179v1	Zhejiang university	GCA_001701795.1	NZ_LYWT01000001	Klebsiella pneumoniae			SKLX2848		sputum	Homo sapiens	China		2011
GCF_001701815.fna	kpneumoniae	258	gapA(3)	infB(3)	mdh(1)	pgi(1)	phoE(1)	rpoB(1)	tonB(79)	GD	1	1	GCF_001701815.1	PRJNA224116	SAMN04868734	LXMP00000000.1	na	573	573	Klebsiella pneumoniae	strain=14_GR_14		latest	Contig	Major	Full	ASM170181v1	The Unniversity of Queensland	GCA_001701815.1	NZ_LXMP01000001	Klebsiella pneumoniae			14_GR_14		urine	Homo sapiens	Greece	Athens	2014	Hygeia General Hospital
GCF_001701835.fna	kpneumoniae	11	gapA(3)	infB(3)	mdh(1)	pgi(1)	phoE(1)	rpoB(1)	tonB(4)		1	1	GCF_001701835.1	PRJNA224116	SAMN04868736	LXMN00000000.1	na	573	573	Klebsiella pneumoniae	strain=16_GR_13		latest	Contig	Major	Full	ASM170183v1	The Unniversity of Queensland	GCA_001701835.1	NZ_LXMN01000001	Klebsiella pneumoniae			16_GR_13		stool	Homo sapiens	Greece	Athens	2013	Hygeia General Hospital
GCF_001701845.fna	kpneumoniae	258	gapA(3)	infB(3)	mdh(1)	pgi(1)	phoE(1)	rpoB(1)	tonB(79)		1	1	GCF_001701845.1	PRJNA224116	SAMN04868740	LXMJ00000000.1	na	573	573	Klebsiella pneumoniae	strain=20_GR_12		latest	Contig	Major	Full	ASM170184v1	The Unniversity of Queensland	GCA_001701845.1	NZ_LXMJ01000001	Klebsiella pneumoniae			20_GR_12		stool	Homo sapiens	Greece	Athens	2012	Hygeia General Hospital
GCF_001701895.fna	kpneumoniae	11	gapA(3)	infB(3)	mdh(1)	pgi(1)	phoE(1)	rpoB(1)	tonB(4)	GD	1	1	GCF_001701895.1	PRJNA224116	SAMN04868732	LXMR00000000.1	na	573	573	Klebsiella pneumoniae	strain=12_BR_13		latest	Contig	Major	Full	ASM170189v1	The Unniversity of Queensland	GCA_001701895.1	NZ_LXMR01000001	Klebsiella pneumoniae			12_BR_13		urine	Homo sapiens	Brazil	Sao Paulo	2013	Instituto Dante Pazzanese de Cardiologia
GCF_001701915.fna	kpneumoniae	437	gapA(3)	infB(3)	mdh(1)	pgi(1)	phoE(1)	rpoB(1)	tonB(31)		1	1	GCF_001701915.1	PRJNA224116	SAMN04868731	LXMS00000000.1	na	573	573	Klebsiella pneumoniae	strain=11_BR_13		latest	Contig	Major	Full	ASM170191v1	The Unniversity of Queensland	GCA_001701915.1	NZ_LXMS01000001	Klebsiella pneumoniae			11_BR_13		blood culture	Homo sapiens	Brazil	Sao Paulo	2013	Instituto Dante Pazzanese de Cardiologia
GCF_001701925.fna	kpneumoniae	258	gapA(3)	infB(3)	mdh(1)	pgi(1)	phoE(1)	rpoB(1)	tonB(79)		1	1	GCF_001701925.1	PRJNA224116	SAMN04868729	LXMU00000000.1	na	573	573	Klebsiella pneumoniae	strain=9_GR_12		latest	Contig	Major	Full	ASM170192v1	The Unniversity of Queensland	GCA_001701925.1	NZ_LXMU01000001	Klebsiella pneumoniae			9_GR_12		Bronchial secretion	Homo sapiens	Greece	Athens	2012	Hygeia General Hospital
GCF_001701935.fna	kpneumoniae	383	gapA(2)	infB(6)	mdh(1)	pgi(3)	phoE(8)	rpoB(1)	tonB(18)		1	1	GCF_001701935.1	PRJNA224116	SAMN04868726	LXMX00000000.1	na	573	573	Klebsiella pneumoniae	strain=6_GR_12		latest	Contig	Major	Full	ASM170193v1	The Unniversity of Queensland	GCA_001701935.1	NZ_LXMX01000001	Klebsiella pneumoniae			6_GR_12		stool	Homo sapiens	Greece	Athens	2012	Hygeia General Hospital
GCF_001701975.fna	kpneumoniae	258	gapA(3)	infB(3)	mdh(1)	pgi(1)	phoE(1)	rpoB(1)	tonB(79)	GD	1	1	GCF_001701975.1	PRJNA224116	SAMN04868730	LXMT00000000.1	na	573	573	Klebsiella pneumoniae	strain=10_GR_13		latest	Contig	Major	Full	ASM170197v1	The Unniversity of Queensland	GCA_001701975.1	NZ_LXMT01000001	Klebsiella pneumoniae			10_GR_13		blood	Homo sapiens	Greece	Athens	2013	Hygeia General Hospital
GCF_001701985.fna	kpneumoniae	383	gapA(2)	infB(6)	mdh(1)	pgi(3)	phoE(8)	rpoB(1)	tonB(18)		1	1	GCF_001701985.1	PRJNA224116	SAMN04868725	LXMY00000000.1	na	573	573	Klebsiella pneumoniae	strain=5_GR_13		latest	Contig	Major	Full	ASM170198v1	The Unniversity of Queensland	GCA_001701985.1	NZ_LXMY01000001	Klebsiella pneumoniae			5_GR_13		stool	Homo sapiens	Greece	Athens	2013	Hygeia General Hospital
GCF_001702005.fna	kpneumoniae	258	gapA(3)	infB(3)	mdh(1)	pgi(1)	phoE(1)	rpoB(1)	tonB(79)		1	1	GCF_001702005.1	PRJNA224116	SAMN04868723	LXNA00000000.1	na	573	573	Klebsiella pneumoniae	strain=3_GR_13		latest	Contig	Major	Full	ASM170200v1	The Unniversity of Queensland	GCA_001702005.1	NZ_LXNA01000001	Klebsiella pneumoniae			3_GR_13		sputum	Homo sapiens	Greece	Athens	2013	Hygeia General Hospital
GCF_001702035.fna	kpneumoniae	258	gapA(3)	infB(3)	mdh(1)	pgi(1)	phoE(1)	rpoB(1)	tonB(79)	GD	1	1	GCF_001702035.1	PRJNA224116	SAMN04868724	LXMZ00000000.1	na	573	573	Klebsiella pneumoniae	strain=4_GR_12		latest	Contig	Major	Full	ASM170203v1	The Unniversity of Queensland	GCA_001702035.1	NZ_LXMZ01000001	Klebsiella pneumoniae			4_GR_12		blood	Homo sapiens	Greece	Athens	2012	Hygeia General Hospital
GCF_001702045.fna	kpneumoniae	258	gapA(3)	infB(3)	mdh(1)	pgi(1)	phoE(1)	rpoB(1)	tonB(79)	GD	1	1	GCF_001702045.1	PRJNA224116	SAMN04868722	LXNB00000000.1	na	573	573	Klebsiella pneumoniae	strain=2_GR_12		latest	Contig	Major	Full	ASM170204v1	The Unniversity of Queensland	GCA_001702045.1	NZ_LXNB01000001	Klebsiella pneumoniae			2_GR_12		urine	Homo sapiens	Greece	Athens	2012	Hygeia General Hospital
GCF_001702405.fna	kpneumoniae	37	gapA(2)	infB(9)	mdh(2)	pgi(1)	phoE(13)	rpoB(1)	tonB(16)		1	1	GCF_001702405.1	PRJNA224116	SAMN05505089	MCGW00000000.1	na	573	573	Klebsiella pneumoniae	strain=CCBH15949		latest	Contig	Major	Full	ASM170240v1	IOC- FIOCRUZ	GCA_001702405.1	NZ_MCGW01000001	Klebsiella pneumoniae			CCBH15949		blood	Homo sapiens	Brazil		2014	IOC
GCF_001704235.fna	kpneumoniae	34	gapA(2)	infB(3)	mdh(6)	pgi(1)	phoE(9)	rpoB(7)	tonB(4)		1	0	GCF_001704235.1	PRJNA224116	SAMN04448219		na	573	573	Klebsiella pneumoniae	strain=DHQP1002001		latest	Complete Genome	Major	Full	ASM170423v1	Centers for Disease Control and Prevention. Division of Healthcare Quality Promotion	GCA_001704235.1	NZ_CP016811	Klebsiella pneumoniae			DHQP1002001		Urine	Homo sapiens	USA	California	2010	CA State Health Department
GCF_001705385.fna	kpneumoniae	512	gapA(54)	infB(3)	mdh(1)	pgi(1)	phoE(1)	rpoB(1)	tonB(79)	GD	1	0	GCF_001705385.1	PRJNA224116	SAMN05149976		na	573	573	Klebsiella pneumoniae	blood sample 2		latest	Complete Genome	Major	Full	ASM170538v1	Swiss Institute of Bioinformatics	GCA_001705385.1	NZ_CP015822	Klebsiella pneumoniae				blood sample 2	blood	Homo sapiens	Switzerland	Basel	2010	Daniel Goldenberger
GCF_001707135.fna	kpneumoniae	23	gapA(2)	infB(1)	mdh(1)	pgi(1)	phoE(9)	rpoB(4)	tonB(12)		1	1	GCF_001707135.1	PRJNA224116	SAMN04532005	LUFA00000000.1	na	573	573	Klebsiella pneumoniae	strain=UTSW Atlanta 01		latest	Scaffold	Major	Full	ASM170713v1	University of Texas Southwestern Medical Center	GCA_001707135.1	NZ_LUFA01000001	Klebsiella pneumoniae			UTSW Atlanta 01		Femoral bone	Homo sapiens	USA	Atlanta, Georgia	2015
GCF_001708165.fna	kpneumoniae	258	gapA(3)	infB(3)	mdh(1)	pgi(1)	phoE(1)	rpoB(1)	tonB(79)		1	1	GCF_001708165.1	PRJNA224116	SAMN04453063	LRXK00000000.1	na	72407	573	Klebsiella pneumoniae subsp. pneumoniae	strain=KPACU35		latest	Contig	Major	Full	ASM170816v1	Columbia University Medical Center	GCA_001708165.1	NZ_LRXK01000118	Klebsiella pneumoniae subsp. pneumoniae			KPACU35		blood	Homo sapiens	USA	New York, NY	2012	Anne-Catrin Uhlemann
GCF_001708225.fna	kpneumoniae	23	gapA(2)	infB(1)	mdh(1)	pgi(1)	phoE(9)	rpoB(4)	tonB(12)		1	1	GCF_001708225.1	PRJNA224116	SAMN05425526		na	573	573	Klebsiella pneumoniae	strain=ED23		latest	Complete Genome	Major	Full	ASM170822v1	National Kaohsiung Normal University	GCA_001708225.1	NZ_CP016814	Klebsiella pneumoniae			ED23		blood	Homo sapiens	Taiwan		2006	Ya-Lei Chen
GCF_001708245.fna	kpneumoniae	23	gapA(2)	infB(1)	mdh(1)	pgi(1)	phoE(9)	rpoB(4)	tonB(12)		1	1	GCF_001708245.1	PRJNA224116	SAMN05425525		na	573	573	Klebsiella pneumoniae	strain=ED2		latest	Complete Genome	Major	Full	ASM170824v1	National Kaohsiung Normal University	GCA_001708245.1	NZ_CP016813	Klebsiella pneumoniae			ED2		blood	Homo sapiens	Taiwan		2006	Ya-Lei Chen
GCF_001709275.fna	kpneumoniae	14	gapA(1)	infB(6)	mdh(1)	pgi(1)	phoE(1)	rpoB(1)	tonB(1)	GD	1	1	GCF_001709275.1	PRJNA224116	SAMN04448229		na	573	573	Klebsiella pneumoniae	11		latest	Complete Genome	Major	Full	ASM170927v1	Centers for Disease Control and Prevention. Division of Healthcare Quality Promotion	GCA_001709275.1	NZ_CP016923	Klebsiella pneumoniae				11	Urine	Homo sapiens	USA	Pennsylvania	2013	PA State Health Department
GCF_001709295.fna	kpneumoniae	14	gapA(1)	infB(6)	mdh(1)	pgi(1)	phoE(1)	rpoB(1)	tonB(1)		1	1	GCF_001709295.1	PRJNA224116	SAMN04448241		na	573	573	Klebsiella pneumoniae	23		latest	Complete Genome	Major	Full	ASM170929v1	Centers for Disease Control and Prevention. Division of Healthcare Quality Promotion	GCA_001709295.1	NZ_CP016926	Klebsiella pneumoniae				23	Tracheal Aspirate	Homo sapiens	USA	Minnesota	2014	MN State Health Department
GCF_001715205.fna	kpneumoniae	437	gapA(3)	infB(3)	mdh(1)	pgi(1)	phoE(1)	rpoB(1)	tonB(31)		1	1	GCF_001715205.1	PRJNA224116	SAMN05607841	MDVO00000000.1	na	573	573	Klebsiella pneumoniae	strain=A2		latest	Scaffold	Major	Full	ASM171520v1	UENF	GCA_001715205.1	NZ_MDVO01000039	Klebsiella pneumoniae			A2		Cerebrospinal fluid hospital sample	Homo sapiens	Brazil		2010
GCF_001715215.fna	kpneumoniae	437	gapA(3)	infB(3)	mdh(1)	pgi(1)	phoE(1)	rpoB(1)	tonB(31)	GD	1	1	GCF_001715215.1	PRJNA224116	SAMN05510516	MDBZ00000000.1	na	573	573	Klebsiella pneumoniae	strain=CCBH17440		latest	Contig	Major	Full	ASM171521v1	IOC- FIOCRUZ	GCA_001715215.1	NZ_MDBZ01000001	Klebsiella pneumoniae			CCBH17440		blood	Homo sapiens	Brazil		2014	IOC
GCF_001718115.fna	kpneumoniae	340	gapA(3)	infB(3)	mdh(1)	pgi(1)	phoE(1)	rpoB(1)	tonB(18)		1	1	GCF_001718115.1	PRJNA224116	SAMN05193406	LYZC00000000.1	na	573	573	Klebsiella pneumoniae	strain=1194		latest	Scaffold	Major	Full	ASM171811v1	University of Sao Paulo	GCA_001718115.1	NZ_LYZC01000012	Klebsiella pneumoniae			1194		catheter tip	Homo sapiens	Brazil		2011	Hospital Infantil Menino Jesus
GCF_001718175.fna	kpneumoniae	340	gapA(3)	infB(3)	mdh(1)	pgi(1)	phoE(1)	rpoB(1)	tonB(18)		1	1	GCF_001718175.1	PRJNA224116	SAMN05162257	LYMZ00000000.1	na	573	573	Klebsiella pneumoniae	strain=606B		latest	Scaffold	Major	Full	ASM171817v1	University of Sao Paulo	GCA_001718175.1	NZ_LYMZ01000005	Klebsiella pneumoniae			606B		fecal swab	pig	Brazil	Minas Gerais State	2012	Marina Morena
GCF_001720345.fna	kpneumoniae	855	gapA(3)	infB(3)	mdh(1)	pgi(1)	phoE(1)	rpoB(1)	tonB(26)		1	1	GCF_001720345.1	PRJNA224116	SAMN05514347	MCNT00000000.1	na	573	573	Klebsiella pneumoniae	strain=CCBH6984		latest	Contig	Major	Full	ASM172034v1	IOC- FIOCRUZ	GCA_001720345.1	NZ_MCNT01000001	Klebsiella pneumoniae			CCBH6984		rectal swab	Homo sapiens	Brazil		2010	IOC
GCF_001720625.fna	kpneumoniae	-	gapA(2)	infB(1)	mdh(2)	pgi(1)	phoE(10)	rpoB(4)	tonB(~13)		1	1	GCF_001720625.1	PRJNA224116	SAMN05413579	MCNN00000000.1	na	573	573	Klebsiella pneumoniae	strain=SCPM-O-B-7846		latest	Contig	Major	Full	ASM172062v1	SRCAMB	GCA_001720625.1	NZ_MCNN01000001	Klebsiella pneumoniae			SCPM-O-B-7846						2013
GCF_001720635.fna	kpneumoniae	23	gapA(2)	infB(1)	mdh(1)	pgi(1)	phoE(9)	rpoB(4)	tonB(12)		1	1	GCF_001720635.1	PRJNA224116	SAMN05413580	MCNO00000000.1	na	573	573	Klebsiella pneumoniae	strain=SCPM-O-B-7850		latest	Contig	Major	Full	ASM172063v1	SRCAMB	GCA_001720635.1	NZ_MCNO01000001	Klebsiella pneumoniae			SCPM-O-B-7850						2014
GCF_001720645.fna	kpneumoniae	1544	gapA(2)	infB(93)	mdh(65)	pgi(2)	phoE(5)	rpoB(1)	tonB(36)		1	1	GCF_001720645.1	PRJNA224116	SAMN05413554	MCNM00000000.1	na	573	573	Klebsiella pneumoniae	strain=SCPM-O-B-7749		latest	Contig	Major	Full	ASM172064v1	SRCAMB	GCA_001720645.1	NZ_MCNM01000001	Klebsiella pneumoniae			SCPM-O-B-7749						2011
GCF_001720695.fna	kpneumoniae	493	gapA(2)	infB(1)	mdh(70)	pgi(1)	phoE(12)	rpoB(1)	tonB(127)		1	1	GCF_001720695.1	PRJNA224116	SAMN05213504	MAGD00000000.1	na	573	573	Klebsiella pneumoniae	strain=CFSAN044574		latest	Contig	Major	Full	ASM172069v1	FDA	GCA_001720695.1	NZ_MAGD01000001	Klebsiella pneumoniae			CFSAN044574				Netherlands		1985	Aga Khan University
GCF_001720705.fna	kpneumoniae	14	gapA(1)	infB(6)	mdh(1)	pgi(1)	phoE(1)	rpoB(1)	tonB(1)		1	0	GCF_001720705.1	PRJNA224116	SAMN05213499	MAGE00000000.1	na	573	573	Klebsiella pneumoniae	strain=CFSAN044569		latest	Contig	Major	Full	ASM172070v1	FDA	GCA_001720705.1	NZ_MAGE01000001	Klebsiella pneumoniae			CFSAN044569		body fluid	Homo sapiens	Pakistan		2013	Aga Khan University
GCF_001720745.fna	kpneumoniae	101	gapA(2)	infB(6)	mdh(1)	pgi(5)	phoE(4)	rpoB(1)	tonB(6)		1	0	GCF_001720745.1	PRJNA224116	SAMN05213503	MAGC00000000.1	na	573	573	Klebsiella pneumoniae	strain=CFSAN044573		latest	Contig	Major	Full	ASM172074v1	FDA	GCA_001720745.1	NZ_MAGC01000001	Klebsiella pneumoniae			CFSAN044573		body fluid	Homo sapiens	Pakistan		2013	Aga Khan University
GCF_001720755.fna	kpneumoniae	11	gapA(3)	infB(3)	mdh(1)	pgi(1)	phoE(1)	rpoB(1)	tonB(4)		1	1	GCF_001720755.1	PRJNA224116	SAMN05213500	MAGF00000000.1	na	573	573	Klebsiella pneumoniae	strain=CFSAN044570		latest	Contig	Major	Full	ASM172075v1	FDA	GCA_001720755.1	NZ_MAGF01000001	Klebsiella pneumoniae			CFSAN044570		blood	Homo sapiens	Pakistan		2013	Aga Khan University
GCF_001720765.fna	kpneumoniae	11	gapA(3)	infB(3)	mdh(1)	pgi(1)	phoE(1)	rpoB(1)	tonB(4)		1	1	GCF_001720765.1	PRJNA224116	SAMN05213501	MAGG00000000.1	na	573	573	Klebsiella pneumoniae	strain=CFSAN044571		latest	Contig	Major	Full	ASM172076v1	FDA	GCA_001720765.1	NZ_MAGG01000001	Klebsiella pneumoniae			CFSAN044571		body fluid	Homo sapiens	Pakistan		2013	Aga Khan University
GCF_001720805.fna	kpneumoniae	14	gapA(1)	infB(6)	mdh(1)	pgi(1)	phoE(1)	rpoB(1)	tonB(1)		1	1	GCF_001720805.1	PRJNA224116	SAMN05213498	MAGI00000000.1	na	573	573	Klebsiella pneumoniae	strain=CFSAN044568		latest	Contig	Major	Full	ASM172080v1	FDA	GCA_001720805.1	NZ_MAGI01000001	Klebsiella pneumoniae			CFSAN044568		blood	Homo sapiens	Pakistan		2013	Aga Khan University
GCF_001720815.fna	kpneumoniae	101	gapA(2)	infB(6)	mdh(1)	pgi(5)	phoE(4)	rpoB(1)	tonB(6)		1	0	GCF_001720815.1	PRJNA224116	SAMN05213502	MAGH00000000.1	na	573	573	Klebsiella pneumoniae	strain=CFSAN044572		latest	Contig	Major	Full	ASM172081v1	FDA	GCA_001720815.1	NZ_MAGH01000001	Klebsiella pneumoniae			CFSAN044572		blood	Homo sapiens	Pakistan		2013	Aga Khan University
GCF_001720845.fna	kpneumoniae	307	gapA(4)	infB(1)	mdh(2)	pgi(52)	phoE(1)	rpoB(1)	tonB(7)		1	1	GCF_001720845.1	PRJNA224116	SAMN05213495	MAGK00000000.1	na	573	573	Klebsiella pneumoniae	strain=CFSAN044564		latest	Contig	Major	Full	ASM172084v1	FDA	GCA_001720845.1	NZ_MAGK01000001	Klebsiella pneumoniae			CFSAN044564		urine	Homo sapiens	Pakistan		2013	Aga Khan University
GCF_001720865.fna	kpneumoniae	11	gapA(3)	infB(3)	mdh(1)	pgi(1)	phoE(1)	rpoB(1)	tonB(4)		1	1	GCF_001720865.1	PRJNA224116	SAMN05213494	MAGJ00000000.1	na	573	573	Klebsiella pneumoniae	strain=CFSAN044563		latest	Contig	Major	Full	ASM172086v1	FDA	GCA_001720865.1	NZ_MAGJ01000001	Klebsiella pneumoniae			CFSAN044563		blood	Homo sapiens	Pakistan		2013	Aga Khan University
GCF_001720875.fna	kpneumoniae	14	gapA(1)	infB(6)	mdh(1)	pgi(1)	phoE(1)	rpoB(1)	tonB(1)		1	1	GCF_001720875.1	PRJNA224116	SAMN05252770	MAGM00000000.1	na	573	573	Klebsiella pneumoniae	strain=CFSAN044566		latest	Contig	Major	Full	ASM172087v1	FDA	GCA_001720875.1	NZ_MAGM01000001	Klebsiella pneumoniae			CFSAN044566		blood	Homo sapiens	Pakistan		2013	Aga Khan University
GCF_001720905.fna	kpneumoniae	-	gapA(1)	infB(~1)	mdh(1)	pgi(1)	phoE(1)	rpoB(1)	tonB(1)		1	0	GCF_001720905.1	PRJNA224116	SAMN05213496	MAGL00000000.1	na	573	573	Klebsiella pneumoniae	strain=CFSAN044565		latest	Contig	Major	Full	ASM172090v1	FDA	GCA_001720905.1	NZ_MAGL01000001	Klebsiella pneumoniae			CFSAN044565		body fluid	Homo sapiens	Pakistan		2013	Aga Khan University
GCF_001721545.fna	kpneumoniae	-	gapA(2)	infB(1)	mdh(1)	pgi(1)	phoE(9)	rpoB(4)	tonB(18?)		1	1	GCF_001721545.1	PRJNA224116	SAMN05226866	LZPA00000000.1	na	573	573	Klebsiella pneumoniae	strain=B9888		latest	Scaffold	Major	Full	ASM172154v1	Christian Medical College	GCA_001721545.1	NZ_LZPA01000665	Klebsiella pneumoniae			B9888		blood	Homo sapiens	India		2015	Christian Medical College
GCF_001721565.fna	kpneumoniae	-	gapA(4)	infB(3)	mdh(1)	pgi(1)	phoE(~274)	rpoB(1)	tonB(~110)		1	1	GCF_001721565.1	PRJNA224116	SAMN05207300	LYYE00000000.1	na	573	573	Klebsiella pneumoniae	strain=B7868		latest	Contig	Major	Full	ASM172156v1	Christian Medical College	GCA_001721565.1	NZ_LYYE01000001	Klebsiella pneumoniae			B7868		blood	Homo sapiens	India		2015	Christian Medical College
GCF_001721725.fna	kpneumoniae	16	gapA(2)	infB(1)	mdh(2)	pgi(1)	phoE(4)	rpoB(4)	tonB(4)	TD	1	0	GCF_001721725.1	PRJNA224116	SAMN04008891		na	573	573	Klebsiella pneumoniae	strain=UCLAOXA232KP_Pt0		latest	Complete Genome	Major	Full	ASM172172v1	UCLA Medical Center	GCA_001721725.1	NZ_CP012560	Klebsiella pneumoniae			UCLAOXA232KP_Pt0		Respiratory	Homo sapiens	USA	California	2014	UCLA
GCF_001741545.fna	kpneumoniae	16	gapA(2)	infB(1)	mdh(2)	pgi(1)	phoE(4)	rpoB(4)	tonB(4)	TD	1	0	GCF_001741545.1	PRJNA224116	SAMN04008893		na	573	573	Klebsiella pneumoniae	strain=UCLAOXA232KP		latest	Complete Genome	Major	Full	ASM174154v1	UCLA Medical Center	GCA_001741545.1	NZ_CP012568	Klebsiella pneumoniae			UCLAOXA232KP		Rectal	Homo sapiens	USA	California	2015	UCLA
GCF_001741665.fna	kpneumoniae	16	gapA(2)	infB(1)	mdh(2)	pgi(1)	phoE(4)	rpoB(4)	tonB(4)	TD	1	0	GCF_001741665.1	PRJNA224116	SAMN04008892		na	573	573	Klebsiella pneumoniae	strain=UCLAOXA232KP		latest	Complete Genome	Major	Full	ASM174166v1	UCLA Medical Center	GCA_001741665.1	NZ_CP012561	Klebsiella pneumoniae			UCLAOXA232KP		abdominal drainage	Homo sapiens	USA	California	2014	UCLA
GCF_001746535.fna	kpneumoniae	147	gapA(3)	infB(4)	mdh(6)	pgi(1)	phoE(7)	rpoB(4)	tonB(38)	GD	1	0	GCF_001746535.1	PRJNA224116	SAMN04087463		na	72407	573	Klebsiella pneumoniae subsp. pneumoniae	strain=TGH13		latest	Complete Genome	Major	Full	ASM174653v1	RGNOSIS	GCA_001746535.1	NZ_CP012745	Klebsiella pneumoniae subsp. pneumoniae			TGH13		rectal	Homo sapiens	Greece		2013	Olympia
GCF_001746765.fna	kpneumoniae	340	gapA(3)	infB(3)	mdh(1)	pgi(1)	phoE(1)	rpoB(1)	tonB(18)		1	1	GCF_001746765.1	PRJNA224116	SAMN05771180	MJBQ00000000.1	na	573	573	Klebsiella pneumoniae	strain=KP171		latest	Contig	Major	Full	ASM174676v1	University of Sao Paulo	GCA_001746765.1	NZ_MJBQ01000001	Klebsiella pneumoniae			KP171		urban river water		Brazil		2011	Nilton Lincopan
GCF_001750805.fna	kpneumoniae	15	gapA(1)	infB(1)	mdh(1)	pgi(1)	phoE(1)	rpoB(1)	tonB(1)		1	1	GCF_001750805.1	PRJNA224116	SAMN05786944		na	573	573	Klebsiella pneumoniae	strain=KP36		latest	Complete Genome	Major	Full	ASM175080v1	National Cheng Kung University	GCA_001750805.1	NZ_CP017385	Klebsiella pneumoniae			KP36		urine	Homo sapiens	Taiwan	Tainan	2007	National Cheng Kung University Hospital
GCF_001855315.fna	kpneumoniae	147	gapA(3)	infB(4)	mdh(6)	pgi(1)	phoE(7)	rpoB(4)	tonB(38)		1	1	GCF_001855315.1	PRJNA224116	SAMN03770912		na	573	573	Klebsiella pneumoniae	strain=KP5		latest	Complete Genome	Major	Full	ASM185531v1	Tan Tock Seng Hospital	GCA_001855315.1	NZ_CP012426	Klebsiella pneumoniae			KP5		Hospital	Homo sapiens	Singapore		2014	NUH
GCF_001856585.fna	kpneumoniae	11	gapA(3)	infB(3)	mdh(1)	pgi(1)	phoE(1)	rpoB(1)	tonB(4)		1	1	GCF_001856585.1	PRJNA224116	SAMN05869364	MNCK00000000.1	na	573	573	Klebsiella pneumoniae	strain=kp10		latest	Scaffold	Major	Full	ASM185658v1	Xinhua Hospital	Shanghai Jiao Tong University School of Medicine	NZ_MNCK01000104	Klebsiella pneumoniae			kp10		blood	Homo sapiens	China	Shanghai	2011	Xinhua Hospital
GCF_001856605.fna	kpneumoniae	11	gapA(3)	infB(3)	mdh(1)	pgi(1)	phoE(1)	rpoB(1)	tonB(4)	GD	1	1	GCF_001856605.1	PRJNA224116	SAMN05929022	MNLG00000000.1	na	573	573	Klebsiella pneumoniae	strain=KP6		latest	Scaffold	Major	Full	ASM185660v1	Xinhua Hospital	Shanghai Jiao Tong University School of Medicine	NZ_MNLG01000049	Klebsiella pneumoniae			KP6		central venous catheter	Homo sapiens	China	Shanghai	2010	Ying Liu
GCF_001866785.fna	kpneumoniae	11	gapA(3)	infB(3)	mdh(1)	pgi(1)	phoE(1)	rpoB(1)	tonB(4)	GD	1	1	GCF_001866785.1	PRJNA224116	SAMN05945258	MOLX00000000.1	na	573	573	Klebsiella pneumoniae	strain=KP41		latest	Scaffold	Major	Full	ASM186678v1	Xinhua Hospital	Shanghai Jiao Tong University School of Medicine	NZ_MOLX01000099	Klebsiella pneumoniae			KP41		urine	Homo sapiens	China	Shanghai	2011	Department of Clinical Laboratory, Xinhua
GCF_001867195.fna	kpneumoniae	-	gapA(10)	infB(3)	mdh(1)	pgi(1)	phoE(9?)	rpoB(10)	tonB(9)		1	1	GCF_001867195.1	PRJNA224116	SAMN04482605	LSMF00000000.1	na	573	573	Klebsiella pneumoniae	strain=WCHKP1511		latest	Contig	Major	Full	ASM186719v1	West China Hospital	Sichuan University	NZ_LSMF01000100	Klebsiella pneumoniae			WCHKP1511		hospital sewage		China	Chengdu	2015
GCF_001870165.fna	kpneumoniae	45	gapA(2)	infB(1)	mdh(1)	pgi(6)	phoE(7)	rpoB(1)	tonB(12)		1	1	GCF_001870165.1	PRJNA224116	SAMN03024573		na	573	573	Klebsiella pneumoniae	strain=CAV1016		latest	Complete Genome	Major	Full	ASM187016v1	University of Oxford	GCA_001870165.1	NZ_CP017934	Klebsiella pneumoniae			CAV1016		Abdominal Abscess	Homo sapiens	USA	Virginia	2007	Clinical Microbiology University of
GCF_001874695.fna	kpneumoniae	1	gapA(4)	infB(4)	mdh(1)	pgi(1)	phoE(7)	rpoB(4)	tonB(10)		1	0	GCF_001874695.1	PRJNA224116	SAMN04014883	MPCD00000000.1	na	573	573	Klebsiella pneumoniae	strain=AR_0042		latest	Contig	Major	Full	ASM187469v1	Centers for Disease Control and Prevention	GCA_001874695.1	NZ_MPCD01000001	Klebsiella pneumoniae			AR_0042
GCF_001874715.fna	kpneumoniae	244	gapA(2)	infB(5)	mdh(1)	pgi(1)	phoE(1)	rpoB(1)	tonB(24)		1	1	GCF_001874715.1	PRJNA224116	SAMN04014884	MPCC00000000.1	na	573	573	Klebsiella pneumoniae	strain=AR_0043		latest	Contig	Major	Full	ASM187471v1	Centers for Disease Control and Prevention	GCA_001874715.1	NZ_MPCC01000001	Klebsiella pneumoniae			AR_0043
GCF_001874725.fna	kpneumoniae	258	gapA(3)	infB(3)	mdh(1)	pgi(1)	phoE(1)	rpoB(1)	tonB(79)		1	0	GCF_001874725.1	PRJNA224116	SAMN04014853	MPCJ00000000.1	na	573	573	Klebsiella pneumoniae	strain=AR_0012		latest	Contig	Major	Full	ASM187472v1	Centers for Disease Control and Prevention	GCA_001874725.1	NZ_MPCJ01000001	Klebsiella pneumoniae			AR_0012
GCF_001874865.fna	kpneumoniae	461	gapA(3)	infB(1)	mdh(13)	pgi(34)	phoE(63)	rpoB(1)	tonB(64)		1	1	GCF_001874865.1	PRJNA224116	SAMN04014851	MPCK00000000.1	na	573	573	Klebsiella pneumoniae	strain=AR_0010		latest	Contig	Major	Full	ASM187486v1	Centers for Disease Control and Prevention	GCA_001874865.1	NZ_MPCK01000001	Klebsiella pneumoniae			AR_0010
GCF_001874875.fna	kpneumoniae	34	gapA(2)	infB(3)	mdh(6)	pgi(1)	phoE(9)	rpoB(7)	tonB(4)		1	0	GCF_001874875.1	PRJNA224116	SAMN04014880	MPCG00000000.1	na	573	573	Klebsiella pneumoniae	strain=AR_0039		latest	Contig	Major	Full	ASM187487v1	Centers for Disease Control and Prevention	GCA_001874875.1	NZ_MPCG01000001	Klebsiella pneumoniae			AR_0039
GCF_001875025.fna	kpneumoniae	258	gapA(3)	infB(3)	mdh(1)	pgi(1)	phoE(1)	rpoB(1)	tonB(79)		1	0	GCF_001875025.1	PRJNA224116	SAMN04014844	MPCN00000000.1	na	573	573	Klebsiella pneumoniae	strain=AR_0003		latest	Contig	Major	Full	ASM187502v1	Centers for Disease Control and Prevention	GCA_001875025.1	NZ_MPCN01000001	Klebsiella pneumoniae			AR_0003
GCF_001875075.fna	kpneumoniae	17	gapA(2)	infB(1)	mdh(1)	pgi(1)	phoE(4)	rpoB(4)	tonB(4)		1	1	GCF_001875075.1	PRJNA224116	SAMN04014875	MPCH00000000.1	na	573	573	Klebsiella pneumoniae	strain=AR_0034		latest	Contig	Major	Full	ASM187507v1	Centers for Disease Control and Prevention	GCA_001875075.1	NZ_MPCH01000001	Klebsiella pneumoniae			AR_0034
GCF_001875105.fna	kpneumoniae	147	gapA(3)	infB(4)	mdh(6)	pgi(1)	phoE(7)	rpoB(4)	tonB(38)	GD	1	0	GCF_001875105.1	PRJNA224116	SAMN04014881	MPCF00000000.1	na	573	573	Klebsiella pneumoniae	strain=AR_0040		latest	Contig	Major	Full	ASM187510v1	Centers for Disease Control and Prevention	GCA_001875105.1	NZ_MPCF01000001	Klebsiella pneumoniae			AR_0040
GCF_001875125.fna	kpneumoniae	37	gapA(2)	infB(9)	mdh(2)	pgi(1)	phoE(13)	rpoB(1)	tonB(16)		1	1	GCF_001875125.1	PRJNA224116	SAMN04014882	MPCE00000000.1	na	573	573	Klebsiella pneumoniae	strain=AR_0041		latest	Contig	Major	Full	ASM187512v1	Centers for Disease Control and Prevention	GCA_001875125.1	NZ_MPCE01000001	Klebsiella pneumoniae			AR_0041
GCF_001875135.fna	kpneumoniae	327	gapA(2)	infB(1)	mdh(1)	pgi(1)	phoE(10)	rpoB(1)	tonB(19)		1	0	GCF_001875135.1	PRJNA224116	SAMN04014885	MPCB00000000.1	na	573	573	Klebsiella pneumoniae	strain=AR_0044		latest	Contig	Major	Full	ASM187513v1	Centers for Disease Control and Prevention	GCA_001875135.1	NZ_MPCB01000001	Klebsiella pneumoniae			AR_0044
GCF_001875525.fna	kpneumoniae	231	gapA(2)	infB(6)	mdh(1)	pgi(3)	phoE(26)	rpoB(1)	tonB(77)		1	0	GCF_001875525.1	PRJNA224116	SAMN05732389	MOXL00000000.1	na	573	573	Klebsiella pneumoniae	strain=CMC_VB35168		latest	Scaffold	Major	Full	ASM187552v1	Christian Medical College	GCA_001875525.1	NZ_MOXL01000050	Klebsiella pneumoniae			CMC_VB35168		blood	Homo sapiens	India		2013	Department of Clinical Microbiology,
GCF_001876675.fna	kpneumoniae	200	gapA(2)	infB(1)	mdh(2)	pgi(1)	phoE(12)	rpoB(1)	tonB(68)		0	1	GCF_001876675.1	PRJNA224116	SAMN05272522	MOXK00000000.1	na	573	573	Klebsiella pneumoniae	strain=AWD5		latest	Contig	Major	Full	ASM187667v1	Assam University	Silchar	NZ_MOXK01000132	Klebsiella pneumoniae			AWD5		soil		India		2015
GCF_001879315.fna	kpneumoniae	231	gapA(2)	infB(6)	mdh(1)	pgi(3)	phoE(26)	rpoB(1)	tonB(77)	TD	1	0	GCF_001879315.1	PRJNA224116	SAMN05792399	MNPA00000000.1	na	573	573	Klebsiella pneumoniae	strain=PM1168		latest	Scaffold	Major	Full	ASM187931v1	Christian Medical College	GCA_001879315.1	NZ_MNPA01000045	Klebsiella pneumoniae			PM1168		blood	Homo sapiens	India	New Delhi	2016	AIIMS
GCF_001879395.fna	kpneumoniae	11	gapA(3)	infB(3)	mdh(1)	pgi(1)	phoE(1)	rpoB(1)	tonB(4)	TD	1	0	GCF_001879395.1	PRJNA224116	SAMN05792410	MNPC00000000.1	na	573	573	Klebsiella pneumoniae	strain=PM1842		latest	Scaffold	Major	Full	ASM187939v1	Christian Medical College	GCA_001879395.1	NZ_MNPC01000067	Klebsiella pneumoniae			PM1842		urine	Homo sapiens	India	New Delhi	2016	AIIMS
GCF_001879405.fna	kpneumoniae	11	gapA(3)	infB(3)	mdh(1)	pgi(1)	phoE(1)	rpoB(1)	tonB(4)	TD	1	0	GCF_001879405.1	PRJNA224116	SAMN05792405	MNPB00000000.1	na	573	573	Klebsiella pneumoniae	strain=PM565		latest	Scaffold	Major	Full	ASM187940v1	Christian Medical College	GCA_001879405.1	NZ_MNPB01000082	Klebsiella pneumoniae			PM565		blood	Homo sapiens	India	New Delhi	2016	AIIMS
GCF_001884315.fna	kpneumoniae	278	gapA(4)	infB(1)	mdh(1)	pgi(1)	phoE(12)	rpoB(1)	tonB(4)		1	1	GCF_001884315.1	PRJNA224116	SAMN04168651	LLWU00000000.1	na	573	573	Klebsiella pneumoniae	strain=KpN03		latest	Contig	Major	Full	ASM188431v1	Calgary Laboratory Services	GCA_001884315.1	NZ_LLWU01000001	Klebsiella pneumoniae			KpN03		urine	Homo sapiens	Canada	Calgary	2013	CLS
GCF_001884325.fna	kpneumoniae	278	gapA(4)	infB(1)	mdh(1)	pgi(1)	phoE(12)	rpoB(1)	tonB(4)		1	1	GCF_001884325.1	PRJNA224116	SAMN04168655	LLWX00000000.1	na	573	573	Klebsiella pneumoniae	strain=KpN07		latest	Contig	Major	Full	ASM188432v1	Calgary Laboratory Services	GCA_001884325.1	NZ_LLWX01000001	Klebsiella pneumoniae			KpN07		hospital room swab	environmental	Canada	Calgary	2013	CLS
GCF_001884335.fna	kpneumoniae	278	gapA(4)	infB(1)	mdh(1)	pgi(1)	phoE(12)	rpoB(1)	tonB(4)		1	1	GCF_001884335.1	PRJNA224116	SAMN04168650	LLWT00000000.1	na	573	573	Klebsiella pneumoniae	strain=KpN02		latest	Contig	Major	Full	ASM188433v1	Calgary Laboratory Services	GCA_001884335.1	NZ_LLWT01000001	Klebsiella pneumoniae			KpN02		rectal swab	Homo sapiens	Canada	Calgary	2013	CLS
GCF_001884385.fna	kpneumoniae	278	gapA(4)	infB(1)	mdh(1)	pgi(1)	phoE(12)	rpoB(1)	tonB(4)		1	1	GCF_001884385.1	PRJNA224116	SAMN04168660	LLWY00000000.1	na	573	573	Klebsiella pneumoniae	strain=KpN08		latest	Contig	Major	Full	ASM188438v1	Calgary Laboratory Services	GCA_001884385.1	NZ_LLWY01000001	Klebsiella pneumoniae			KpN08		hospital room swab	environmental	Canada	Calgary	2013	CLS
GCF_001884395.fna	kpneumoniae	278	gapA(4)	infB(1)	mdh(1)	pgi(1)	phoE(12)	rpoB(1)	tonB(4)		1	1	GCF_001884395.1	PRJNA224116	SAMN04168652	LLWV00000000.1	na	573	573	Klebsiella pneumoniae	strain=KpN04		latest	Contig	Major	Full	ASM188439v1	Calgary Laboratory Services	GCA_001884395.1	NZ_LLWV01000001	Klebsiella pneumoniae			KpN04		urine	Homo sapiens	Canada	Calgary	2013	CLS
GCF_001884415.fna	kpneumoniae	278	gapA(4)	infB(1)	mdh(1)	pgi(1)	phoE(12)	rpoB(1)	tonB(4)		1	1	GCF_001884415.1	PRJNA224116	SAMN04168653	LLWW00000000.1	na	573	573	Klebsiella pneumoniae	strain=KpN05		latest	Contig	Major	Full	ASM188441v1	Calgary Laboratory Services	GCA_001884415.1	NZ_LLWW01000001	Klebsiella pneumoniae			KpN05		rectal swab	Homo sapiens	Canada	Calgary	2013	CLS
GCF_001884425.fna	kpneumoniae	278	gapA(4)	infB(1)	mdh(1)	pgi(1)	phoE(12)	rpoB(1)	tonB(4)		1	1	GCF_001884425.1	PRJNA224116	SAMN04168662	LLXA00000000.1	na	573	573	Klebsiella pneumoniae	strain=KpN10		latest	Contig	Major	Full	ASM188442v1	Calgary Laboratory Services	GCA_001884425.1	NZ_LLXA01000001	Klebsiella pneumoniae			KpN10		hospital room swab	environmental	Canada	Calgary	2013	CLS
GCF_001884465.fna	kpneumoniae	278	gapA(4)	infB(1)	mdh(1)	pgi(1)	phoE(12)	rpoB(1)	tonB(4)		1	1	GCF_001884465.1	PRJNA224116	SAMN04168661	LLWZ00000000.1	na	573	573	Klebsiella pneumoniae	strain=KpN09		latest	Contig	Major	Full	ASM188446v1	Calgary Laboratory Services	GCA_001884465.1	NZ_LLWZ01000001	Klebsiella pneumoniae			KpN09		hospital room swab	environmental	Canada	Calgary	2013	CLS
GCF_001884485.fna	kpneumoniae	278	gapA(4)	infB(1)	mdh(1)	pgi(1)	phoE(12)	rpoB(1)	tonB(4)		1	1	GCF_001884485.1	PRJNA224116	SAMN04168689	LLXB00000000.1	na	573	573	Klebsiella pneumoniae	strain=KpN11		latest	Contig	Major	Full	ASM188448v1	Calgary Laboratory Services	GCA_001884485.1	NZ_LLXB01000001	Klebsiella pneumoniae			KpN11		hospital room swab	environmental	Canada	Calgary	2013	CLS
GCF_001884765.fna	kpneumoniae	512	gapA(54)	infB(3)	mdh(1)	pgi(1)	phoE(1)	rpoB(1)	tonB(79)	GD	1	0	GCF_001884765.1	PRJNA224116	SAMN05730643	MIFX00000000.1	na	573	573	Klebsiella pneumoniae	strain=KP04C62		latest	Contig	Major	Full	ASM188476v1	University of Florence	GCA_001884765.1	NZ_MIFX01000097	Klebsiella pneumoniae			KP04C62		blood	Homo sapiens	Italy	Turin, Northern Italy	2011	R. Cavallo
GCF_001885255.fna	kpneumoniae	147	gapA(3)	infB(4)	mdh(6)	pgi(1)	phoE(7)	rpoB(4)	tonB(38)	GD	1	1	GCF_001885255.2	PRJNA224116	SAMN05412444		na	573	573	Klebsiella pneumoniae	strain=Kp_Goe_822579		latest	Complete Genome	Major	Full	ASM188525v2	University Medical Center Goettingen	GCA_001885255.2	NZ_CP018140	Klebsiella pneumoniae			Kp_Goe_822579		nose	Homo sapiens	Germany	Goettingen	2013	Andreas Erich Zautner
GCF_001887985.fna	kpneumoniae	11	gapA(3)	infB(3)	mdh(1)	pgi(1)	phoE(1)	rpoB(1)	tonB(4)	GD	1	0	GCF_001887985.1	PRJNA224116	SAMN06019522	MPOC00000000.1	na	573	573	Klebsiella pneumoniae	strain=WCHKP649		latest	Contig	Major	Full	ASM188798v1	West China Hospital	Sichuan University	NZ_MPOC01000099	Klebsiella pneumoniae			WCHKP649		Secreta	Homo sapiens	China	Sichuan	2015	Zhihong Yao
GCF_001887995.fna	kpneumoniae	1	gapA(4)	infB(4)	mdh(1)	pgi(1)	phoE(7)	rpoB(4)	tonB(10)		1	1	GCF_001887995.1	PRJNA224116	SAMN06019523	MPOD00000000.1	na	573	573	Klebsiella pneumoniae	strain=WCHKP1845		latest	Contig	Major	Full	ASM188799v1	West China Hospital	Sichuan University	NZ_MPOD01000099	Klebsiella pneumoniae			WCHKP1845		sputum	Homo sapiens	China	Sichuan	2016	Zhihong Yao
GCF_001901585.fna	kpneumoniae	14	gapA(1)	infB(6)	mdh(1)	pgi(1)	phoE(1)	rpoB(1)	tonB(1)	GD	1	1	GCF_001901585.1	PRJNA224116	SAMN05729271	MIEJ00000000.1	na	573	573	Klebsiella pneumoniae	strain=B16470		latest	Scaffold	Major	Full	ASM190158v1	Christian Medical College	GCA_001901585.1	NZ_MIEJ01000192	Klebsiella pneumoniae			B16470		blood	Homo sapiens	India		2014	Christian Medical College
[truncated: 465 more rows]
