# Supplementary material for: Host adaptation and convergent evolution increases antibiotic resistance without loss of virulence in a major human pathogen
Source: PLoS Pathog. 2019 Mar 15;15(3):e1007218. doi: 10.1371/journal.ppat.1007218 (PMC6436753; doi:10.1371/journal.ppat.1007218)
Supplement: S3 Table — (XLSX) [file ppat.1007218.s017.xlsx]

## Sheet: SCREENING
Id	genome_size	contigs	n50	ST	Insertion	ompK36	ompK35	virulence_score	resistance_score	num_resistance_classes	num_resistance_genes	Yersiniabactin	YbST	Colibactin	CbST	aerobactin	salmochelin	hypermucoidy	wzi	KL	AGly	Col	Fcyn	Flq	Gly	MLS	Phe	Rif	Sul	Tet	Tmt	Bla	Bla_Carb	Bla_ESBL	Bla_ESBL_inhR	Bla_broad	Bla_broad_inhR
JIE1333		103	257792	101	GD	1	0	1	2	5	13	ybt 9; ICEKp3	183		0				wzi137	KL17	StrB;StrA;StrA;Aph3-VIb*;AadA1-pm*?;Aac6-Ib*;Aac3-IIa			ParC-80I;GyrA-83Y;GyrA-87G		ErmB*						SHV-28*;AmpH*;OXA-9;TEM-1D*	OXA-48	CTX-M-9*
JIE1334		94	311495	101	GD	1	0	1	2	5	13	ybt 9; ICEKp3	183		0				wzi137	KL17	StrB;StrA;StrA;Aph3-VIb*;AadA1-pm*?;Aac6-Ib*;Aac3-IIa			ParC-80I;GyrA-83Y;GyrA-87G		ErmB*						SHV-28*;AmpH*;OXA-9;TEM-1D*	OXA-48	CTX-M-9*
JIE1335		119	323031	101	GD	1	0	1	2	7	15	ybt 9; ICEKp3	183		0				wzi137	KL17	StrB;AadA1-pm*?;Aac6-Ib*;Aph3-VIb*;Aac3-IIa;StrA?			Qnr-S1;ParC-80I;GyrA-83Y;GyrA-87G		ErmB*			SulII	TetD		SHV-28*;AmpH*;TEM-1D*;OXA-9	OXA-48	CTX-M-9*
JIE1348		111	228775	101	GD	1	0	1	2	5	13	ybt 9; ICEKp3	183		0				wzi137	KL17	StrB;StrA;StrA;Aph3-VIb*;AadA1-pm*?;Aac6-Ib*;Aac3-IIa			ParC-80I;GyrA-83Y;GyrA-87G		ErmB*						SHV-28*;AmpH*;OXA-9;TEM-1D*	OXA-48	CTX-M-9*
JIE1383		107	245260	101	GD	1	0	1	2	5	13	ybt 9; ICEKp3	183		0				wzi137	KL17	StrB;StrA;StrA;Aph3-VIb*;AadA1-pm*?;Aac6-Ib*;Aac3-IIa			ParC-80I;GyrA-83Y;GyrA-87G		ErmB*						SHV-28*;AmpH*;OXA-9;TEM-1D*	OXA-48	CTX-M-9*
JIE1462		82	352778	147	GD	1	0	1	1	7	11	ybt 16; ICEKp12	277		0				wzi50	KL15 (KL17,KL51,KL52)	Aac3-IIe*?;AadA1-pm*?;Aac6-Ib*?			QnrB32*;ParC-80I;GyrA-83I			CatB4?			TetA	DfrA14	SHV-67*;AmpH*;OXA-9*;OXA-1		CTX-M-15			TEM-54*
JIE1474		80	257336	147	GD	1	0	1	1	7	10	ybt 16; ICEKp12	277		0				wzi50	KL15 (KL17,KL51,KL52)	Aac3-IId*;AadA1-pm*?;Aac6-Ib?			ParC-80I;GyrA-83I			CatB4?			TetA	DfrA14	SHV-67*;AmpH*;OXA-9*;OXA-1		CTX-M-15			TEM-54*
JIE1482		88	258831	101	GD	1	0	1	2	5	13	ybt 9; ICEKp3	183		0				wzi137	KL17	StrB;StrA;StrA;Aph3-VIb*;AadA1-pm*?;Aac6-Ib*;Aac3-IIa			ParC-80I;GyrA-83Y;GyrA-87G		ErmB*						SHV-28*;AmpH*;OXA-9;TEM-1D*	OXA-48	CTX-M-9*
JIE2038		89	247671	147	GD	1	0	1	1	7	11	ybt 16; ICEKp12	277		0				wzi50	KL15 (KL17,KL51,KL52)	AadA1-pm*?;Aac3-IId*?;Aac6-Ib*?			QnrB32*;ParC-80I;GyrA-83I			CatB4?			TetA	DfrA14	SHV-67*;AmpH*;OXA-9*;OXA-1		CTX-M-15			TEM-54*
JIE2055		87	295637	147	GD	1	0	1	1	7	11	ybt 16; ICEKp12	277		0				wzi50	KL15 (KL17,KL51,KL52)	Aac3-IId*;AadA1-pm*?;Aac6-Ib?			QnrB32*;ParC-80I;GyrA-83I			CatB4?			TetA	DfrA14	SHV-67*;AmpH*;OXA-9*;OXA-1		CTX-M-15			TEM-54*
JIE2218		101	315742	101	GD	1	0	1	2	5	13	ybt 9; ICEKp3	183		0				wzi137	KL17	StrB;StrA;StrA;Aph3-VIb*;AadA1-pm*?;Aac6-Ib*;Aac3-IIa			ParC-80I;GyrA-83Y;GyrA-87G		ErmB*						SHV-28*;AmpH*;OXA-9;TEM-1D*	OXA-48	CTX-M-9*
JIE4101		156	292890	231	TD	1	0	3	2	10	13	ybt 14; ICEKp5	145-1LV		0	iucABC			wzi104	KL51	AadA2*			Qnr-S1;ParC-80I;GyrA-83I		ErmB*;MphA	CatA1*	Arr2	SulI		DfrA12	AmpH*	OXA-181*	CTX-M-15?			TEM-30*
JIE4111		190	292277	231	TD	1	0	3	2	10	14	ybt 14; ICEKp5	145-1LV		0	iucABC			wzi104	KL51	RmtF;AadA2*			Qnr-S1;ParC-80I;GyrA-83I		ErmB*;MphA	CatA1*	Arr2	SulI		DfrA12	AmpH*	OXA-181*	CTX-M-15?			TEM-30*
JIE4212		135	180244	14	GD	1	0	0	1	9	20		0		0				wzi2	KL2 (KL30)	Sat-2A;Aac3-IId*;StrB*;StrA*;AadA1-pm*?;Aac6-Ib*?			ParC-80I;GyrA-83Y;GyrA-87G		ErmB*;MphA?;EreA2*	CmlA5;CatB4	Arr2	SulII;SulI*		DfrA1	SHV-28*;AmpH*;OXA-1;OXA-9		CTX-M-15			TEM-30*
JIE4609		97	273669	16	TD	1	0	1	1	7	9	ybt 9; ICEKp3	174-1LV		0				wzi50	KL15 (KL17,KL51,KL52)	RmtF			ParC-84K;GyrA-83F;GyrA-87N				Arr3?	SulI		DfrA1	AmpH*		CTX-M-15			SHV-26*
JIE4656		163	293843	16	TD	1	0	1	2	10	12	ybt 9; ICEKp3	174-1LV		0				wzi50	KL15 (KL17,KL51,KL52)	RmtF			ParC-84K;GyrA-83F;GyrA-87N			CatB4?	Arr2	SulI	TetA	DfrA1	AmpH*;OXA-1	OXA-181*	CTX-M-15			SHV-26*
JIE4735		179	251103	16	TD	1	0	1	1	8	11	ybt 9; ICEKp3	174-1LV		0				wzi50	KL15 (KL17,KL51,KL52)				ParC-84K;GyrA-83F;GyrA-87N		MphA		Arr2*	SulI;SulI	TetA	DfrA1	AmpH*;DHA-1		CTX-M-15			SHV-26*
10.85		132	126251	1303		1	0	0	0	1	1		0		0				wzi130	KL58	AadA4*?											SHV-36*;AmpH*
11.75		121	297147	268		1	0	0	1	1	1		0		0				wzi95	KL20												AmpH*		SHV-13*
GCF_000009885	5472672	2	5248520	23		1	1	3				ybt 2; ICEKp1	326			iucABCD	iroBCDN;iroBCDN	rmpA;rmpA	wzi1	KL1												AmpH;SHV-108*
GCF_000016305	5694894	6	5315120	38		1	0		1	6	14								wzi50	KL15 (KL17,KL51,KL52)	AadA1-pm*?;Aac6-Ib;StrB;Aph3''Ia;StrA;AadB			GyrA-83Y			CmlA5;CatA1*		SulI;SulII	TetD		AmpH*;TEM-150*;OXA-9*;TEM-105*		SHV-40*;SHV-12
GCF_000019565	5920257	3	5641239	146		1	1												wzi159	KL30												AmpH*;LEN-24*;LEN-24*
GCF_000163455	5450034	51	565138	67		1	1	3				ybt 11; ICE_rhino	307			iucABCD	iroC		wzi135	KL3												SHV-33*
GCF_000219945	5534249	118	141130	134		1	1			1	1								wzi168	KL25												AmpH*				SHV-60
GCF_000219965	5535020	116	161835	133		1	1		2	8	11								wzi160	KL39	AadA2;AadB			Qnr-A1;GyrA-83F			CmlA1*;CatB3*		SulI?		DfrA19*	AmpH*	CARB-3*		TEM-154*	SHV-75
GCF_000220485	5462423	2	5259571	375		1	1	2	1	1	1					iucABCD	iroBCDN	rmpA	wzi72	KL2														SHV-99*
GCF_000223435	5687314	394	34170	395		1	0		2	10	16								wzi105	KL108	Aph3-Ia*;AadA2*;Aac3-IIa*			Qnr-S1;ParC-80I;GyrA-83I		MphA	CatA1*;CatB4		SulI	TetA;TetR	DfrA1	AmpH*;OXA-1;TEM-105*	OXA-48	CTX-M-15		SHV-11
GCF_000240185	5682322	7	5333942	11		1	1	1	2	8	15	ybt 9; ICEKp3	15						wzi74	KL103	StrB;StrA*;AadA2*;RmtB;Aac3-IId*?			ParC-80I;GyrA-83I					SulII	TetG;TetRG*?	DfrA12?	AmpH*;TEM-105*;TEM-105*;TEM-105*	KPC-2	CTX-M-14;CTX-M-14		SHV-11
GCF_000255975	5791462	6	5337335	48		1	1	3		4	9	ybt 17; ICEKp10	289-1LV	clb 3	17-1LV				wzi167	KL124	AadA2;AadB;Aph3''Ia;AadA1-pm*?;AadA2						CatA1*;CmlA1*		SulI	TetB*		AmpH*;TEM-105*;TEM-105*
GCF_000263095	5431750	196	118550	1222		1	1												wzi163	KL?												SHV-103*;AmpH*
GCF_000281255	5724800	147	154879	258	GD	1	0		2	9	12								wzi154	KL107	AadA2*;Aph3-Ia*;Aac6-Ib			ParC-80I;GyrA-83I		MphA	CatA1*		SulI		DfrA12	AmpH*;OXA-9*	KPC-3			SHV-11	TEM-122*
GCF_000281275	5716297	168	126254	258	GD	1	0		2	9	12								wzi154	KL107	AadA2*;Aph3-Ia*;Aac6-Ib			ParC-80I;GyrA-83I		MphA	CatA1*		SulI		DfrA12	AmpH*;OXA-9*	KPC-3			SHV-11	TEM-122*
GCF_000281295	5714943	149	130041	258	GD	1	0		2	9	12								wzi154	KL107	AadA2*;Aac6-Ib;Aph3-Ia*			ParC-80I;GyrA-83I		MphA	CatA1*		SulI		DfrA12	AmpH*;OXA-9*	KPC-3			SHV-11	TEM-122*
GCF_000281315	5720331	115	178365	258	GD	1	0		2	9	12								wzi154	KL107	Aac6-Ib;AadA2*;Aph3-Ia*			ParC-80I;GyrA-83I		MphA	CatA1*		SulI		DfrA12	AmpH*;OXA-9*	KPC-3			SHV-11	TEM-122*
GCF_000281335	5719358	164	149661	258	GD	1	0		2	9	12								wzi154	KL107	AadA2*;Aac6-Ib;Aph3-Ia*			ParC-80I;GyrA-83I		MphA	CatA1*		SulI		DfrA12	AmpH*;OXA-9*	KPC-3			SHV-11	TEM-122*
GCF_000281355	5715795	137	158097	258	GD	1	0		2	9	12								wzi154	KL107	AadA2*;Aph3-Ia*;Aac6-Ib			ParC-80I;GyrA-83I		MphA	CatA1*		SulI		DfrA12	AmpH*;OXA-9*	KPC-3			SHV-11	TEM-122*
GCF_000281375	5724448	155	167325	258	GD	1	0		2	9	12								wzi154	KL107	Aac6-Ib;AadA2*;Aph3-Ia*			ParC-80I;GyrA-83I		MphA	CatA1*		SulI		DfrA12	AmpH*;OXA-9*	KPC-3			SHV-11	TEM-122*
GCF_000281395	5718058	173	120800	258	GD	1	0		2	9	12								wzi154	KL107	AadA2*;Aph3-Ia*;Aac6-Ib			ParC-80I;GyrA-83I		MphA	CatA1*		SulI		DfrA12	AmpH*;OXA-9*	KPC-3			SHV-11	TEM-122*
GCF_000281415	5723848	160	158114	258	GD	1	0		2	9	12								wzi154	KL107	AadA2*;Aac6-Ib;Aph3-Ia*			ParC-80I;GyrA-83I		MphA	CatA1*		SulI		DfrA12	AmpH*;OXA-9*	KPC-3			SHV-11	TEM-122*
GCF_000281435	5767822	4	5395263	258	GD	1	0		2	9	14								wzi154	KL107	AadA2;Aac6-Ib;Aph3-Ia*;AadA2*			ParC-80I;GyrA-83I		MphA	CatA1*		SulI;SulI		DfrA12	AmpH*;OXA-9*	KPC-3			SHV-11	TEM-122*
GCF_000281455	5723355	165	147593	258	GD	1	0		2	9	12								wzi154	KL107	AadA2*;Aac6-Ib;Aph3-Ia*			ParC-80I;GyrA-83I		MphA	CatA1*		SulI		DfrA12	AmpH*;OXA-9*	KPC-3			SHV-11	TEM-122*
GCF_000281475	5769474	167	153222	258	GD	1	0		2	9	13								wzi154	KL107	AadA2*;Aac6-Ib;Aph3-Ia*			ParC-80I;GyrA-83I		MphA	CatA1*		SulI		DfrA12?;DfrA12?	AmpH*;OXA-9*	KPC-3			SHV-11	TEM-122*
GCF_000281495	5757750	178	117020	258	GD	1	0		2	9	12								wzi154	KL107	AadA2*;Aph3-Ia*;Aac6-Ib			ParC-80I;GyrA-83I		MphA	CatA1*		SulI		DfrA12	AmpH*;OXA-9*	KPC-3			SHV-11	TEM-122*
GCF_000281515	5749696	165	131068	258	GD	1	0		2	9	12								wzi154	KL107	Aac6-Ib;AadA2*;Aph3-Ia*			ParC-80I;GyrA-83I		MphA	CatA1*		SulI		DfrA12	AmpH*;OXA-9*	KPC-3			SHV-11	TEM-122*
GCF_000281535	5766615	4	5394056	258	GD	1	0		2	9	14								wzi154	KL107	AadA2;Aac6-Ib;Aph3-Ia*;AadA2*			ParC-80I;GyrA-83I		MphA	CatA1*		SulI;SulI		DfrA12	AmpH*;OXA-9*	KPC-3			SHV-11	TEM-122*
GCF_000281555	5714705	182	158021	258	GD	1	0		2	9	12								wzi154	KL107	AadA2*;Aac6-Ib;Aph3-Ia*			ParC-80I;GyrA-83I		MphA	CatA1*		SulI		DfrA12	AmpH*;OXA-9*	KPC-3			SHV-11	TEM-122*
GCF_000281575	5714016	185	150495	258	GD	1	0		2	9	12								wzi154	KL107	AadA2*;Aph3-Ia*;Aac6-Ib			ParC-80I;GyrA-83I		MphA	CatA1*		SulI		DfrA12	AmpH*;OXA-9*	KPC-3			SHV-11	TEM-122*
GCF_000281595	5715478	178	158009	258	GD	1	0		2	9	12								wzi154	KL107	AadA2*;Aac6-Ib;Aph3-Ia*			ParC-80I;GyrA-83I		MphA	CatA1*		SulI		DfrA12	AmpH*;OXA-9*	KPC-3			SHV-11	TEM-122*
GCF_000281615	5715894	201	98646	258	GD	1	0		2	9	12								wzi154	KL107	AadA2*;Aac6-Ib;Aph3-Ia*			ParC-80I;GyrA-83I		MphA	CatA1*		SulI		DfrA12?	AmpH*;OXA-9*	KPC-3			SHV-11	TEM-122*
GCF_000281635	5740386	338	47638	258	GD	1	0		2	9	12								wzi154	KL107	AadA2*;Aph3-Ia*;Aac6-Ib			ParC-80I;GyrA-83I		MphA	CatA1*		SulI		DfrA12	AmpH*;OXA-9*	KPC-3			SHV-11	TEM-122*
GCF_000281755	5512347	27	459638	3		1	0	3		1	1	ybt 12; ICEKp10	128	clb 1	59-2LV		iroB	rmpA	wzi3	KL3												AmpH*				SHV-44*
GCF_000283455	5707592	569	59798	258	GD	1	0		2	9	12								wzi154	KL107	Aph3-Ia*;Aac6-Ib;AadA2*			ParC-80I;GyrA-83I		MphA	CatA1*		SulI		DfrA12	AmpH*;OXA-9*	KPC-3			SHV-11	TEM-122*?
GCF_000294365	5386705	1	5386705	23		1	1	3				ybt 1; ICEKp10	47	clb 2	37				wzi172	KL1												AmpH;SHV-108*
GCF_000300655	5548332	5	5173091	48		1	0	3		1	1	ybt 0; ICEKp10	227	clb 3	54				wzi167	KL124												AmpH*				SHV-1*?
GCF_000300675	5745996	3	5220966	14		1	1		1	1	1								wzi2	KL2 (KL30)												AmpH*		SHV-106*
GCF_000300835	5466672	18	5293845	37		1	1			8	20								wzi110	KL149	Aph4-Ia;StrB;Aph3-Ia*;StrA*;AadA2*;Aac3-Iva*?			QnrB4;ParC-80I;GyrA-83I		MphA	FloR*;CatA1*;CatB3*	Arr3	SulII;SulI;SulI	TetA;TetR	DfrA12	AmpH*;SHV-110*;DHA-1;OXA-1
GCF_000300935	5548082	6	5320445	48		1	0	3		1	1	ybt 0; ICEKp10	227	clb 3	54				wzi167	KL124												AmpH*				SHV-1*?
GCF_000300955	5821816	10	3325226	134		1	1			5	8								wzi168	KL25	Aph3-Ia*;AadA2*					MphA			SulI;SulI		DfrA12;DfrA21	AmpH*				SHV-60
GCF_000309505	5392844	289	40450	512	GD	1	0		2	7	9								wzi154	KL107	Aac6-Ib;AadA2			ParC-80I;GyrA-83I		MphA	CatA1*		SulI			AmpH*	KPC-3			SHV-11
GCF_000313365	5663706	168	69464	258		1	0		2	9	10								wzi154	KL107	Aac6-Ib			ParC-80I;GyrA-83I		MphA	CatA1*		SulI		DfrA12	AmpH*;OXA-9*	KPC-3			SHV-11	TEM-122*
GCF_000313465	5526679	193	65094	258		1	0		2	9	11								wzi154	KL107	AadA2;Aac6-Ib			ParC-80I;GyrA-83I		MphA	CatA1*		SulI		DfrA12	OXA-9*;AmpH*	KPC-3			SHV-11	TEM-122*
GCF_000315385	5530861	2	5324709	375		1	1	2	1	1	1					iucABCD	iroBCDN	rmpA	wzi72	KL2												AmpH*		SHV-99*
GCF_000316245	5578970	210	142055	258	GD	1	0		2	9	11								wzi29	KL106	AadA2*;Aac6-Ib*			ParC-80I;GyrA-83I		MphA	CatA1*		SulI		DfrA12	AmpH*;OXA-9*	KPC-2	SHV-12			TEM-122*?
GCF_000316265	6015282	227	129981	14		1	1		1	6	11								wzi2	KL2 (KL30)	StrB;StrA;Aac3-IIa;Aph3''Ia;AadA1-pm*?;Aac6-Ib						CatA1*		SulI?	TetB*	DfrA8	SCO-1;AmpH*;TEM-150*;OXA-9		SHV-106*
GCF_000338255	5368567	272	43309	86		1	1	3	1	2	2	ybt 10; ICEKp4?	72			iucABCD	iroBCDN	rmpA	wzi2	KL2 (KL30)	Aph3-Ia*											AmpH*		SHV-106*
GCF_000349245	5461663	103	226688	489		1	1		1	3	3								wzi171	KL53	AadB								SulI*			AmpH*;OKP-B-7*;OXA-2		SHV-18
GCF_000349265	5657550	168	203714	258		1	1		2	9	12								wzi154	KL107	Aac6-Ib;AadA2*;Aph3-Ia*			ParC-80I;GyrA-83I		MphA	CatA1*		SulI		DfrA12	AmpH*;OXA-9*	KPC-2			SHV-11	TEM-122*?
GCF_000349285	5674981	108	270044	11		1	0		2	10	19								wzi174	KL74	Aac6-Ib?;AadA2;StrB;StrA*;RmtC;Aac3-IIa*			QnrB32*;ParC-80I;GyrA-83I		MphA	CatB4?		SulII;SulI	TetA;TetR	DfrA14	AmpH*;CMY-6;TEM-105*;OXA-1	NDM-1	CTX-M-15		SHV-11?
GCF_000364385	5781501	5	5435746	11		1	0		2	10	23								wzi174	KL74	AadA2;Aac3-IIa*;StrB;StrA*;Aac6-Ib;RmtC;Aac6-Ib*?			QnrB32*;ParC-80I;GyrA-83I		MphA	CatB4		SulI;SulII;SulI	TetA;TetR	DfrA14	AmpH*;TEM-105*;OXA-1;CMY-6	NDM-1	CTX-M-15;CTX-M-15		SHV-11;SHV-11*
GCF_000367165	5742061	183	136195	421		1	1		1	9	19								wzi44	KL123	AadA17*;ArmA;Aph3-Ia*;StrB;StrA;AadA5			Qnr-S1;QnrB4		MsrE;MphE*	CatA2*;CatB3*	Arr3	SulI;SulII	TetD	DfrA1*	AmpH*;OKP-B-8;DHA-1;SIM-1;TEM-105*		CTX-M-14;CTX-M-15
GCF_000372625	5280004	297	42754	1402		1	0			6	7								wzi113	KL111	StrB*;StrA*			Qnr-S1			CatA2*		SulII	TetD	DfrA14	TEM-105*;SHV-36*;AmpH*
GCF_000401195	5503448	195	96146	258	GD	1	0		2	8	10								wzi29	KL106	AadA2*;Aac6-Ib			ParC-80I;GyrA-83I		MphA	CatA1*		SulI		DfrA12	OXA-9*;AmpH*	KPC-2	SHV-12
GCF_000406385	5672685	321	70423	1272		1	1		2	4	5								wzi173	KL102 (KL149,KL155)	AadA5*;AadB*								SulI			AmpH*;OXA-2;TEM-104?	KPC-3	SHV-13*
GCF_000406405	5490156	155	95435	258		0	0		2	6	9								wzi154	KL107	Aph4-Ia;Aac3-Iva?			ParC-80I;GyrA-83I;GyrA-87N			CmlA1*		SulIII			AmpH*;OXA-9	KPC-3	SHV-12
GCF_000406425	5501391	205	89783	258	GD	1	0		2	8	10								wzi29	KL106	Aac6-Ib;AadA2*			ParC-80I;GyrA-83I		MphA	CatA1*		SulI		DfrA12	AmpH*;OXA-9*	KPC-2	SHV-12
GCF_000406445	5575547	223	96149	258	GD	1	0		2	8	13								wzi29	KL106	AadA2*;Aph4-Ia;Aac3-Iva*?;Aac6-Ib			ParC-80I;GyrA-83I		MphA	CmlA1*		SulI;SulIII		DfrA12	AmpH*;OXA-9*	KPC-2	SHV-12
GCF_000406465	5571683	220	89639	258	GD	1	0		2	8	13								wzi29	KL106	Aph4-Ia;Aac3-Iva*?;AadA2*;Aac6-Ib			ParC-80I;GyrA-83I		MphA	CmlA1*		SulI;SulIII		DfrA12	AmpH*;OXA-9*	KPC-2	SHV-12
GCF_000406485	5389421	148	85283	258		1	0		2	4	5								wzi29	KL106	Aac6-Ib			ParC-80I;GyrA-83I								AmpH*;OXA-9*	KPC-2	SHV-12
GCF_000406505	5718845	301	62507	1272		1	1		2	2	2								wzi173	KL102 (KL149,KL155)												AmpH*	KPC-3	SHV-13*
GCF_000406525	5532328	231	70624	234		1	1	3	2	7	8	ybt 17; ICEKp10	269	clb 3	19				wzi114	KL30 (KL2, KL8, KL111)	Aac6-Ib?;AadB			GyrA-83F			CatB3*		SulI		DfrA19*	OXA-9*;AmpH*	KPC-2			SHV-11*
GCF_000406545	5624526	216	85432	258		1	0		2	8	13								wzi154	KL107	AadA2;Aph4-Ia;Aac3-Iva?			ParC-80I;GyrA-83I;GyrA-87N		MphA	CmlA1*		SulI;SulIII		DfrA12	AmpH*;OXA-9	KPC-3			SHV-11*
GCF_000406565	5366546	164	90580	258	GD	1	0		2	7	9								wzi29	KL106	AadA2*;Aac6-Ib			ParC-80I;GyrA-83I		MphA			SulI		DfrA12	AmpH*	KPC-2	SHV-12
GCF_000406585	5472934	200	99231	258	GD	1	0		2	8	12								wzi29	KL106	Aph3-Ia*?;StrB?;Aac6-Ib;AadA2*			ParC-80I;GyrA-83I		MphA	CatA1*		SulI		DfrA12	AmpH*;OXA-9*	KPC-2	SHV-12
GCF_000406605	5396453	129	105332	258	GD	1	0		2	4	5								wzi29	KL106	Aac6-Ib			ParC-80I;GyrA-83I								AmpH*;OXA-9*	KPC-2	SHV-12
GCF_000406625	5468994	205	97690	258	GD	1	0		2	7	11								wzi29	KL106	Aph3-Ia*?;StrB?;AadA2*;Aac6-Ib			ParC-80I;GyrA-83I		MphA			SulI		DfrA12	AmpH*;OXA-9*	KPC-2	SHV-12
GCF_000406645	5473881	217	82613	258	GD	1	0		2	7	11								wzi29	KL106	AadA2*;Aph3-Ia*?;StrB?;Aac6-Ib			ParC-80I;GyrA-83I		MphA			SulI		DfrA12	AmpH*;OXA-9*	KPC-2	SHV-12
GCF_000406665	5502788	202	86762	258	GD	1	0		2	7	9								wzi29	KL106	Aac6-Ib;AadA2*			ParC-80I;GyrA-83I		MphA			SulI		DfrA12	OXA-9*;AmpH*	KPC-2	SHV-12
GCF_000406685	5603708	200	85436	258		1	0		2	8	13								wzi154	KL107	Aph4-Ia;Aac3-Iva?;AadA2			ParC-80I;GyrA-83I;GyrA-87N		MphA	CmlA1*		SulIII;SulI		DfrA12	OXA-9;AmpH*	KPC-7	SHV-12
GCF_000406705	5550266	232	85429	258	GD	1	0		2	8	13										AadA2*;Aph4-Ia?;Aac3-Iva?;Aac6-Ib*?			ParC-80I;GyrA-83I		MphA	CatA1*		SulI;SulIII		DfrA12	OXA-9*;AmpH*	KPC-2	SHV-12
GCF_000406725	5476814	175	80360	258		1	0		2	6	10								wzi154	KL107	Aph4-Ia;Aac3-Iva?;AadA2			ParC-80I;GyrA-83I;GyrA-87N			CmlA1*		SulIII			AmpH*	KPC-3	SHV-12
GCF_000406745	5488293	213	89550	258		1	0		2	8	10								wzi29	KL106	Aac6-Ib?;AadA2*			ParC-80I;GyrA-83I		MphA	CatA1*		SulI		DfrA12	AmpH*;OXA-9*	KPC-2	SHV-12
GCF_000406765	5547643	5	5308211	258		1	0		2	5	6								wzi29	KL106	Aac6-Ib*			ParC-80I;GyrA-83I								AmpH*	KPC-2	SHV-12		SHV-11
GCF_000406825	5531658	175	85430	258		1	0		2	6	9								wzi154	KL107	Aph4-Ia;Aac3-Iva?			ParC-80I;GyrA-83I;GyrA-87N			CmlA1*		SulIII			OXA-9;AmpH*	KPC-3			SHV-11
GCF_000406845	5354224	155	86762	258	GD	1	0		2	7	9								wzi29	KL106	AadA2*;Aac6-Ib			ParC-80I;GyrA-83I		MphA			SulI		DfrA12	AmpH*	KPC-2	SHV-12
GCF_000406865	5558834	213	89801	258		1	0		2	8	13								wzi154	KL107	Aph4-Ia;Aac3-Iva?;AadA2			ParC-80I;GyrA-83I;GyrA-87N		MphA	CmlA1*		SulI;SulIII		DfrA12	AmpH*	KPC-3	SHV-12
GCF_000406885	5398867	139	100339	258		1	0		2	4	5								wzi29	KL106	Aac6-Ib*			ParC-80I;GyrA-83I								AmpH*	KPC-2	SHV-12
GCF_000408965	5502006	187	95429	258	GD	1	0		2	7	9								wzi29	KL106	Aac6-Ib;AadA2*			ParC-80I;GyrA-83I		MphA			SulI		DfrA12	AmpH*;OXA-9*	KPC-2	SHV-12*
GCF_000408985	5424339	154	97690	258	GD	1	0		1	6	8								wzi29	KL106	AadA2*;Aac6-Ib			ParC-80I;GyrA-83I		MphA			SulI		DfrA12	AmpH*		SHV-12
GCF_000409005	5620790	210	95425	258		0	0		2	8	13								wzi154	KL107	AadA2;Aph4-Ia;Aac3-Iva?			ParC-80I;GyrA-83I;GyrA-87N		MphA	CmlA1*		SulI;SulIII		DfrA12	OXA-9;AmpH*	KPC-3	SHV-12
GCF_000409025	5355272	151	98004	258	GD	1	0		2	7	9								wzi29	KL106	Aac6-Ib;AadA2*			ParC-80I;GyrA-83I		MphA			SulI		DfrA12	AmpH*	KPC-2	SHV-12
GCF_000409045	5421295	176	99234	258	GD	1	0		2	4	5								wzi29	KL106	Aac6-Ib?			ParC-80I;GyrA-83I								OXA-9*;AmpH*	KPC-2	SHV-12
GCF_000409065	5555255	167	99235	258	TD	1	0		2	7	9								wzi154	KL107	AadA2*			ParC-80I;GyrA-83I;GyrA-87N		MphA			SulI		DfrA12	AmpH*;OXA-9	KPC-3	SHV-12
GCF_000409085	5620362	194	99169	258		1	0		2	8	13								wzi154	KL107	AadA2;Aph4-Ia;Aac3-Iva?			ParC-80I;GyrA-83I;GyrA-87N		MphA	CmlA1*		SulIII;SulI		DfrA12	OXA-9;AmpH*	KPC-3	SHV-12
GCF_000409105	5621477	202	98006	258		1	0		2	8	13								wzi154	KL107	Aph4-Ia;Aac3-Iva?;AadA2			ParC-80I;GyrA-83I;GyrA-87N		MphA	CmlA1*		SulIII;SulI		DfrA12	AmpH*;OXA-9	KPC-3	SHV-12
GCF_000409125	5671251	246	69489	15		0	1	1	2	7	13	ybt 10; ICEKp4	16						wzi93	KL112	StrB;StrA*;Aac3-IIa*			ParC-80I;GyrA-83F;GyrA-87A					SulII	TetA;TetR	DfrA14	OXA-9;AmpH*;OXA-1	KPC-2	SHV-106*;CTX-M-15
GCF_000409715	5292468	87	203308	1271		1	1			1	1								wzi84	KL28												AmpH*				SHV-83*
GCF_000409735	5292693	107	153688	1271		1	1			1	1								wzi84	KL28												AmpH*				SHV-83*
GCF_000412575	5524870	1858	5068	-		1	1	3				ybt unknown	unknown	clb unknown	unknown	iucBCD	iroBCDN		wzi4	KL2
GCF_000417045	5667894	213	100349	258		1	0		2	8	13								wzi154	KL107	AadA2;Aph4-Ia;Aac3-Iva?			ParC-80I;GyrA-83I;GyrA-87N		MphA	CmlA1*		SulI;SulIII		DfrA12	OXA-9;AmpH*	KPC-3	SHV-12
GCF_000417065	5397800	138	95436	258		1	0		2	4	5								wzi29	KL106	Aac6-Ib			ParC-80I;GyrA-83I								OXA-9*;AmpH*	KPC-2	SHV-12
GCF_000417085	5663117	5	5329725	258	GD	1	0		2	10	13								wzi29	KL106	Aac6-Ib;AadA2*;Aac6-Ib			ParC-80I;GyrA-83I		MphA	CatA1*		SulI		DfrA12	AmpH*;OXA-9*	KPC-2	SHV-12		SHV-11	TEM-122*
GCF_000417105	5398963	137	96146	258	GD	1	0		2	4	5								wzi29	KL106	Aac6-Ib			ParC-80I;GyrA-83I								AmpH*;OXA-9*	KPC-2	SHV-12*
GCF_000417125	5498288	195	97796	258		1	0		2	8	10								wzi29	KL106	Aac6-Ib;AadA2*			ParC-80I;GyrA-83I		MphA	CatA1*		SulI		DfrA12	AmpH*;OXA-9*	KPC-2	SHV-12
GCF_000417145	5681241	233	104468	258		1	0		2	8	13								wzi154	KL107	AadA2;Aph4-Ia;Aac3-Iva?			ParC-80I;GyrA-83I;GyrA-87N		MphA	CmlA1*		SulI;SulIII		DfrA12	OXA-9;AmpH*	KPC-3	SHV-12
GCF_000417165	5390751	136	112903	258	GD	1	0		2	4	5								wzi29	KL106	Aac6-Ib			ParC-80I;GyrA-83I								AmpH*;OXA-9*	KPC-2	SHV-12
GCF_000417185	5407973	141	97588	258	GD	1	0		2	4	5								wzi29	KL106	Aac6-Ib			ParC-80I;GyrA-83I								OXA-9*;AmpH*	KPC-2	SHV-12
GCF_000417205	5450966	168	95435	258	GD	1	0		2	5	9								wzi154	KL107	AadA2;Aph4-Ia;Aac3-Iva?			ParC-80I;GyrA-83I;GyrA-87N					SulIII			OXA-9?;AmpH*	KPC-2?	SHV-12
GCF_000417225	5710688	4	5393855	258		1	0		2	8	13								wzi154	KL107	Aph3-Ia*;AadA2*;AadA1-pm*?;Aac6-Ib*			ParC-80I;GyrA-83I;GyrA-87N		MphA			SulI		DfrA12	AmpH*;TEM-150*;OXA-9	KPC-3	SHV-12		SHV-11
GCF_000417245	5617463	194	99231	258		1	0		2	8	12								wzi154	KL107	Aph4-Ia;Aac3-Iva?			ParC-80I;GyrA-83I;GyrA-87N		MphA	CmlA1*		SulIII;SulI		DfrA12	AmpH*;OXA-9	KPC-3	SHV-12
GCF_000417265	5523776	4	5322270	258	GD	1	0		2	6	8										Aac6-Ib;Aac6-Ib			ParC-80I;GyrA-83I								AmpH*;OXA-9*	KPC-2	SHV-12		SHV-11	TEM-122*
GCF_000417305	5606925	194	95790	258		1	0		2	6	10								wzi154	KL107	AadA2*;Aph4-Ia;Aac3-Iva?			ParC-80I;GyrA-83I;GyrA-87N					SulI		DfrA12	OXA-9;AmpH*	KPC-3	SHV-12
GCF_000417325	5622301	194	104468	258		1	0		2	8	12								wzi154	KL107	Aph4-Ia;Aac3-Iva?			ParC-80I;GyrA-83I;GyrA-87N		MphA	CmlA1*		SulIII;SulI		DfrA12	AmpH*;OXA-9	KPC-3	SHV-12
GCF_000417345	5610303	188	105805	258		1	0		2	8	13								wzi154	KL107	AadA2;Aph4-Ia;Aac3-Iva?			ParC-80I;GyrA-83I;GyrA-87N		MphA	CmlA1*		SulIII;SulI		DfrA12	OXA-9;AmpH*	KPC-3	SHV-12
GCF_000417365	5390028	144	98001	258		1	0		2	4	5								wzi29	KL106	Aac6-Ib*			ParC-80I;GyrA-83I								AmpH*	KPC-2	SHV-12
GCF_000417385	5542623	232	89329	258	GD	1	0		2	7	9								wzi29	KL106	AadA2*;Aac6-Ib?			ParC-80I;GyrA-83I		MphA			SulI		DfrA12	OXA-9*;AmpH*	KPC-2	SHV-12
GCF_000417405	5498752	206	96146	258	GD	1	0		2	6	8								wzi29	KL106	Aac6-Ib;AadA2*			ParC-80I;GyrA-83I		MphA			SulI		DfrA12	AmpH*;OXA-9*	KPC-2
GCF_000417425	5406392	153	90406	258	GD	1	0		2	4	5								wzi29	KL106	Aac6-Ib?			ParC-80I;GyrA-83I								AmpH*;OXA-9*	KPC-2			SHV-11
GCF_000417445	5541667	151	97796	258		1	0		2	6	10								wzi154	KL107	Aph4-Ia;Aac3-Iva?;AadA2			ParC-80I;GyrA-83I;GyrA-87N			CmlA1*		SulIII			AmpH*;OXA-9	KPC-3	SHV-12
GCF_000417465	5515994	174	83960	15		1	1		1	6	12								wzi93	KL112	StrB;StrA*;Aac3-IIa*			ParC-80I;GyrA-83F;GyrA-87A					SulII	TetA;TetR	DfrA14	OXA-1;AmpH*		CTX-M-15;SHV-106*
GCF_000417485	5431615	120	104940	45		1	1	1	2	4	4	ybt 10; ICEKp4	78						wzi101	KL24	AadB			Qnr-S1								AmpH*;OXA-2;TEM-105*	KPC-2	SHV-105*
GCF_000417545	5616818	186	104468	258		1	0		2	8	14								wzi154	KL107	Aph4-Ia;Aac3-Iva?;Aph3-Ia*;AadA2			ParC-80I;GyrA-83I;GyrA-87N		MphA	CmlA1*		SulI;SulIII		DfrA12	OXA-9;AmpH*	KPC-3	SHV-12
GCF_000439165	5661622	186	156843	258		1	0		2	9	12								wzi154	KL107	AadA2*;Aac6-Ib;Aph3-Ia*			ParC-80I;GyrA-83I		MphA	CatA1*		SulI		DfrA12	AmpH*;OXA-9*?	KPC-2			SHV-11	TEM-122*?
GCF_000439185	5756360	200	70034	258		1	0		2	9	20								wzi29	KL106	Aph4-Ia;Aac3-Iva?;AadB;Aac6-Ib;Aph3-Ia*;AadA2			ParC-80I;GyrA-83I		MphA	CatA1*;CmlA1*;CatB3*		SulI;SulIII		DfrA19*;DfrA12	AmpH*;FOX-5;OXA-9*	KPC-2;CARB-3*			SHV-11?	TEM-122*?
GCF_000441835	5801744	7	5340447	48		1	1	3		5	11	ybt 17; ICEKp10	289-1LV	clb 3	17-1LV				wzi167	KL124	AadA2;AadB;Aph3''Ia;AadA1-pm*?;AadA2						CatA1*;CmlA1*		SulI;SulI	TetB*		AmpH*;TEM-105*;TEM-105*				SHV-1*?
GCF_000441855	6068157	10	5599223	48		1	1	3		4	9	ybt 17; ICEKp10	289-1LV	clb 3	17-1LV				wzi167	KL124	AadA2;AadB;AadA1-pm*?;AadA2						CatA1*;CmlA1*		SulI;SulI	TetB*		AmpH*;TEM-105*;TEM-105*
GCF_000444855	5121641	107	98528	1377		1	1		1	1	1								wzi178	KL?												AmpH*		SHV-12
GCF_000445405	5603174	3	5273813	11		1	1		2	10	17								wzi177	KL125 (KL114)	Aph3-Ia*;AadA2*;RmtB			ParC-80I;GyrA-83I		MphA	CatA1*		SulI	TetA;TetG;TetR*;TetRG*?	DfrA12	AmpH*;TEM-105*	KPC-2	VEB-3;CTX-M-24		SHV-11
GCF_000465975	5375667	2	5180925	29		1	1			1	1								wzi115	KL54												AmpH*				SHV-83
GCF_000474015	5166857	1	5166857	86		1	1		1	1	1								wzi2	KL2 (KL30)												AmpH*		SHV-106*
GCF_000474635	5650292	52	314609	15		1	1		2	8	22								wzi19	KL19	Aac3-IId*;AadA1-pm*?;Aac6-Ib*?;Aph3-Ia*;AadA1-pm*?;Aac6-Ib*;StrB*;StrA*;RmtF			QnrB1;ParC-80I;GyrA-83F;GyrA-87A		MphA		Arr2;Arr2	SulII*		DfrA14;DfrA14?	TEM-150*;OXA-9*;AmpH*	NDM-1	SHV-12*;SHV-12
GCF_000474865	5738068	6	5403737	258		1	0		2	9	18								wzi29	KL106	AadA2;Aac6-Ib;Aph4-Ia;AadA1-pm*?;AadA2;Aac3-Iva?;AadA2*			ParC-80I;GyrA-83I		MphA	CmlA1*;CatA1*		SulI;SulI		DfrA12	AmpH*	KPC-2	SHV-12		SHV-11
GCF_000474885	5794564	5	5412842	258		1	0		2	6	8								wzi154	KL107	StrB;StrA*			ParC-80I;GyrA-83I					SulII		DfrA14	AmpH*;TEM-150*	KPC-3			SHV-11
GCF_000474905	5751366	6	5302855	258		1	0		2	9	22								wzi154	KL107	Aph3-Ia*;AadA2*;Aac6-Ib;Aph4-Ia;AadA1-pm*?;AadA2;Aac3-Iva?;Aac6-Ib;Aac6-Ib;Aac6-Ib			ParC-80I;GyrA-83I;GyrA-87G		MphA	CatA1*;CmlA1*		SulI;SulIII		DfrA12	AmpH*;TEM-150*	KPC-3	SHV-12		SHV-11
GCF_000485755	5637545	209	58969	405		1	1	1		5	7	ybt 0; ICE?	312						wzi143	KL151	Aac3-IIa*;StrB;StrA*			QnrB1?			CatB4?		SulII		DfrA14	TEM-105*;OXA-1;AmpH*;SHV-76
GCF_000492195	5702446	10	3867240	37		1	0	1	1	6	9	ybt 3; ICEKp8	123						wzi14	KL14	AadB;AadA2*			ParC-80I;GyrA-83F;GyrA-87N			CatB3*		SulI		DfrA19*	AmpH*;TEM-150*		SHV-12
GCF_000492215	5554601	12	1482634	34		1	1			1	1								wzi96	KL38												AmpH*					SHV-26
GCF_000492295	5208603	2	5091944	661		1	1												wzi8	KL8 (KL22/37)												AmpH*;SHV-27
GCF_000492315	5440026	5	4027657	186		1	1												wzi177	KL125 (KL114)												AmpH*;SHV-33*
GCF_000492335	5381634	6	4884231	1430		1	1			1	1								wzi179	KL122												AmpH*					SHV-26
GCF_000492355	5490411	8	4449928	111		1	1	1	1	4	4	ybt 10; ICEKp4	99						wzi63	KL63	AadA1-pm*?								SulI		DfrA1*	AmpH*		SHV-40*
GCF_000492375	5445034	7	4583650	1189		1	1			1	1								wzi84	KL28												AmpH*				SHV-11*
GCF_000492395	5481480	11	4134145	37		1	0	1		1	3	ybt 3; ICEKp8	123						wzi14	KL14				ParC-80I;GyrA-83F;GyrA-87N								AmpH*;SHV-110*
GCF_000492415	5539132	10	5263297	1437		1	1			4	6								wzi185	KL46	StrB*;StrA*;Aac6-Ib						CatA2*		SulII		DfrA14	AmpH*;OKP-A-3*
GCF_000492475	5380268	1	5380268	596		1	1												wzi184	KL45												AmpH*;LEN-24*
GCF_000492515	5385809	10	3046627	1198		1	1		1	5	6								wzi22	KL22/KL37 (KL8,KL30,KL151)							FloR*		SulI	TetA?;TetR	DfrA1	AmpH*		SHV-40*
GCF_000492535	5494872	6	4547939	17		1	1												wzi186	KL2												AmpH*;SHV-94*
GCF_000492555	5476412	3	4708029	86		1	1	3	1	2	2	ybt 9; ICEKp3	206			iucABCD	iroBCDN	rmpA	wzi2	KL2 (KL30)				GyrA-83F								AmpH*		SHV-106*
GCF_000492595	5548439	3	4821690	14		1	1			4	4								wzi16	KL16 (KL143)	AadA1-pm*?								SulI	TetD	DfrA1*	AmpH*
GCF_000492635	5346109	7	4671933	37		1	1												wzi96	KL38												AmpH*;SHV-110*
GCF_000492695	5533585	8	4584299	1431		1	1			1	1								wzi101	KL24												AmpH*				SHV-1?
GCF_000492735	5557105	6	4689648	133		1	1	3		1	1	ybt 17; ICEKp10	267	clb 3	19				wzi180	KL116												AmpH*				SHV-75
GCF_000492755	5456417	6	3296553	1436		1	1			1	1								wzi99	KL128												AmpH*				SHV-80
GCF_000492775	5675312	10	3334201	14		1	1	1		4	4	ybt 10; ICEKp4	107						wzi16	KL16 (KL143)	AadA1-pm*?								SulI		DfrA1*	AmpH*				SHV-1*?
GCF_000492795	5241816	2	5142035	1435		1	1												wzi183	KL21												AmpH*;OKP-B-7*
GCF_000492835	5379986	3	3494260	1434		1	1												wzi182	KL57												AmpH*;LEN-24*
GCF_000492875	5564061	6	4619818	466		1	1	1				ybt 10; ICEKp4	95						wzi37	KL22/KL37												AmpH*;SHV-33
GCF_000492915	5611275	4	4662197	111		1	1	1	1	1	1	ybt 7; ICEKp7	225						wzi63	KL63												AmpH*		SHV-40*
GCF_000492935	5543494	8	4574199	37		1	1		1	1	1								wzi50	KL15 (KL17,KL51,KL52)												AmpH*		SHV-40*
GCF_000493075	5542584	8	5163796	111		1	1	1	1	1	1	ybt 14; ICEKp5	147						wzi63	KL63												AmpH*		SHV-40*
GCF_000493095	5667878	6	4726856	1433		1	1	1				ybt 0; ICEKp11	224						wzi32	KL31												AmpH*;LEN-24*
GCF_000493115	5245972	2	5010050	1432		1	1												wzi181	KL133												AmpH*;SHV-145*
GCF_000493135	5372895	5	4668785	20		1	1												wzi84	KL28												AmpH*;SHV-145*
GCF_000493155	5524731	11	3061717	134		1	1			1	1								wzi168	KL25												AmpH*				SHV-60
GCF_000495875	5876346	157	105217	258		1	0		2	9	13								wzi154	KL107	Aph3-Ia*;Aac6-Ib;AadA2			ParC-80I;GyrA-83I		MphA	CatA1*		SulI;SulI		DfrA12	AmpH*;OXA-9*	KPC-3			SHV-11	TEM-122*?
GCF_000495895	5833422	140	110319	258		1	0		2	9	14								wzi154	KL107	Aph3-Ia*;Aac6-Ib;AadA2			ParC-80I;GyrA-83I		MphA	CatA1*		SulI;SulI;SulI		DfrA12	OXA-9*;AmpH*	KPC-3			SHV-11	TEM-122*
GCF_000498775	5627144	85	480052	336		1	1	1	1	6	8	ybt 15; ICEKp11	230						wzi141	KL25	StrB;StrA*;Aph3-Ia*			QnrB1?			CatB4		SulII*		DfrA14	SHV-94*;AmpH*;TEM-105*;OXA-1		CTX-M-15
GCF_000499865	5376460	84	165515	37		0	1			8	19								wzi110	KL149	Aph4-Ia;Aac3-Iva*?;Aph3-Ia*;AadA2*;StrB;StrA*			QnrB4;ParC-80I;GyrA-83I		MphA	CatA1*;CatB3*;FloR*	Arr3	SulII;SulI	TetA;TetR	DfrA12	AmpH*;SHV-110*;DHA-1;OXA-1
GCF_000499885	5392397	148	79286	37		0	1			8	18								wzi110	KL149	Aph4-Ia;Aph3-Ia*;AadA2*;StrB;StrA*			QnrB4;ParC-80I;GyrA-83I		MphA	CatB3*;FloR*;CatA1*	Arr3	SulII;SulI	TetA;TetR	DfrA12	SHV-110*;DHA-1;OXA-1
GCF_000512165	5739888	7	5307003	442	GD	1	1	1	2	7	16	ybt 0; ICEKp5	223						wzi154	KL107	Sat-2A;RmtG;AadA2;AadA1-pm*?;Aac6-Ib*			ParC-80I;GyrA-83F;GyrA-87N			CmlA5*		SulI;SulI;SulII		DfrA15b*	AmpH*;SHV-110;TEM-150*;OXA-9	KPC-2	CTX-M-2;SHV-12
GCF_000521985	5340028	6	5077521	502		1	1												wzi50	KL15 (KL17,KL51,KL52)												AmpH*;SHV-108*
GCF_000529645	5499281	1	5499281	86		1	1	3	1	1	1	ybt 0; ICEKp12	13			iucABCD	iroBCDN	rmpA	wzi2	KL2 (KL30)												AmpH*		SHV-106*
GCF_000529705	5432495	1	5432495	380		1	1	3				ybt 12; ICEKp10	1	clb 1	1	iucABCD	iroBCDN	rmpA	wzi2	KL2 (KL30)												AmpH*;SHV-33*
GCF_000529775	5486528	1	5486528	375		1	1	3	1	1	1	ybt 5; ICEKp6?	12			iucABCD	iroBCDN		wzi72	KL2												AmpH*		SHV-99*
GCF_000565135	5959983	315	228558	2357		1	1	3	2	9	15	ybt 17; ICEKp10	288	clb 3	17-1LV				wzi412	KL61	AadA2*;Aph3-Ia*			Qnr-S1;ParC-80I;GyrA-83I		MphA	CatB4?		SulI	TetA;TetR	DfrA12	AmpH*;OXA-1	KPC-2	SHV-40*;CTX-M-14;CTX-M-15
GCF_000566725	5839394	14	2525807	258		1	0	3		5	8	ybt 17; ICEKp10	264	clb 3	19-1LV				wzi154	KL107	StrB;StrA*			ParC-80I;GyrA-83I;GyrA-87Y		MphA			SulII		DfrA14	AmpH*?;TEM-150*;OXA-9
GCF_000566745	5848773	8	5568539	258		1	0	3	1	6	12	ybt 17; ICEKp10	264	clb 3	19-1LV				wzi154	KL107	StrB;StrA*;AadA1-pm*?;Aac6-Ib*			ParC-80I;GyrA-83I;GyrA-87Y		MphA			SulII		DfrA14	AmpH*?;TEM-150*;OXA-9		SHV-12;SHV-12
GCF_000566765	5491268	4	4372787	86		1	1	2	1	1	1					iucABCD	iroBCDN	rmpA	wzi2	KL2 (KL30)												AmpH*		SHV-106*
GCF_000566785	5740955	7	5505970	258		1	0	3	2	6	8	ybt 17; ICEKp10	267	clb 3	22-1LV				wzi154	KL107	Aph3-Ia*			ParC-80I;GyrA-83I;GyrA-87Y		MphA					DfrA14	AmpH*?	KPC-3	SHV-12
GCF_000566805	5764416	11	1852647	258		1	0	3	1	4	6	ybt 17; ICEKp10	267	clb 3	19				wzi154	KL107	Aph3-Ia*			ParC-80I;GyrA-83I;GyrA-87Y							DfrA14	AmpH*?		SHV-12
GCF_000566825	5769212	16	4888367	258		1	0	3	2	7	10	ybt 17; ICEKp10	266	clb 3	19-1LV				wzi154	KL107	StrB;StrA*			ParC-80I;GyrA-83I;GyrA-87Y		MphA			SulII		DfrA14	AmpH*?;OXA-9	KPC-3	SHV-12
GCF_000566845	5608827	7	3232403	1444		1	1			1	1								wzi236	KL10												AmpH*					SHV-26
GCF_000566865	5805349	17	5378450	258		1	0		2	8	13								wzi154	KL107	StrB;StrA*;AadA2*			ParC-80I;GyrA-83I		MphA	CatA1*		SulII;SulI		DfrA12;DfrA14	AmpH*;OXA-9;TEM-150*	KPC-3	SHV-12
GCF_000566885	5352253	2	3286871	-		1	1												wzi410	KL30												AmpH*;SHV-145*
GCF_000566905	5542027	4	3313584	873		0	1		1	6	9								wzi96	KL38	Aac3-IId*;StrB*;StrA*			Qnr-S1					SulII	TetD	DfrA14	AmpH*;SHV-110*		CTX-M-14;CTX-M-14
GCF_000566925	5660076	11	4113624	258		1	0		1	7	13								wzi96	KL38	AadA2;Aac6-Ib;Aph4-Ia;AadA2;Aac3-Iva?			ParC-80I;GyrA-83I		MphA	CatA1*		SulI;SulIII		DfrA12	AmpH*		SHV-12
GCF_000566945	5322430	4	5226660	258	GD	1	0		2	5	8								wzi29	KL106	Aac6-Ib;StrB;StrA*			ParC-80I;GyrA-83I					SulII			AmpH*;OXA-9*	KPC-2			SHV-11
GCF_000566965	5536625	11	3266215	-		1	1		1	2	2								wzi95	KL20				GyrA-87V								AmpH*		SHV-13*
GCF_000566985	5426764	3	4059945	258	GD	1	0		2	5	7								wzi29	KL106	Aac6-Ib;Aac6-Ib			ParC-80I;GyrA-83I								AmpH*;OXA-9*	KPC-2			SHV-11	TEM-122*
GCF_000567005	6035862	9	3320953	641		1	1												wzi201	KL60												AmpH*;LEN-24*
GCF_000567025	5725037	11	1688949	258		1	0		2	8	15								wzi29	KL106	Aac6-Ib;AadA2;Aph4-Ia;AadA2;Aac3-Iva?			ParC-80I;GyrA-83I		MphA	CatA1*;CmlA1*		SulI;SulIII		DfrA12	AmpH*	KPC-2	SHV-12
GCF_000567045	5612799	8	4590687	37		0	0	1	1	6	10	ybt 3; ICEKp8	123						wzi14	KL14	AadA2*;AadB			ParC-80I;GyrA-83F;GyrA-87N			CatB3*		SulI		DfrA19*	AmpH*;TEM-150*		SHV-13*;SHV-13*
GCF_000567065	5328565	7	4075343	-		1	1	1				ybt 10; ICEKp4	108						wzi409	KL?												AmpH*;SHV-145*
GCF_000567085	5492149	4	5054292	36		1	1	1	1	3	3	ybt 10; ICEKp4	71						wzi27	KL27									SulII		DfrA26	AmpH*;TEM-105*		SHV-13*
GCF_000567105	5460834	3	5283471	37		1	1												wzi14	KL14												AmpH*;SHV-110*
GCF_000567125	5337242	8	2891624	540		1	1		1	4	5								wzi13	KL13	StrB*;StrA*								SulII		DfrA14	AmpH*		SHV-42*
GCF_000567145	5292407	2	5238261	-		1	1												wzi87	KL121												AmpH*;SHV-25*
GCF_000567165	5624154	6	5243822	37		0	0	1	1	6	11	ybt 3; ICEKp8	123						wzi14	KL14	AadA2*;AadB			ParC-80I;GyrA-83F;GyrA-87N			CatB3*		SulI;SulI		DfrA19*	AmpH*;TEM-150*		SHV-13*;SHV-13*
GCF_000567185	5369961	8	3289587	258		1	0		2	4	6								wzi154	KL107				ParC-80I;GyrA-83I;GyrA-87N			CatA1*					AmpH*	KPC-3			SHV-11
GCF_000567205	5387779	7	1979299	258		1	0		2	4	6								wzi154	KL107				ParC-80I;GyrA-83I;GyrA-87N			CatA1*					AmpH*	KPC-3			SHV-11
GCF_000567225	5403645	5	3160654	17		1	1			5	6								wzi149	KL62	AadA1-pm*;Aac6-Ib*?			QnrB4			FloR*		SulII	TetD		AmpH*;SHV-94*;OXA-10*
GCF_000567245	5716391	5	5393603	258		1	0		2	9	20										AadA2;AadA2;Aph4-Ia;Aph4-Ia*;AadA2;Aac3-Iva?;Aac3-Iva?;Aac6-Ib			ParC-80I;GyrA-83I		MphA	CatA1*;CmlA1*		SulI;SulI;SulIII		DfrA12	AmpH*	KPC-2	SHV-12		SHV-11
GCF_000567265	5767522	17	3410885	258		1	0		2	7	16								wzi154	KL107	Aph4-Ia;AadA1-pm*?;AadA2;Aac3-Iva?			Qnr-S1;ParC-80I;GyrA-83I;GyrA-87G			CatA1*;CmlA1*		SulIII		DfrA14	AmpH*	KPC-3;KPC-3;KPC-3	SHV-12
GCF_000567285	5722263	16	3286343	37		1	0	1	1	6	9	ybt 3; ICEKp8	123						wzi14	KL14	AadA2*;AadB			ParC-80I;GyrA-83F;GyrA-87N			CatB3*		SulI		DfrA19*	AmpH*;TEM-150*		SHV-12
GCF_000567305	5649762	7	1595794	258		1	0		2	8	14										AadA2;Aph4-Ia;AadA2;Aac3-Iva?			ParC-80I;GyrA-83I		MphA	CatA1*;CmlA1*		SulI;SulIII		DfrA12	AmpH*	KPC-2			SHV-11
GCF_000567325	5895678	10	3144673	258		1	0		2	8	11								wzi154	KL107	AadA2*;AadA1-pm*?			QnrB5*;ParC-80I;GyrA-83I		MphA	CatA1*		SulI		DfrA12	AmpH*;TEM-150*	KPC-3			SHV-11
GCF_000567345	5764642	29	4767307	258		1	0		2	8	17								wzi154	KL107	Aph3-Ia*;AadA2*;Aph4-Ia;AadA1-pm*?;AadA2;Aac3-Iva?			ParC-80I;GyrA-83I;GyrA-87G		MphA	CatA1*;CmlA1*		SulI;SulIII		DfrA12	AmpH*	KPC-3			SHV-11
GCF_000567365	5918259	10	5171042	258		1	0		2	8	15								wzi154	KL107	Aph3-Ia*;AadA2*;StrB;StrA*;Aac6-Ib			ParC-80I;GyrA-83I		MphA	CatA1*		SulI;SulII		DfrA12;DfrA14	AmpH*;TEM-105*;TEM-150*	KPC-3	SHV-12
GCF_000567385	5814145	10	5425097	258		1	0		2	6	8								wzi154	KL107	StrB;StrA*			ParC-80I;GyrA-83I					SulII		DfrA14	AmpH*;TEM-150*	KPC-3			SHV-11
GCF_000567405	5569072	16	1534176	14		1	1		2	5	8								wzi2	KL2 (KL30)	Aph3-Ia*?;Aac3-Ib;StrB;StrA								SulI?		DfrA14	TEM-150*;AmpH*	KPC-4	SHV-106*
GCF_000567425	5717555	9	4587567	258		1	0		2	4	6								wzi154	KL107				ParC-80I;GyrA-83I;GyrA-87N			CatA1*					AmpH*;TEM-150*	KPC-3	SHV-12*
GCF_000567445	5798554	8	5278450	258		1	0		2	8	18								wzi154	KL107	Aac6-Ib;Aph4-Ia;Aph3-Ia*;AadA1-pm*?;AadA2*;Aac3-Iva?			ParC-80I;GyrA-83I;GyrA-87G		MphA	CmlA1*;CatA1*		SulI;SulIII		DfrA12	AmpH*;TEM-105*	KPC-3;KPC-3	SHV-12
GCF_000567465	5558341	14	1663635	258		0	0		2	6	11								wzi154	KL107	Aph4-Ia;AadA1-pm*?;AadA2;Aac3-Iva?			ParC-80I;GyrA-83I;GyrA-87G			CmlA1*		SulIII			AmpH*;TEM-150*	KPC-3			SHV-11
GCF_000567485	5493372	7	3257923	258		1	0		2	4	6								wzi154	KL107	Aac6-Ib?			ParC-80I;GyrA-83I;GyrA-87G								AmpH*;TEM-150*	KPC-3	SHV-12
GCF_000567505	5696002	7	4093091	258		1	0		2	8	11								wzi154	KL107	Aph3-Ia*;AadA2*			Qnr-S1;ParC-80I;GyrA-83I		MphA	CatA1*		SulI		DfrA12	AmpH*	KPC-3			SHV-141*
GCF_000567525	5748995	7	3275666	258		1	0	3	2	5	7	ybt 17; ICEKp10	272	clb 3	19				wzi154	KL107	Aac6-Ib			ParC-80I;GyrA-83I;GyrA-87N			CatA1*					AmpH*;TEM-150*	KPC-3			SHV-11
GCF_000567545	5636784	3	5421581	258		1	0			7	9								wzi154	KL107	Aph3-Ia*;AadA2*			ParC-80I;GyrA-83I		MphA	CatA1*		SulI		DfrA12	AmpH*				SHV-11
GCF_000567565	5724554	10	5318191	258		1	0		2	4	6								wzi154	KL107				ParC-80I;GyrA-83I;GyrA-87N			CatA1*					AmpH*;TEM-150*	KPC-3	SHV-12
GCF_000567585	5554069	4	5293122	258	GD	1	0		2	9	18								wzi29	KL106	Aph3-Ia*;AadA2*;Aph4-Ia;AadA1-pm*?;AadA2;Aac3-Iva?;Aac6-Ib			ParC-80I;GyrA-83I		MphA	CatA1*;CmlA1*		SulI;SulIII		DfrA12	AmpH*;OXA-9*	KPC-2			SHV-11	TEM-122*
GCF_000567605	5515353	11	3015206	113		1	1		2	4	5								wzi355	KL114	Aph3-Ia*?;Aac3-Ib								SulI		DfrA14	AmpH*;SHV-145*;TEM-150*	KPC-4
GCF_000567625	5583740	8	5401364	101	GD	1	0	1	2	6	11	ybt 9; ICEKp3	183						wzi137	KL17	Aac3-IIa*;AadA1-pm*?;Aac6-Ib			ParC-80I;GyrA-83Y;GyrA-87N			CatB4				DfrA14	AmpH*;OXA-1;TEM-150*;OXA-9	OXA-48	SHV-106*;CTX-M-15
GCF_000567645	5598651	5	3646010	37		0	0	1	1	5	8	ybt 3; ICEKp8	124						wzi14	KL14	AadB			ParC-80I;GyrA-83F;GyrA-87G			CatA1*;CatB3*		SulI			AmpH*		SHV-5
GCF_000567665	5594250	4	5026345	1084		1	0		2	9	17								wzi29	KL106	Aph3-Ia*;AadA2*;Aph4-Ia;AadA1-pm*?;AadA2;Aac3-Iva?			ParC-80I;GyrA-83I		MphA	CatA1*;CmlA1*		SulI;SulIII		DfrA12	AmpH*;OXA-9*	KPC-2			SHV-11	TEM-122*
GCF_000567685	5447116	1	5447116	307		0	1		1	7	13								wzi173	KL102 (KL149,KL155)	Aac3-IIa*;StrB;StrA*			QnrB1?;ParC-80I;GyrA-83I			CatB4		SulII	TetA;TetR	DfrA14	AmpH*;TEM-105*;OXA-1		CTX-M-15;SHV-106*
GCF_000567725	5734362	5	3623712	1583		1	1	1	2	2	3	ybt 9; ICEKp12	210						wzi384	KL102	AadA1-pm*?;Aac6-Ib*											AmpH*;SHV-27;TEM-150*;OXA-9	KPC-3
GCF_000567745	5470167	3	5303877	392		0	1		1	7	14								wzi187	KL27	Aac3-IIa*;Aac3-IIa*;StrB;StrA*			QnrB1?;ParC-80I;GyrA-83I			CatB4		SulII	TetA;TetR	DfrA14	AmpH*;SHV-67*;TEM-105*;OXA-1		CTX-M-15;CTX-M-15
GCF_000567765	5740715	9	4846078	258		1	0		1	8	18								wzi154	KL107	AadA2;Aac6-Ib;Aac6-Ib;Aac6-Ib;Aac6-Ib;Aac6-Ib;AadA1-pm*?;AadA2;Aac6-Ib			ParC-80I;GyrA-83I		MphA	CmlA1*		SulI;SulIII	TetD		AmpH*;TEM-150*		SHV-5		SHV-11
GCF_000567785	5602765	11	3103125	258		1	0		2	7	14								wzi29	KL106	AadA2;Aac6-Ib;Aph4-Ia;AadA1-pm*?;AadA2;Aac3-Iva?			ParC-80I;GyrA-83I		MphA	CmlA1*		SulI;SulIII			AmpH*	KPC-2			SHV-11
GCF_000567825	5729170	12	2957207	258		1	0		2	4	6								wzi154	KL107				ParC-80I;GyrA-83I;GyrA-87N			CatA1*					AmpH*;TEM-150*	KPC-3	SHV-12
GCF_000567845	5324281	4	2935089	258	GD	1	0		2	6	10								wzi29	KL106	Aac6-Ib;StrB;StrB;StrA*			ParC-80I;GyrA-83I					SulII			AmpH*;OXA-9*	KPC-2			SHV-11	TEM-122*?
GCF_000585875	5674889	102	237505	512	GD	1	0		2	9	11								wzi154	KL107	Aac6-Ib;Aph3-Ia*			ParC-80I;GyrA-83I		MphA	CatA1*		SulI		DfrA12	AmpH*;OXA-9*	KPC-3			SHV-11	TEM-122*
GCF_000585895	5670962	112	186580	512	GD	1	0		2	9	11								wzi154	KL107	Aac6-Ib;Aph3-Ia*			ParC-80I;GyrA-83I		MphA	CatA1*		SulI		DfrA12	AmpH*;OXA-9*	KPC-3			SHV-11	TEM-122*
GCF_000585915	5661930	131	194056	512	GD	1	0		2	9	11								wzi154	KL107	Aac6-Ib;Aph3-Ia*			ParC-80I;GyrA-83I		MphA	CatA1*		SulI		DfrA12	AmpH*;OXA-9*	KPC-3			SHV-11	TEM-122*
GCF_000585935	5670852	115	189954	512	GD	1	0		2	9	11								wzi154	KL107	Aac6-Ib;Aph3-Ia*			ParC-80I;GyrA-83I		MphA	CatA1*		SulI		DfrA12	AmpH*;OXA-9*	KPC-3			SHV-11	TEM-122*
GCF_000585955	5655076	142	176607	512	GD	1	0		2	9	11								wzi154	KL107	Aac6-Ib;Aph3-Ia*			ParC-80I;GyrA-83I		MphA	CatA1*		SulI		DfrA12	AmpH*;OXA-9*	KPC-3			SHV-11	TEM-122*
GCF_000597905	5417216	4	5293301	258		1	0		2	4	6								wzi154	KL107	Aac6-Ib			ParC-80I;GyrA-83I;GyrA-87N								AmpH*	KPC-3			SHV-11
GCF_000598005	5540936	6	5263229	258		1	0		2	5	12								wzi154	KL107	StrB;StrA*?;AadA1-pm*?;Aac6-Ib*;AadA1-pm*?;Aac6-Ib*			ParC-80I;GyrA-83I;GyrA-87G					SulII		DfrA14	AmpH*;TEM-150*;OXA-9;TEM-150*;OXA-9	KPC-3
GCF_000599905	5894762	12	5370770	258		1	0		2	6	11								wzi154	KL107	Aph4-Ia;AadA1-pm*?;AadA2;Aac3-Iva?			ParC-80I;GyrA-83I;GyrA-87N			CmlA1*		SulIII			TEM-150*;OXA-9;AmpH*	KPC-3	SHV-12
GCF_000599925	5677714	8	5331426	258	GD	1	0		2	10	12								wzi29	KL106	AadA2*;Aac6-Ib			ParC-80I;GyrA-83I		MphA	CatA1*		SulI		DfrA12	OXA-9*;AmpH*	KPC-2	SHV-12		SHV-11	TEM-122*
GCF_000633735	5591059	106	128569	258		1	0	3	2	6	9	ybt 17; ICEKp10	241	clb 3	62-2LV				wzi154	KL107	StrB;StrA*			ParC-80I;GyrA-83I					SulII;SulI		DfrA14	AmpH*	KPC-3	SHV-12?
GCF_000633755	5561247	141	137389	258		1	0		2	8	13								wzi154	KL107	StrB;StrA*?;Aph3-Ia*			ParC-80I;GyrA-83I		MphA	CatA1*		SulI;SulII		DfrA14;DfrA12	AmpH*	KPC-3	SHV-12?
GCF_000633775	5788008	161	110339	258		1	0	3	2	8	13	ybt 17; ICEKp10	251	clb 3	62-1LV				wzi154	KL107	StrB;StrA*;AadA2;Aph3-Ia*			ParC-80I;GyrA-83I		MphA	CatA1*		SulII;SulI		DfrA14	AmpH*;OXA-9	KPC-3	SHV-12
GCF_000688155	5753353	155	126164	15		1	0	1	1	6	11	ybt 10; ICEKp4	162						wzi24	KL24 (KL54,KL55)	Aac6-IIc			QnrB4;ParC-80I;GyrA-83F;GyrA-87A			FloR*		SulII	TetA;TetR;TetD		AmpH*		CTX-M-15
GCF_000688175	5417553	164	108150	17		1	1												wzi50	KL15 (KL17,KL51,KL52)												AmpH*;SHV-94*
GCF_000688195	5155975	53	177419	-		0	1												wzi84	KL28												SHV-145*;AmpH*
GCF_000688215	5757699	154	109517	15		0	0	1	1	5	10	ybt 10; ICEKp4	162						wzi24	KL24 (KL54,KL55)				QnrB4;ParC-80I;GyrA-83F;GyrA-87A			FloR*		SulII	TetA;TetR;TetD		AmpH*		CTX-M-15
GCF_000688535	5565484	106	149291	45		1	0			2	2								wzi101	KL24										TetD*		AmpH*				SHV-1?
GCF_000688555	5714328	153	101016	258		1	0	3	2	5	10	ybt 17; ICEKp10	261	clb 3	62-1LV				wzi154	KL107	StrB;StrA*;Aph3-Ia*;AadA2*			ParC-80I;GyrA-83I					SulII;SulI		DfrA14	AmpH*;OXA-9	KPC-3
GCF_000688635	5626000	177	107215	258		1	0	3	2	5	6	ybt 17; ICEKp10	289	clb 3	17-1LV				wzi154	KL107	Aph3-Ia*			ParC-80I;GyrA-83I		MphA						AmpH*	KPC-3			SHV-11
GCF_000689275	5658175	11	3152981	14		1	1	1		4	7	ybt 10; ICEKp4	106						wzi2	KL2 (KL30)	StrB;StrA;AadA1-pm*?;AadA2*					MphA			SulI?		DfrA12	AmpH*
GCF_000692915	5748565	11	3322148	258		1	0		2	9	20								wzi29	KL106	AadA2*;Aph4-Ia;AadA1-pm*?;AadA2;Aac3-Iva?;Aac6-Ib;Aac6-Ib;Aac6-Ib			ParC-80I;GyrA-83I		MphA	CatA1*;CmlA1*		SulI;SulIII		DfrA12;DfrA12	AmpH*	KPC-2	SHV-12		SHV-11
GCF_000692935	5533311	19	2950297	258		1	0		2	7	9										AadA2*			ParC-80I;GyrA-83I;GyrA-87N			CatA1*		SulI		DfrA12	AmpH*	KPC-3			SHV-11
GCF_000692955	5371046	7	3234109	105		1	1												wzi383	KL102												AmpH*;SHV-132*
GCF_000692975	5778469	8	3895969	258		1	0		2	9	12								wzi154	KL107	Aph3-Ia*;AadA2*;Aac6-Ib			ParC-80I;GyrA-83I		MphA	CatA1*		SulI		DfrA12	AmpH*;OXA-9*	KPC-2			SHV-11	TEM-122*
GCF_000692995	5580642	7	4094299	-		1	1												wzi413	KL61												AmpH*;LEN-24*
GCF_000693015	5792118	17	1290222	258		1	0		2	9	14								wzi154	KL107	Aph3-Ia*;AadA2*;Aac6-Ib;Aac6-Ib			ParC-80I;GyrA-83I		MphA	CatA1*		SulI		DfrA12	AmpH*;OXA-9*	KPC-2			SHV-11	TEM-122*;TEM-122*
GCF_000693035	5541587	10	1346197	17		1	1												wzi82	KL23 (KL18, KL38)												SHV-94*;AmpH*
GCF_000693055	6025799	13	5166738	258		1	0	3	2	8	18	ybt 17; ICEKp10	247	clb 3	62				wzi154	KL107	AadA2*;Aac6-Ib;Aac6-Ib;Aac6-33;AadB;Aph3-Ia*;AadA2*			ParC-80I;GyrA-83I		MphA	FloR*		SulII;SulI;SulI		DfrA12;DfrA12?	AmpH*;TEM-1D	KPC-2			SHV-11*
GCF_000693075	5245729	7	3175458	592		1	1	2		1	1					iucABCD	iroBCDN	rmpA	wzi206	KL57												AmpH*					SHV-26
GCF_000693095	6028658	12	4763378	258		1	0	3	2	8	11	ybt 17; ICEKp10	251	clb 3	62-1LV				wzi154	KL107	AadA2*;Aac6-Ib			ParC-80I;GyrA-83I		MphA	CatA1*		SulI		DfrA12	AmpH*;TEM-150*	KPC-3	SHV-12;SHV-12
GCF_000693115	5527748	10	3115405	17		1	1	1				ybt 15; ICEKp11	231						wzi141	KL25												AmpH*;SHV-94*
GCF_000693135	6057410	26	3036212	1199		1	0	3	2	8	17	ybt 17; ICEKp10	246	clb 3	62-1LV				wzi154	KL107	Aph3-Ia*;AadA2;Aac6-Ib;Aac6-Ib;Aac6-Ib;StrB;StrA*			ParC-80I;GyrA-83I		MphA	CatA1*		SulI;SulII		DfrA12;DfrA14	AmpH*;OXA-9;TEM-150*	KPC-3	SHV-12
GCF_000693155	5981023	11	3479455	258		1	0	3	2	8	14	ybt 17; ICEKp10	251	clb 3	62-1LV				wzi154	KL107	Aph3-Ia*;StrB;StrA*;AadA2			ParC-80I;GyrA-83I		MphA	CatA1*		SulII;SulI		DfrA14	AmpH*;TEM-150*;OXA-9	KPC-3	SHV-12;SHV-12
GCF_000693175	5911841	15	1352338	258		1	0	3	2	8	18	ybt 17; ICEKp10	251	clb 3	62-1LV				wzi154	KL107	Aph3-Ia*;AadA2;Aac6-Ib;StrB;StrA*;AadA1-pm*?;Aac6-Ib*			ParC-80I;GyrA-83I		MphA	CatA1*		SulI;SulII		DfrA12;DfrA14	AmpH*;TEM-150*;OXA-9	KPC-3	SHV-12;SHV-12
GCF_000693195	5957785	10	3504328	258		1	0	3	2	8	15	ybt 17; ICEKp10	251	clb 3	62-1LV				wzi154	KL107	Aph3-Ia*;AadA2*;StrB;StrA*			ParC-80I;GyrA-83I		MphA	CatA1*		SulI;SulII		DfrA12;DfrA14	AmpH*;TEM-150*;OXA-9	KPC-3	SHV-12;SHV-12
GCF_000693215	5901027	6	4052038	258		1	0	3	2	6	13	ybt 17; ICEKp10	251	clb 3	62-1LV				wzi154	KL107	AadA2;StrB;StrA*;AadA1-pm*?;Aac6-Ib;Aac6-Ib*			ParC-80I;GyrA-83I					SulI;SulII		DfrA14	AmpH*;TEM-150*;OXA-9	KPC-3	SHV-12
GCF_000693235	5884755	10	5024018	258		1	0	3	2	8	15	ybt 17; ICEKp10	253	clb 3	62-1LV				wzi154	KL107	AadA2*;Aac6-Ib;StrB;StrA*;Aac6-Ib*;Aph3-Ia*			ParC-80I;GyrA-83I		MphA	CatA1*		SulI;SulII		DfrA14	AmpH*;OXA-9	KPC-3	SHV-12
GCF_000693255	5670442	9	3985959	258		1	0	3	2	6	10	ybt 17; ICEKp10	263	clb 3	62-1LV				wzi154	KL107	StrB;StrA*			ParC-80I;GyrA-83I					SulI;SulII		DfrA14	AmpH*;TEM-150*;OXA-9	KPC-3	SHV-12;SHV-12
GCF_000693275	5945385	9	3481534	258		1	0	3	2	9	15	ybt 17; ICEKp10	251	clb 3	62-1LV				wzi154	KL107	AadA2;Aph3-Ia*;StrB;StrA*;Aac6-Ib			ParC-80I;GyrA-83I		MphA	CatA1*		SulI;SulII		DfrA14	AmpH*;TEM-150*;TEM-150*;OXA-9	KPC-3	SHV-12		SHV-11
GCF_000693295	5921340	10	3494459	258		1	0	3	2	8	15	ybt 17; ICEKp10	251	clb 3	62-1LV				wzi154	KL107	Aph3-Ia*;StrB;StrA*;Aac6-Ib			ParC-80I;GyrA-83I		MphA	CatA1*		SulI;SulII		DfrA12;DfrA14	AmpH*;TEM-150*;OXA-9	KPC-3	SHV-12;SHV-12
GCF_000693315	5913964	10	4590709	258		1	0	3	2	6	10	ybt 17; ICEKp10	251	clb 3	62-1LV				wzi154	KL107	AadA2;StrB;StrA*			ParC-80I;GyrA-83I					SulI;SulII		DfrA14	AmpH*;TEM-150*;OXA-9	KPC-3	SHV-12
GCF_000693335	5673046	9	3043855	258		1	0	3	2	6	13	ybt 17; ICEKp10	251	clb 3	62-1LV				wzi154	KL107	AadA12*;AadA1-pm*?;Aac6-Ib;Aac6-Ib*;StrB;Aac6-Ib;Aac6-Ib			ParC-80I;GyrA-83I					SulI			AmpH*;OXA-9;TEM-150*	KPC-3	SHV-12		SHV-11
GCF_000693355	5657543	11	1437046	258		1	0	3	2	6	9	ybt 17; ICEKp10	251	clb 3	62-1LV				wzi154	KL107	StrB;StrA*			ParC-80I;GyrA-83I					SulI;SulII		DfrA14	AmpH*;TEM-150*;OXA-9	KPC-3	SHV-12
GCF_000693375	5956691	13	2035489	258		1	0	3	2	8	15	ybt 17; ICEKp10	251	clb 3	62-1LV				wzi154	KL107	Aac6-Ib;Aph3-Ia*;StrB;StrA*			ParC-80I;GyrA-83I		MphA	CatA1*		SulI;SulII		DfrA12;DfrA14	AmpH*;TEM-150*;OXA-9	KPC-3	SHV-12;SHV-12
GCF_000693395	5470146	12	2973052	258		1	0	3	2	5	8	ybt 17; ICEKp10	256	clb 3	62-1LV				wzi154	KL107	StrB;StrA*			ParC-80I;GyrA-83I					SulI;SulII			AmpH*;OXA-9	KPC-3			SHV-11
GCF_000693415	5910130	18	2994410	258		1	0	3	2	9	19	ybt 17; ICEKp10	251	clb 3	62-1LV				wzi154	KL107	AadA2;StrB;StrA*;AadA1-pm*?;Aac6-Ib;Aac6-Ib;Aac6-Ib;Aac6-Ib;Aac6-Ib			ParC-80I;GyrA-83I		MphA	CatA1*		SulI;SulII		DfrA14	AmpH*;TEM-150*;TEM-150*;OXA-9	KPC-3	SHV-12		SHV-11
GCF_000693435	5888406	10	1892425	258		1	0	3	2	8	11	ybt 17; ICEKp10	251	clb 3	62-1LV				wzi154	KL107	StrB;StrA*			ParC-80I;GyrA-83I		MphA	CatA1*		SulII;SulI		DfrA14	AmpH*;TEM-150*;OXA-9	KPC-3	SHV-12
GCF_000693455	5492360	14	4598511	11		1	0		2	7	13								wzi177	KL125 (KL114)	Aac3-IIa*;AadA1-pm*?			ParC-80I;GyrA-83I;GyrA-87Y			CatB4?;CatA2*			TetA;TetR		AmpH*;OXA-1;TEM-105*;OXA-9	KPC-2	SHV-12;CTX-M-15		SHV-11
GCF_000693475	5858733	11	5188512	258		1	0	3	2	8	13	ybt 17; ICEKp10	251	clb 3	62-1LV				wzi154	KL107	AadA2;StrB;StrA*;Aph3-Ia*			ParC-80I;GyrA-83I		MphA	CatA1*		SulI;SulII		DfrA14	AmpH*;TEM-150*	KPC-3	SHV-12
GCF_000693495	5873470	15	3890958	258		1	0	3	2	7	12	ybt 17; ICEKp10	251	clb 3	62-1LV				wzi154	KL107	StrB;StrA*;Aac6-Ib;Aph3-Ia*			ParC-80I;GyrA-83I		MphA	CatA1*		SulI;SulII		DfrA14	AmpH*;TEM-150*;OXA-9	KPC-3
GCF_000693515	5903048	16	3902065	258		1	0	3	2	8	15	ybt 17; ICEKp10	251	clb 3	62-1LV				wzi154	KL107	Aph3-Ia*;AadA1-pm*?;Aac6-Ib*;StrB;Aac6-Ib*;Aac6-Ib*;Aac6-Ib			ParC-80I;GyrA-83I		MphA	CatA1*		SulI			AmpH*;OXA-9;TEM-150*	KPC-3	SHV-12		SHV-11
GCF_000693535	5954679	15	1796451	258		1	0	3	2	8	19	ybt 17; ICEKp10	251	clb 3	62-1LV				wzi154	KL107	AadA12*;StrB;StrB;Aph3-Ia*;StrA*;StrA*?;Aac6-Ib;Aac6-Ib			ParC-80I;GyrA-83I		MphA	CatA1*		SulI;SulII;SulII			AmpH*;TEM-150*;TEM-150*;OXA-9	KPC-3;KPC-3	SHV-12		SHV-11
GCF_000693555	5859236	11	1309731	258		1	0	3	2	6	13	ybt 17; ICEKp10	254	clb 3	62-1LV				wzi154	KL107	AadA2;StrB;StrA*;AadA1-pm*?;Aac6-Ib;Aph3-Ia*			ParC-80I;GyrA-83I					SulII;SulI		DfrA14	AmpH*;TEM-150*;OXA-9	KPC-3	SHV-12
GCF_000693575	5920953	5	5581134	258		1	0	3	2	8	17	ybt 17; ICEKp10	251	clb 3	62-1LV				wzi154	KL107	AadA2*;Aph3-Ia*;StrB;StrA*;AadA1-pm*?;Aac6-Ib*			ParC-80I;GyrA-83I		MphA	CatA1*		SulI;SulII		DfrA14	AmpH*;OXA-9	KPC-3	SHV-12;SHV-12;SHV-12
GCF_000693595	5778254	16	5198478	258	GD	1	0	1	2	8	10	ybt 13; ICEKp2	299						wzi29	KL106	Aph3-Ia*;AadA2*			ParC-80I;GyrA-83I		MphA	CatA1*		SulI		DfrA12	AmpH*	KPC-2	SHV-12
GCF_000693615	5881749	13	3828045	258		1	0	3	2	8	12	ybt 17; ICEKp10	251	clb 3	62-1LV				wzi154	KL107	Aph3-Ia*;StrB;StrA*			ParC-80I;GyrA-83I		MphA	CatA1*		SulII;SulI		DfrA14	AmpH*;TEM-150*;OXA-9	KPC-3	SHV-12
GCF_000693635	5915916	15	1298885	258		1	0	3	2	8	13	ybt 17; ICEKp10	251	clb 3	62-1LV				wzi154	KL107	Aph3-Ia*;StrB;StrA*			ParC-80I;GyrA-83I		MphA	CatA1*		SulI;SulII		DfrA12;DfrA14	AmpH*;TEM-150*;OXA-9	KPC-3	SHV-12
GCF_000693655	5970294	9	5595055	258		1	0	3	2	9	19	ybt 17; ICEKp10	251	clb 3	62-1LV				wzi154	KL107	AadA2;StrB;Aph3-Ia*;StrA*;AadA1-pm*?;Aac6-Ib;Aac6-Ib;Aac6-Ib;Aac6-Ib			ParC-80I;GyrA-83I		MphA	CatA1*		SulI;SulII		DfrA14	AmpH*;TEM-150*;TEM-150*;OXA-9	KPC-3	SHV-12		SHV-11
GCF_000693675	5905764	13	2993068	258		1	0	3	2	9	20	ybt 17; ICEKp10	251	clb 3	62-1LV				wzi154	KL107	Aph3-Ia*;AadA2*;StrB;StrA*;AadA1-pm*?;Aac6-Ib;Aac6-Ib;Aac6-Ib;Aac6-Ib			ParC-80I;GyrA-83I		MphA	CatA1*		SulI;SulII		DfrA12;DfrA14	AmpH*;TEM-150*;OXA-9	KPC-3	SHV-12		SHV-11*
GCF_000693695	5872498	11	5036653	258		1	0	3	2	7	17	ybt 17; ICEKp10	251	clb 3	62-1LV				wzi154	KL107	AadA2*;Aph3-Ia*;AadA1-pm*?;Aac6-Ib;Aac6-Ib;Aac6-Ib;StrB;StrA*			ParC-80I;GyrA-83I		MphA	CatA1*		SulI;SulII			AmpH*;OXA-9;TEM-150*	KPC-3	SHV-12;SHV-12
GCF_000693715	5901948	11	3381055	258		1	0	3	2	8	14	ybt 17; ICEKp10	251	clb 3	62-1LV				wzi154	KL107	StrB;StrA*;Aac6-Ib;AadA22*?;Aph3-Ia*			ParC-80I;GyrA-83I		MphA	CatA1*		SulII;SulI		DfrA14	TEM-150*;AmpH*;OXA-9	KPC-3	SHV-12
GCF_000693735	5864265	18	1552750	258		1	0	3	2	8	13	ybt 17; ICEKp10	251	clb 3	62-1LV				wzi154	KL107	StrB;StrA*;Aac6-Ib*;Aph3-Ia*			ParC-80I;GyrA-83I		MphA	CatA1*		SulII;SulI		DfrA14	AmpH*;TEM-150*	KPC-3	SHV-12
GCF_000693755	5895476	13	4029329	258		1	0	3	2	8	15	ybt 17; ICEKp10	251	clb 3	62-1LV				wzi154	KL107	AadA2;Aph3-Ia*;Aph3-Ia*;StrB;StrA*			ParC-80I;GyrA-83I		MphA	CatA1*		SulII;SulI		DfrA14	AmpH*;TEM-150*;OXA-9	KPC-3	SHV-12;SHV-12
GCF_000693775	5846936	10	2994001	258		1	0	3	2	5	12	ybt 17; ICEKp10	251	clb 3	62-1LV				wzi154	KL107	AadA2;StrB;StrA*;AadA1-pm*?;Aac6-Ib*			ParC-80I;GyrA-83I					SulI;SulII			AmpH*;OXA-9	KPC-3	SHV-12;SHV-12
GCF_000693795	5888464	10	4035410	258		1	0	3	2	8	12	ybt 17; ICEKp10	251	clb 3	62-2LV				wzi154	KL107	Aph3-Ia*;StrB;StrA*			ParC-80I;GyrA-83I		MphA	CatA1*		SulII;SulI		DfrA14	AmpH*;TEM-150*;OXA-9	KPC-3	SHV-12
GCF_000693815	5720796	17	3585861	25		1	1	3	2	7	9	ybt 2; ICEKp1	323			iucABCD	iroBCDN	rmpA	wzi72	KL2	Aac3-IId*			Qnr-S1;Qnr-S1;GyrA-87Y			CatA2*			TetD	DfrA14	AmpH*;TEM-105*	KPC-3			SHV-1?
GCF_000693835	5857464	16	3398463	258		1	0		2	8	15								wzi154	KL107	Aph3-Ia*;StrB;StrA*;AadA1-pm*?;Aac6-Ib			ParC-80I;GyrA-83I		MphA	CatA1*		SulII;SulI		DfrA14;DfrA12	AmpH*;TEM-150*;OXA-9	KPC-3	SHV-12
GCF_000693855	5893107	11	3197285	258		1	0	3	2	6	12	ybt 17; ICEKp10	251	clb 3	62-1LV				wzi154	KL107	AadA2;StrB;StrA*;AadA1-pm*?;Aac6-Ib			ParC-80I;GyrA-83I					SulI;SulII		DfrA14	AmpH*;TEM-150*;OXA-9	KPC-3	SHV-12
GCF_000693875	5897352	10	3927246	258		1	0	3	2	6	12	ybt 17; ICEKp10	248	clb 3	62-1LV				wzi154	KL107	AadA17*;Aac6-Ib*;StrB;StrA*			ParC-80I;GyrA-83I					SulI;SulII		DfrA14	AmpH*;TEM-150*;OXA-9	KPC-3	SHV-12;SHV-12
GCF_000693895	5725950	6	5369916	25		1	1	3	2	7	8	ybt 2; ICEKp1	323			iucABCD	iroBCDN	rmpA	wzi72	KL2	Aac3-IId*			Qnr-S1;GyrA-87Y			CatA2*			TetD	DfrA14	AmpH*;TEM-105*	KPC-3			SHV-1?
GCF_000693915	5718773	9	5305016	258		1	0		2	8	19								wzi29	KL106	Aph3-Ia*;AadA2*;Aph4-Ia;AadA1-pm*?;AadA2;Aac3-Iva*?;Aac6-Ib;Aac6-Ib;Aac6-Ib			ParC-80I;GyrA-83I		MphA	CatA1*;CmlA1*		SulI;SulIII		DfrA12	AmpH*;TEM-105*	KPC-3			SHV-11*
GCF_000693935	5713014	6	4068030	258		1	0	3	2	7	13	ybt 17; ICEKp10	241	clb 3	62-2LV				wzi154	KL107	AadA2;StrB;StrA*;AadA1-pm*?;Aac6-Ib*			ParC-80I;GyrA-83I					SulI;SulII		DfrA14	AmpH*;TEM-150*;OXA-9	KPC-3	SHV-12		SHV-11
GCF_000693955	5723637	18	4390165	258		1	0		2	8	13								wzi154	KL107	StrB;StrA*;Aph3-Ia*			ParC-80I;GyrA-83I		MphA	CatA1*		SulII;SulI		DfrA14;DfrA12	AmpH*;TEM-150*;OXA-9	KPC-3	SHV-12
GCF_000693975	5910740	10	4027147	258		1	0	3	2	6	12	ybt 17; ICEKp10	249	clb 3	62-1LV				wzi154	KL107	AadA1-pm*?;Aac6-Ib;Aac6-Ib;StrB;StrA*			ParC-80I;GyrA-83I					SulI;SulII		DfrA14	AmpH*;OXA-9;TEM-150*	KPC-3	SHV-12
GCF_000693995	5884539	42	550423	258		1	0	3	2	7	13	ybt 17; ICEKp10	251	clb 3	62-1LV				wzi154	KL107	StrB;StrA*;Aac6-Ib;Aph3-Ia*;AadA2			ParC-80I;GyrA-83I		MphA	CatA1*		SulII;SulI		DfrA14	AmpH*;TEM-150*;OXA-9	KPC-3
GCF_000694015	5911130	5	5577199	258		1	0	3	2	6	11	ybt 17; ICEKp10	251	clb 3	62-1LV				wzi154	KL107	AadA2;StrB;StrA*;AadA1-pm*?			ParC-80I;GyrA-83I					SulI;SulII		DfrA14	AmpH*;OXA-9	KPC-3	SHV-12
GCF_000694035	5966225	4	5557345	258		1	0	3	2	7	12	ybt 17; ICEKp10	289	clb 3	17-1LV				wzi154	KL107	StrB;StrA*;AadA1-pm*?;Aac6-Ib;Aac6-Ib			ParC-80I;GyrA-83I			CatA1*		SulII		DfrA14	AmpH*;TEM-150*;OXA-9	KPC-3			SHV-11
GCF_000694055	5783640	12	5080818	258		1	0		2	8	11								wzi154	KL107	StrB;StrA*			ParC-80I;GyrA-83I		MphA	CatA1*		SulI;SulII		DfrA14	AmpH*;TEM-150*	KPC-3	SHV-12
GCF_000694075	5909541	18	1553640	258		1	0	3	2	7	11	ybt 17; ICEKp10	251	clb 3	62-1LV				wzi154	KL107	StrB;StrA*;AadA2			ParC-80I;GyrA-83I			CatA1*		SulII;SulI		DfrA14	AmpH*;TEM-150*;OXA-9	KPC-3	SHV-12
GCF_000694095	5772743	16	5404579	258		1	0	3	2	8	15	ybt 17; ICEKp10	251	clb 3	62-1LV				wzi154	KL107	Aph3-Ia*;Aac6-Ib;Aac6-Ib;StrB;StrA*;AadA2			ParC-80I;GyrA-83I		MphA	CatA1*		SulII;SulI		DfrA14	AmpH*;TEM-150*;OXA-9	KPC-3	SHV-12
GCF_000694115	5805778	9	5416458	258		1	0	3	2	8	13	ybt 17; ICEKp10	251	clb 3	62-1LV				wzi154	KL107	AadA2;StrB;StrA*;Aph3-Ia*			ParC-80I;GyrA-83I		MphA	CatA1*		SulI;SulII		DfrA14	AmpH*;TEM-150*;OXA-9	KPC-3	SHV-12
GCF_000694135	5692767	8	3292673	258		1	0	3	2	6	10	ybt 17; ICEKp10	241	clb 3	62-2LV				wzi154	KL107	AadA2*;StrB;StrA*			ParC-80I;GyrA-83I					SulI;SulII		DfrA14	AmpH*;TEM-150*;OXA-9	KPC-3	SHV-12
GCF_000694155	5879012	10	4017872	258		1	0	3	2	8	17	ybt 17; ICEKp10	251	clb 3	62-1LV				wzi154	KL107	StrB;StrA*;AadA1-pm*?;Aac6-Ib;Aph3-Ia*			ParC-80I;GyrA-83I		MphA	CatA1*		SulII;SulI		DfrA14;DfrA14;DfrA14	AmpH*;TEM-150*;OXA-9	KPC-3	SHV-12;SHV-12
GCF_000694175	5688222	4	4954026	258		1	0	3	2	6	11	ybt 17; ICEKp10	241	clb 3	62-2LV				wzi154	KL107	Aac6-Ib*;StrB;StrA*;AadA2			ParC-80I;GyrA-83I					SulI;SulII		DfrA14	AmpH*;TEM-150*;OXA-9	KPC-3	SHV-12
GCF_000694195	5874094	11	4017735	258		1	0	3	2	9	18	ybt 17; ICEKp10	251	clb 3	62-1LV				wzi154	KL107	AadA2;StrB;StrA*;AadA1-pm*?;Aac6-Ib*;Aph3-Ia*;Aac6-Ib;Aac6-Ib			ParC-80I;GyrA-83I		MphA	CatA1*		SulI;SulII		DfrA14	AmpH*;TEM-150*;OXA-9;TEM-150*	KPC-3	SHV-12		SHV-11
GCF_000694215	5751544	12	3077497	258		1	0	3	2	8	14	ybt 17; ICEKp10	251	clb 3	62-1LV				wzi154	KL107	AadA2;Aac6-Ib;Aph3-Ia*;StrB;StrA*			ParC-80I;GyrA-83I		MphA	CatA1*		SulI;SulII		DfrA14	AmpH*;TEM-150*;OXA-9	KPC-3	SHV-12
GCF_000694235	5429946	10	4272407	14		1	1		1	7	13								wzi2	KL2 (KL30)	StrB;StrA*;AadB			QnrB1?;Qnr-S1;GyrA-87G			CatB4		SulII	TetA;TetR	DfrA14	AmpH*;TEM-105*;OXA-1		SHV-105*;CTX-M-15
GCF_000694255	5819712	11	3363053	258		1	0		2	9	18								wzi154	KL107	StrB;StrA*;Aac6-Ib;AadA1-pm*?;Aac6-Ib*;Aac6-Ib*;Aph3-Ia*;Aac6-Ib*			ParC-80I;GyrA-83I		MphA	CatA1*		SulI;SulII		DfrA14	AmpH*;TEM-150*;OXA-9;TEM-150*;OXA-9	KPC-3	SHV-12		SHV-11
GCF_000694275	5965328	7	3558523	258		1	0	3	2	8	15	ybt 17; ICEKp10	251	clb 3	62-1LV				wzi154	KL107	Aac6-Ib;Aac6-Ib;Aph3-Ia*;StrB;StrA*			ParC-80I;GyrA-83I		MphA	CatA1*		SulI;SulII		DfrA12;DfrA14	AmpH*;TEM-150*;OXA-9	KPC-3	SHV-12
GCF_000694295	5884050	9	3546864	258		1	0	3	2	8	13	ybt 17; ICEKp10	251	clb 3	62-1LV				wzi154	KL107	StrB;StrA*;AadA2;Aph3-Ia*			ParC-80I;GyrA-83I		MphA	CatA1*		SulI;SulII		DfrA14	AmpH*;TEM-150*;OXA-9	KPC-3	SHV-12
GCF_000694315	5721001	5	5584543	258		1	0	3	2	6	14	ybt 17; ICEKp10	251	clb 3	62-1LV				wzi154	KL107	AadA2;StrB;StrA*;AadA1-pm*?;Aac6-Ib			ParC-80I;GyrA-83I					SulI;SulII		DfrA14	AmpH*;OXA-9	KPC-3	SHV-12;TEM-157*;SHV-12
GCF_000694335	5879178	8	3535756	258		1	0	3	2	8	15	ybt 17; ICEKp10	251	clb 3	62-1LV				wzi154	KL107	AadA2;Aph3-Ia*;StrB;StrA*;Aac6-Ib			ParC-80I;GyrA-83I		MphA	CatA1*		SulI;SulII		DfrA14	AmpH*;TEM-150*;OXA-9	KPC-3	SHV-12;SHV-12
GCF_000694355	5936104	20	1297815	258		1	0	3	2	8	19	ybt 17; ICEKp10	251	clb 3	62-2LV				wzi154	KL107	Aph3-Ia*;AadA2*;AadA1-pm*?;Aac6-Ib*;Aac6-Ib?;StrB;StrA*;Aac6-Ib*;Aac6-Ib			ParC-80I;GyrA-83I		MphA	CatA1*?		SulI;SulII		DfrA12;DfrA14	AmpH*;TEM-150*;OXA-9	KPC-3	SHV-12
GCF_000694375	5901544	14	5604515	258		1	0	3	2	7	12	ybt 17; ICEKp10	251	clb 3	62-1LV				wzi154	KL107	Aac6-Ib;Aph3-Ia*;StrB;StrB;Aac6-Ib*			ParC-80I;GyrA-83I		MphA	CatA1*		SulI			AmpH*;TEM-150*	KPC-3	SHV-12
GCF_000694395	5933514	5	3541108	258		1	0	3	2	9	19	ybt 17; ICEKp10	255	clb 3	62-1LV				wzi154	KL107	Aph3-Ia*;AadA2*;Aac6-Ib;Aac6-Ib;StrB;StrA*;AadA1-pm*?;Aac6-Ib			ParC-80I;GyrA-83I		MphA	CatA1*		SulI;SulII		DfrA12;DfrA14	AmpH*;TEM-150*;OXA-9	KPC-3	SHV-12		SHV-11
GCF_000694415	5913958	5	5576026	258		1	0	3	2	5	10	ybt 17; ICEKp10	250	clb 3	62-1LV				wzi154	KL107	AadA2;Aac6-Ib;StrB;StrA*			ParC-80I;GyrA-83I					SulI;SulII		DfrA14	AmpH*;TEM-150*;OXA-9	KPC-3
GCF_000694435	5772276	10	3613858	258		1	0		2	10	15								wzi29	KL106	Aph3-Ia*;AadA2*;Aac6-Ib;Aac6-Ib;Aac6-Ib			ParC-80I;GyrA-83I		MphA	CatA1*		SulI		DfrA12	AmpH*;OXA-9*	KPC-2	SHV-12		SHV-11	TEM-122*
GCF_000694455	5515917	22	758516	70		1	1			1	1								wzi162	KL122												AmpH*				SHV-32
GCF_000694475	5714481	8	4816800	258		1	0		1	7	13								wzi154	KL107	AadA1-pm*?;Aac6-Ib;Aac3-IId*;AadA2*			ParC-80I;GyrA-83I		MphA			SulI		DfrA12	AmpH*;TEM-105*;TEM-150*;OXA-9*;TEM-105*		CTX-M-15;CTX-M-15;SHV-12		SHV-11
GCF_000694495	5513012	12	2992073	17		1	1	1		2	2	ybt 10; ICEKp4	20						wzi141	KL25									SulI	TetD		AmpH*
GCF_000694515	5407649	4	5120217	35		1	1			1	1								wzi199	KL110				GyrA-87G								AmpH*;SHV-33
GCF_000694535	5884979	12	3073865	15		1	0	1	1	8	21	ybt 10; ICEKp4	162						wzi24	KL24 (KL54,KL55)	AadA1-pm*;AadA1-pm?;Aac6-IIc			QnrB4;ParC-80I;GyrA-83F;GyrA-87A			CmlA5;FloR*	Arr2	SulI;SulI;SulII	TetA;TetR;TetD	DfrA15b*?	AmpH*;OXA-10		CTX-M-15;CTX-M-15;SHV-12*;SHV-12*
GCF_000694555	5053621	6	875410	29		1	1			1	1								wzi85	KL30												AmpH*				SHV-83
GCF_000694575	5699116	32	842245	258		1	0		2	9	12								wzi154	KL107	Aph3-Ia*;AadA2*;Aac6-Ib			ParC-80I;GyrA-83I		MphA	CatA1*		SulI		DfrA12	AmpH*;OXA-9*	KPC-2			SHV-11	TEM-122*
GCF_000694595	5521224	5	3513863	-		1	1												wzi367	KL133												AmpH*;LEN-24*
GCF_000694615	5776546	11	3839600	11		1	0	1	2	10	17	ybt 15; ICEKp11	313						wzi24	KL24 (KL54,KL55)	StrB;StrA*;Aac6-Ib			QnrB32*;ParC-80I;GyrA-83F;GyrA-87A		MphA	CatA2*;CatB4		SulII	TetA;TetR	DfrA14	AmpH*;OXA-1	NDM-1	CTX-M-15		SHV-11
GCF_000694635	5691956	11	3070665	20		1	1	1		5	6	ybt 14; ICEKp5	135						wzi84	KL28	StrB;StrA						CatA1*		SulII*	TetD		AmpH*;TEM-105*				SHV-83
GCF_000694655	5630033	14	2908196	258		1	0		2	9	16								wzi29	KL106	AadA2*;AadA1-pm*;AadA1-pm*?			ParC-80I;GyrA-83I			FloR*;CmlA5	Arr2	SulI;SulII;SulI;SulI		DfrA14	AmpH*;OXA-9*;OXA-10	KPC-2	SHV-12			TEM-122*
GCF_000694675	5508939	11	3230809	37		1	1			5	13								wzi96	KL38	Aac3-IId*;StrB;StrA*			ParC-80I;GyrA-83I			FloR;FloR;FloR		SulII	TetA?;TetR;TetA?;TetR		AmpH*;SHV-110*;TEM-150*
GCF_000694695	5505715	6	3279219	258		1	0	3	2	5	8	ybt 17; ICEKp10	251	clb 3	62				wzi154	KL107	Aac6-Ib;Aac6-Ib			QnrB5*;ParC-80I;GyrA-83I								AmpH*;TEM-150*	KPC-3	SHV-12		SHV-11*
GCF_000694715	5588955	16	4227848	76		1	1												wzi23	KL14												AmpH*;SHV-59*
GCF_000694735	5960376	16	1088681	-		1	1												wzi414	KL142												AmpH*;LEN-24*?
GCF_000694755	5764917	12	1687166	258		1	0		2	7	9								wzi154	KL107	Aac6-Ib;AadA2			ParC-80I;GyrA-83I		MphA	CatA1*		SulI		DfrA12	AmpH*;OXA-9*	KPC-2
GCF_000694775	5775155	10	3206802	-		1	1												wzi66	KL19												AmpH*;LEN-24*
GCF_000694795	5758538	11	5462987	258		1	0	3	2	8	14	ybt 17; ICEKp10	268	clb 3	19-1LV				wzi154	KL107	StrB;StrA*;AadA1-pm*?;Aac6-Ib*;Aph3-Ia*			ParC-80I;GyrA-83I;GyrA-87Y		MphA			SulII		DfrA14	AmpH*?;TEM-150*;OXA-9	KPC-3	SHV-12		SHV-11
GCF_000694815	5386058	4	5045438	678		1	1		1	1	1								wzi50	KL15 (KL17,KL51,KL52)												AmpH*		SHV-41
GCF_000694835	5439853	7	4687914	258		1	0		2	8	14								wzi29	KL106	AadA1-pm*?;Sat-2A;Aac6-Ib;Aac6-Ib			ParC-80I;GyrA-83I					SulII	TetB*	DfrA1	AmpH*;OXA-9*;OXA-9*	KPC-2			SHV-11	TEM-122*;TEM-122*;TEM-122*
GCF_000694855	5637138	15	727728	258		1	0		2	8	10								wzi114	KL30 (KL2, KL8, KL111)	Aac6-Ib;AadA2*			ParC-80I;GyrA-83I		MphA			SulI		DfrA12	AmpH*;OXA-9*	KPC-2	SHV-12			TEM-122*
GCF_000694875	5427428	9	3406211	34		1	1			1	1								wzi37	KL22/KL37												AmpH*					SHV-26
GCF_000694895	5583254	12	5035932	258	GD	1	0		2	9	18								wzi29	KL106	Aph3-Ia*;Aac6-Ib;Aac6-Ib;Aac6-Ib;StrB;StrA*			ParC-80I;GyrA-83I			FloR*		SulI;SulII	TetA?;TetR	DfrA1	AmpH*;OXA-9*;OXA-9*;CMY-17*	KPC-2			SHV-11	TEM-122*;TEM-122*
GCF_000694915	5745637	12	3282568	258		1	0		2	7	11								wzi154	KL107	StrB?;Aac6-Ib			ParC-80I;GyrA-83I;GyrA-87N			CatA1*		SulII		DfrA14*	AmpH*;OXA-9	KPC-3			SHV-11;TEM-135*
GCF_000694935	5422293	11	3803570	37		1	1		1	1	1								wzi50	KL15 (KL17,KL51,KL52)												AmpH*		SHV-40*
GCF_000695285	5771436	125	110728	512	GD	1	1		2	8	17								wzi154	KL107	Aac6-Ib;AadA2*;AadA2*;AadA2*;Aph3-Ia*			ParC-80I;GyrA-83I		MphA	CatA1*		SulI;SulI;SulI		DfrA12	AmpH*	KPC-3			SHV-11;SHV-11;SHV-11
GCF_000695305	5814346	135	117311	512	GD	1	1		2	8	16								wzi154	KL107	AadA2*;AadA2*;AadA2*;Aph3-Ia*			ParC-80I;GyrA-83I		MphA	CatA1*		SulI;SulI;SulI		DfrA12	AmpH*	KPC-3			SHV-11;SHV-11;SHV-11
GCF_000695935	6132443	6	5241638	34		1	1		2	9	15								wzi90	KL22/37 (KL8)	AadB;Aac3-I*?;AadB			QnrB5*		MsrE;MphE*	CatA1*		SulI;SulI?;SulI*		DfrA14	AmpH*;FOX-5;TEM-150*	KPC-2	SHV-5;SHV-12			SHV-26
GCF_000699325	5705450	145	102392	-		1	1		2	6	6								wzi173	KL102 (KL149,KL155)	AadA2					MphA	CmlA1*		SulI			AmpH*;FOX-5	CARB-3*	SHV-12
GCF_000699345	5580381	90	176051	228		1	0		2	7	14								wzi308	KL?	AadA2;AadA1-pm*?;Aac6-Ib*;AadB			Qnr-A1;GyrA-83F			CmlA1*;CatB3*		SulI		DfrA14;DfrA19*	AmpH*;FOX-5;OXA-9	KPC-2;CARB-3*				SHV-26
GCF_000699405	5563933	65	166765	54		1	1		2	6	6								wzi14	KL14	AadA2			GyrA-83F			CmlA1*		SulI		DfrA19*	SHV-36*;AmpH*;FOX-5	CARB-3*
GCF_000699425	5676944	148	108191	1123		1	1		2	7	11								wzi82	KL23 (KL18, KL38)	AadA2;AadB			Qnr-S1;Qnr-A1		MsrE	CmlA1*;CatB3*?		SulI		DfrA14;DfrA19*	AmpH*;FOX-5;SHV-94*	CARB-3*
GCF_000706585	5733582	4	3949705	437		1	1	3	2	8	13	ybt 17; ICEKp10	295	clb unknown	unknown				wzi109	KL36	AadA2*;AadA2;Aac3-IId*;Aac6-Ib			ParC-80I;GyrA-83I					SulI;SulI	TetD	DfrA5	AmpH*;TEM-105*;OXA-9*	KPC-2			SHV-11	TEM-122*
GCF_000706605	5822710	13	2335088	258		1	0		2	8	18								wzi154	KL107	AadA2*;Aph4-Ia;AadA1-pm*?;AadA2;Aac3-Iva?;Aph3-Ia*			ParC-80I;GyrA-83I		MphA	CatA1*;CmlA1*		SulI;SulIII		DfrA12	AmpH*;TEM-150*	KPC-3;KPC-3;KPC-3	SHV-12
GCF_000707985	5878604	10	3278353	15		1	1	1	2	9	15	ybt 10; ICEKp4	28						wzi24	KL24 (KL54,KL55)	Aph3-Ia*;AadA2*;AadA1-pm*?;Aac6-Ib*			ParC-80I;GyrA-83F;GyrA-87A		MphA	CatB4		SulI	TetA;TetR	DfrA12	AmpH*;TEM-105*;OXA-1	KPC-3	SHV-106*
GCF_000709165	5495790	4	5308043	258		1	0		2	4	5								wzi29	KL106				ParC-80I;GyrA-83I								AmpH*	KPC-2	SHV-12		SHV-11
GCF_000709185	5481808	4	5286856	258	GD	1	0		2	8	11								wzi29	KL106	AadA2*;Aac6-Ib;Aac6-Ib			ParC-80I;GyrA-83I		MphA			SulI		DfrA12	AmpH*	KPC-2	SHV-12		SHV-11
GCF_000709205	5763973	5	5367237	258		0	0		2	9	20								wzi154	KL107	Aph3-Ia*;AadA2*;AadA1-pm*?;Aac6-Ib*;Aph4-Ia;AadA1-pm*?;AadA2;Aac3-Iva?;Aac6-Ib			ParC-80I;GyrA-83I;GyrA-87N		MphA	CmlA1*		SulI;SulIII		DfrA12	AmpH*;TEM-150*;OXA-9	KPC-3	SHV-12		SHV-11
GCF_000709225	5541575	4	5321843	258	GD	1	0		1	8	11								wzi29	KL106	Aac6-Ib;AadA2*;Aac6-Ib			ParC-80I;GyrA-83I		MphA	CatA1*		SulI		DfrA12	AmpH*		SHV-12		SHV-11
GCF_000709245	5660929	8	3375812	258	GD	1	0		2	10	12								wzi29	KL106	AadA2*;Aac6-Ib			ParC-80I;GyrA-83I		MphA	CatA1*		SulI		DfrA12	OXA-9*;AmpH*	KPC-2	SHV-12		SHV-11	TEM-122*
GCF_000710075	5432440	133	105586	37		1	1			6	7								wzi50	KL15 (KL17,KL51,KL52)	StrB*;StrA*			Qnr-S1			CatA2*		SulII	TetD	DfrA14	AmpH*
GCF_000710095	5433764	85	299357	152		1	1												wzi150	KL163 (KL27,KL46)												SHV-132*;AmpH*
GCF_000710805	5413054	238	48783	65		1	1	2								iucABCD	iroBCDN	rmpA	wzi72	KL2												AmpH*;SHV-67*
GCF_000710855	5398530	166	64036	65		1	1	2								iucABCD	iroBCDN	rmpA	wzi72	KL2												AmpH*;SHV-67*
GCF_000714675	5734564	4	5396164	258		1	0		2	10	20								wzi29	KL106	AadA2;Aph4-Ia;AadA2*;Aac3-Iva?;Aac6-Ib;Aac6-Ib;AadA1-pm*?;AadA2			ParC-80I;GyrA-83I		MphA	CmlA1*		SulI;SulI;SulIII		DfrA12	AmpH*;OXA-9*	KPC-2	SHV-12		SHV-11	TEM-122*
GCF_000717515	5436785	3	5309305	258	GD	1	0		2	5	6								wzi29	KL106	Aac6-Ib			ParC-80I;GyrA-83I								AmpH*;OXA-9*	KPC-2			SHV-11	TEM-122*
GCF_000722485	5580539	121	203680	11		0	1	1	2	9	14	ybt 10; ICEKp4	112						wzi24	KL24 (KL54,KL55)	AadA2*;Aac3-IIa*;Aph3-Ia*			QnrB1;ParC-80I;GyrA-83F;GyrA-87A		MphA	CatA1*		SulI		DfrA12	AmpH*;OXA-1?	OXA-48	CTX-M-15		SHV-11
GCF_000733255	5812304	5	5348284	14	GD	1	1	1	2	10	31	ybt 14; ICEKp5	140						wzi2	KL2 (KL30)	Sat-2A;AadA2*;ArmA;AphA6*;Aac3-IId*;StrB*;AadA1-pm*?;AadA1-pm*?;StrA*;Aac6-Ib			QnrB1?;ParC-80I;GyrA-83Y;GyrA-87G		MsrE;MphE*	CatB4;CatB4;CmlA5	Arr2	SulI;SulI*;SulII		DfrA1;DfrA12;DfrA14	AmpH*;OXA-1;OXA-1;TEM-150*;OXA-9	NDM-1;OXA-181*	SHV-106*;CTX-M-15		SHV-11*
GCF_000735285	5328299	97	350986	105		1	1												wzi383	KL102												SHV-132*;AmpH*
GCF_000738865	5537366	181	105746	258		1	0		2	8	14								wzi29	KL106	Aph4-Ia;Aac3-Iva?;Aac6-Ib?;Aph3-Ia*;AadA2			ParC-80I;GyrA-83I		MphA	CmlA1*;CatA1*		SulI		DfrA12	OXA-9*;AmpH*	KPC-2	SHV-12
GCF_000738875	5543516	184	122964	258		1	0		2	8	15								wzi29	KL106	Aph4-Ia;Aac3-Iva?;Aph3-Ia*;AadA2;Aac6-Ib?			ParC-80I;GyrA-83I		MphA	CmlA1*;CatA1*		SulI;SulIII		DfrA12	OXA-9*;AmpH*	KPC-2	SHV-12
GCF_000739495	5510332	3	5297511	395		1	0		2	10	20								wzi105	KL108	AadA16*;StrB*;StrA*;AphA6*;AadA1-pm*?;Aac6-Ib			qnrB17*;Qnr-S1;ParC-80I;GyrA-83I			CatA2*	Arr3	SulI;SulI;SulII	TetD	DfrA27	AmpH*;TEM-105*;TEM-150*;OXA-9	NDM-1	CTX-M-15		SHV-11
GCF_000742135	5545784	5	5284261	3		1	0	3		1	1	ybt 12; ICEKp10	128	clb 1	59-2LV		iroB	rmpA	wzi3	KL3												AmpH*				SHV-44*
GCF_000742755	5374834	1	5374834	493		1	1	3				ybt 2; ICEKp1	321				iroBCDN	rmpA	wzi2	KL2 (KL30)												AmpH*;SHV-145*
GCF_000747055	5420754	210	88203	-		1	1	3	1	1	1	ybt 12; ICEKp10	40	clb 1	2-1LV	iucABCD	iroBCDN	rmpA	wzi257	KL2												AmpH*		SHV-40*
GCF_000755605	5466797	44	300807	493		1	1	3				ybt 2; ICEKp1	321				iroBCDN	rmpA	wzi2	KL2 (KL30)												AmpH*;SHV-145*
GCF_000763925	5351951	102	172934	147		1	1		2	8	13								wzi64	KL64	ArmA;StrB;StrA			ParC-80I;GyrA-83I		MsrE;MphE*	CatB4?		SulI	TetA;TetR	DfrA1	AmpH*;SHV-67*;OXA-1	NDM-1
GCF_000763935	5360573	112	206548	147		1	1		2	8	14								wzi64	KL64	ArmA;StrB;StrA			QnrB1?;ParC-80I;GyrA-83I		MsrE;MphE*	CatB4?		SulI	TetA;TetR	DfrA1	AmpH*;SHV-67*;OXA-1	NDM-1
GCF_000764615	5990738	5	5317001	15		1	1	1	2	9	21	ybt 16; ICEKp12	290						wzi93	KL112	StrB;StrA;AadA2*;ArmA			QnrB1?;ParC-80I;GyrA-83F;GyrA-87A		MsrE;MphE*	CatA1*;CatB4		SulI	TetD	DfrA12	AmpH*;OXA-1	NDM-1;NDM-1;NDM-1	CTX-M-15;SHV-106*;CTX-M-15
GCF_000764635	5564935	9	5040645	-		1	1		1	7	14								wzi24	KL24 (KL54,KL55)	Aac3-IIa*;StrB;StrA;AadA2*			ParC-80I;GyrA-83F;GyrA-87A			CatA1*		SulI	TetA;TetR	DfrA12	AmpH*;TEM-105*		SHV-106*;CTX-M-15
GCF_000766125	5242964	159	79370	268		1	1	1	1	1	1	ybt 9; ICEKp3	208						wzi95	KL20												AmpH*		SHV-13*
GCF_000773875	5469353	52	392725	199		1	1		2	8	17								wzi411	KL154	Aac3-IIa*;StrB;StrA*			QnrB1?;ParC-80I;GyrA-83I			CatB4;CatA1*		SulI;SulII*	TetA;TetR	DfrA5;DfrA14	AmpH*;OXA-1	GES-5	SHV-12;CTX-M-15
GCF_000775375	5695223	4	5574202	258		1	0	3	2	6	12	ybt 17; ICEKp10	283	clb 3	17-2LV				wzi154	KL107	StrB;StrA*;AadA1-pm*?;Aac6-Ib*			ParC-80I;GyrA-83I					SulII		DfrA14	AmpH*;TEM-150*;OXA-9	KPC-3;KPC-3;KPC-3			SHV-11
GCF_000775395	5858308	4	5515525	258		1	0	3	2	9	19	ybt 17; ICEKp10	252	clb 3	62-1LV				wzi154	KL107	Aac6-Ib;StrB;StrA*;AadA1-pm*?;Aac6-Ib*;Aph3-Ia*;AadA2*;Aac6-Ib			ParC-80I;GyrA-83I		MphA	CatA1*		SulII;SulI		DfrA14;DfrA12	AmpH*;TEM-150*;OXA-9	KPC-3	SHV-12		SHV-11
GCF_000775955	5118878	1	5118878	17		1	1												wzi82	KL23 (KL18, KL38)												AmpH*;SHV-94*
GCF_000783515	5546488	3	5333411	1263		1	1			1	2								wzi100	KL10	StrB;StrA?											AmpH*
GCF_000784945	5520596	3	5298647	1518		1	1		2	4	5								wzi432	KL64	AadA1-pm*?;Aac6-Ib*			GyrA-83F							DfrA14	AmpH*;SHV-145*;OXA-9	KPC-3
GCF_000784985	5484149	4	5306618	258	GD	1	0		2	7	9								wzi29	KL106	Aac6-Ib;AadA1-pm*?			ParC-80I;GyrA-83I					SulI		DfrA1	AmpH*;OXA-9*	KPC-2			SHV-11	TEM-122*
GCF_000785005	5473580	4	5228295	392		1	1		2	7	12								wzi187	KL27	Aac6-Ib;Aac6-Ib			QnrB1?;ParC-80I;GyrA-83I			CatB4?			TetA;TetR	DfrA14	AmpH*;SHV-67*;OXA-1	KPC-2	CTX-M-15;CTX-M-139?
GCF_000785625	5716134	72	420159	29		1	1		1	6	8								wzi85	KL30				Qnr-S1					SulI	TetA;TetR	DfrA1	AmpH*;TEM-105*		CTX-M-15;CTX-M-14		SHV-83*
GCF_000786375	6161067	12	5584553	-		1	1		2	10	17								wzi422	KL126				Qnr-S1		MphA;MphA	CatB3*	Arr3	SulI;SulI;SulI;SulI?	TetR;TetC*	DfrA1;DfrA1	AmpH*;LEN-24*;OXA-1	KPC-6;KPC-6	CTX-M-15		TEM-135*
GCF_000787995	5570720	42	326240	395		1	1		1	7	11								wzi105	KL108	AadA1-pm*?;Aac3-IIa;StrB;StrA*			ParC-80I;GyrA-83I			CatA1*		SulII*		DfrA1*	AmpH*;TEM-105*		CTX-M-15		SHV-11
GCF_000788005	5575268	56	334906	-		1	1	1	1	6	11	ybt 10; ICEKp4	17						wzi93	KL112	StrB;StrA*;Aac3-IIa*			ParC-80I;GyrA-83F;GyrA-87A			CatB4?		SulII		DfrA14	AmpH*;TEM-105*;OXA-1		SHV-106*;CTX-M-15
GCF_000788015	5725870	87	221044	258		1	0		2	9	12								wzi154	KL107	AadA2;Aac6-Ib*;Aph3-Ia*			ParC-80I;GyrA-83I		MphA	CatA1*		SulI		DfrA12	AmpH*;OXA-9*	KPC-3			SHV-11	TEM-122*?
GCF_000788025	5590832	67	275360	3		1	0	3		1	1	ybt 12; ICEKp10	128	clb 1	59-2LV		iroB	rmpA	wzi3	KL3												AmpH*				SHV-44*
GCF_000805735	6023590	106	135950	323		0	1		2	9	16								wzi262	KL21	Aac3-IIa;AadA2;AadA1-pm*?;Aac6-Iq			Qnr-A1*			CatA1*	Arr5	SulI	TetD	DfrA8;Dfr16*	AmpH*	CARB-3*;NDM-1	TEM-15;SHV-99*;CTX-M-2
GCF_000807395	5620801	4	5344430	258		1	0		2	9	19								wzi29	KL106	Aph3-Ia*;Aac6-Ib;Aph4-Ia;AadA1-pm*?;AadA2;Aac3-Iva?;Aac6-Ib;AadA2*			ParC-80I;GyrA-83I		MphA	CmlA1*;CatA1*		SulIII;SulI		DfrA12	AmpH*;OXA-9*	KPC-2			SHV-11	TEM-122*
GCF_000807475	5602072	16	3099419	258		1	0		2	10	23								wzi150	KL163 (KL27,KL46)	Aph4-Ia;AadA1-pm*?;AadA2;Aac3-Iva?;Aac6-Ib;Aac3-IIa*;StrB;StrA*;AadA2			QnrB1?;ParC-80I;GyrA-83I			CmlA1*;CatB4		SulII;SulI	TetA;TetR	DfrA14	OXA-9*;AmpH*;TEM-105*;OXA-1	KPC-2	CTX-M-15		SHV-11	TEM-122*
GCF_000807495	5508625	19	510586	258		1	0	1	2	7	14	ybt 10; ICEKp4	98						wzi83	KL23	Aph4-Ia;Aac3-Iva?;AadA1-pm*?;AadA2;Aac6-Ib;AadA2			ParC-80I;GyrA-83I			CmlA1*		SulIII;SulI			OXA-9*;AmpH*	KPC-2			SHV-11	TEM-122*
GCF_000807515	5705808	5	5310235	392		1	1		2	9	22								wzi187	KL27	AadA2;AphA6*;Aac3-IIa*;StrB;StrA*			QnrB1?;ParC-80I;GyrA-83I		MsrE;MphE*	CmlA1*;CatB3*;CatB4		SulI*;SulII	TetA;TetR	DfrA14	TEM-105*;OXA-1;AmpH*;SHV-67*	CARB-3*;NDM-1	CTX-M-15;CTX-M-15
GCF_000809125	5858158	355	148633	-		1	1		2	9	15								wzi173	KL102 (KL149,KL155)	Aac3-IIa*;StrB;StrA*			Qnr-S1;QnrB1?			CatB4?		SulII	TetA?;TetR	DfrA1;DfrA14	OXA-1;AmpH*;TEM-105*	NDM-1;NDM-1	CTX-M-15		SHV-1*?
GCF_000812525	5676118	160	92718	490		1	1												wzi59	KL3												AmpH*;SHV-59*
GCF_000813205	5329385	1	5329385	86		1	1	1	1	2	2	ybt 9; ICEKp3	207						wzi408	KL2				GyrA-87N								AmpH*		SHV-106*
GCF_000814305	5649912	5	5313576	258		1	0		2	10	21								wzi150	KL163 (KL27,KL46)	AadA2;Aac6-Ib;Aph3-Ia*;AadA2*;Aph4-Ia;AadA1-pm*?;AadA2;Aac3-Iva?;Aac6-Ib			ParC-80I;GyrA-83I		MphA	CatA1*;CmlA1*		SulI;SulI		DfrA12	AmpH*;OXA-9*	KPC-2	SHV-12		SHV-11	TEM-122*
GCF_000814805	5341039	1	5341039	65		1	1	3				ybt 17; ICEKp10	235	clb 3	13				wzi72	KL2												AmpH*;SHV-67*
GCF_000817855	5738717	75	295611	147		1	1	1	2	8	15	ybt 16; ICEKp12	280						wzi64	KL64	StrB;StrA;Aac3-IIa*			Qnr-A1;Qnr-S1;ParC-80I;GyrA-83I			CatB4?;CatA2*		SulI	TetA;TetR	DfrA1	AmpH*;SHV-67*;TEM-105*;OXA-1	IMP-1	CTX-M-15
GCF_000818615	5554042	63	282380	485		1	0	1	1	5	7	ybt 13; ICEKp2	302						wzi84	KL28	Aac3-IIa*			QnrB1;GyrA-83I			CatB4?			TetA;TetR		SHV-110*;AmpH*;CMY-17*;OXA-1		CTX-M-15
GCF_000820445	5509425	154	104592	12		1	1			1	1								wzi162	KL122												AmpH*					SHV-107*
GCF_000821365	5426655	89	270496	16		1	1		1	6	9								wzi50	KL15 (KL17,KL51,KL52)	AadA2*;Aph3-Ia*			ParC-84K;GyrA-83F;GyrA-87N		MphA			SulI		DfrA12?	AmpH*;SHV-145*;TEM-105*;OXA-1		CTX-M-15
GCF_000821385	5654379	229	129786	512	GD	1	0		2	8	11								wzi154	KL107	Aph3-Ia*;AadA2*;Aac6-Ib			ParC-80I;GyrA-83I		MphA	CatA1*		SulI		DfrA12	AmpH*;OXA-9*	KPC-3			SHV-11
GCF_000821405	5732166	224	117088	512	GD	1	0		2	8	11								wzi154	KL107	AadA2*;Aph3-Ia*;Aac6-Ib			ParC-80I;GyrA-83I		MphA*	CatA1*		SulI		DfrA12	AmpH*	KPC-3			SHV-11
GCF_000821425	5675227	259	83250	512	GD	1	0		2	8	11								wzi154	KL107	AadA2*;Aph3-Ia*;Aac6-Ib			ParC-80I;GyrA-83I		MphA			SulI		DfrA12	AmpH*;OXA-9*	KPC-3			SHV-11	TEM-122*
GCF_000821445	5780340	169	207270	512	GD	1	0		2	8	11								wzi154	KL107	Aph3-Ia*;AadA2*;Aac6-Ib			ParC-80I;GyrA-83I		MphA	CatA1*				DfrA12	AmpH*;OXA-9*	KPC-3			SHV-11	TEM-122*
GCF_000821465	5527733	72	170339	307		1	1	1	1	6	11	ybt 9; ICEKp3	157						wzi173	KL102 (KL149,KL155)	StrB;StrA*;Aac3-IIa*			QnrB1?;ParC-80I;GyrA-83I			CatB4		SulII		DfrA14	AmpH*;TEM-105*;OXA-1		SHV-106*;CTX-M-15
GCF_000821485	5556556	105	123770	258		1	0	1	2	6	9	ybt 13; ICEKp2	299						wzi29	KL106	AadA5;Aac6-Ib			ParC-80I;GyrA-83I					SulII		DfrA17	AmpH*	KPC-2	CTX-M-1;SHV-12
GCF_000821505	5553246	181	71940	-		1	0	1	2	6	9	ybt 13; ICEKp2	299-1LV						wzi29	KL106	AadA5;Aac6-Ib			ParC-80I;GyrA-83I					SulII		DfrA17	AmpH*	KPC-2	SHV-12?;CTX-M-1
GCF_000821525	5554071	84	148744	258		1	0	1	2	7	9	ybt 13; ICEKp2	299						wzi29	KL106	AadA5;Aac6-Ib			ParC-80I;GyrA-83I					SulII		DfrA17	AmpH*	KPC-2	CTX-M-1		SHV-11*
GCF_000821545	5324195	80	126780	-		1	1			1	1								wzi236	KL10												AmpH*				SHV-1?
GCF_000821565	5473575	120	304482	976		1	1	1				ybt 14; ICEKp5	146						wzi415	KL54												AmpH*;SHV-27*
GCF_000821585	5451150	91	245982	37	TD	1	1			5	10								wzi96	KL38	ArmA;AadA1-pm*?;Aac3-IIa*;Aac6-Ib*			ParC-84K;GyrA-83Y;GyrA-87A		MphE*			SulI?		DfrA5	SHV-110*;AmpH*;OXA-1;OXA-9;TEM-105*?
GCF_000821605	5492080	127	109319	307		1	1		1	7	12								wzi173	KL102 (KL149,KL155)	StrA*;Aac3-IIa*			QnrB1?;ParC-80I;GyrA-83I			CatB4		SulII	TetA;TetR	DfrA14	AmpH*;TEM-105*;OXA-1		SHV-106*;CTX-M-15
GCF_000821625	5524333	112	188234	15		1	1		1	7	13								wzi93	KL112	StrB;StrA*;Aac3-IIa*			ParC-80I;GyrA-83F;GyrA-87A			CatB4		SulII	TetA;TetR	DfrA14	AmpH*;TEM-105*		SHV-106*;CTX-M-15
GCF_000821645	5729484	269	70549	15		1	0	1	1	4	8	ybt 10; ICEKp4	28						wzi24	KL24 (KL54,KL55)				QnrB1?;ParC-80I;GyrA-83F;GyrA-87A					SulII		DfrA14	AmpH*;OXA-1		SHV-106*;CTX-M-15
GCF_000821665	5661331	228	132212	1631		1	1												wzi416	KL142												AmpH*;SHV-27*
GCF_000821685	5669000	198	85828	240		1	1			1	1								wzi321	KL61				GyrA-83L								SHV-36;AmpH*
GCF_000821705	5406195	75	200314	1625		1	1	1	1	1	1	ybt 10; ICEKp4	113						wzi105	KL108												AmpH*		SHV-106*
GCF_000821725	5546915	270	39451	258		1	0	1	2	6	9	ybt 13; ICEKp2	299						wzi29	KL106	AadA5;Aac6-Ib			ParC-80I;GyrA-83I					SulII		DfrA17	AmpH*	KPC-2	SHV-12;CTX-M-1
GCF_000821745	5696544	205	92157	258		1	0	1	2	7	11	ybt 13; ICEKp2	300-1LV						wzi29	KL106	AadA5;Aph3-Ia*;Aac6-Ib			ParC-80I;GyrA-83I					SulI	TetA;TetR	DfrA17	AmpH*	KPC-2	SHV-12*
GCF_000821765	5325490	47	326575	35		1	1	1				ybt 14; ICEKp5?	156						wzi37	KL22/KL37												SHV-33;AmpH*
GCF_000821785	5432552	59	155285	35		1	1	1				ybt 8; ICEKp9	197						wzi37	KL22/KL37												AmpH*;SHV-33
GCF_000821805	5518805	126	128158	45		1	1	1		2	2	ybt 10; ICEKp4	79						wzi101	KL24										TetD		AmpH*				SHV-1*?
GCF_000821825	5624622	111	213547	37	TD	1	1		1	6	9								wzi96	KL38	StrB?			ParC-84K;GyrA-83Y;GyrA-87A			CatA1*		SulI;SulII?		DfrA5	AmpH*;SHV-110*?		CTX-M-15
GCF_000821845	5511086	85	145360	512	GD	1	0		2	5	7								wzi154	KL107	AadA2;Aac6-Ib			ParC-80I;GyrA-83I					SulI			AmpH*	KPC-3			SHV-11
GCF_000821865	5766588	240	82417	512	GD	1	0		2	8	11								wzi154	KL107	Aph3-Ia*;AadA2;Aac6-Ib			ParC-80I;GyrA-83I		MphA	CatA1*		SulI?		DfrA12	AmpH*;OXA-9*	KPC-3			SHV-11
GCF_000821885	5750994	128	181738	512	GD	1	0		2	8	11								wzi154	KL107	Aph3-Ia*;AadA2*;Aac6-Ib			ParC-80I;GyrA-83I		MphA	CatA1*				DfrA12	AmpH*;OXA-9*	KPC-3			SHV-11	TEM-122*?
GCF_000821905	5539119	54	327876	466		1	1	1				ybt 10; ICEKp4	94						wzi37	KL22/KL37												AmpH*;SHV-33
GCF_000821925	5447586	68	174224	405		1	1	1				ybt 0; ICE?	160						wzi143	KL151												SHV-76;AmpH*
GCF_000821945	5614249	64	210880	37		1	1		1	1	1								wzi50	KL15 (KL17,KL51,KL52)												AmpH*		SHV-40*
GCF_000821965	5432377	73	275151	323		1	1		1	7	11								wzi262	KL21	StrB;StrA*;Aac3-IIa*			QnrB1?			CatB4		SulII	TetA;TetR	DfrA14?	AmpH*;OXA-1;TEM-105*		SHV-99*;CTX-M-15
GCF_000821985	5366007	105	276589	395		1	0		1	6	9								wzi105	KL108				Qnr-S1?;ParC-80I;GyrA-83I			CatA1*			TetR?;TetA	DfrA1	AmpH*		CTX-M-15		SHV-11
GCF_000822005	5641921	67	409029	307		1	1	1	1	6	11	ybt 9; ICEKp3	158						wzi173	KL102 (KL149,KL155)	StrB;StrA*;Aac3-IIa*			QnrB1?;ParC-80I;GyrA-83I			CatB4		SulII		DfrA14	AmpH*;OXA-1;TEM-105*		SHV-106*;CTX-M-15
GCF_000822025	5422634	57	217574	16		1	1		1	7	9								wzi50	KL15 (KL17,KL51,KL52)	AadA2*			ParC-84K;GyrA-83F;GyrA-87N		MphA	CatB4		SulI		DfrA12	SHV-145*;AmpH*;OXA-1		CTX-M-15
GCF_000822045	5739627	112	173638	512	GD	1	0		2	8	11								wzi154	KL107	Aph3-Ia*;AadA2*;Aac6-Ib			ParC-80I;GyrA-83I		MphA	CatA1*				DfrA12	AmpH*?;OXA-9*	KPC-3			SHV-11	TEM-122*
GCF_000822065	5715137	135	136252	512	GD	1	0		2	9	12								wzi154	KL107	Aph3-Ia*;AadA2;Aac6-Ib			ParC-80I;GyrA-83I		MphA	CatA1*		SulI		DfrA12	AmpH*;OXA-9*	KPC-3			SHV-11	TEM-122*?
GCF_000822085	5721374	183	226594	512	GD	1	0			6	9								wzi154	KL107	Aph3-Ia*;Aac6-Ib			ParC-80I;GyrA-83I		MphA	CatA1*				DfrA12?	AmpH*				SHV-11;TEM-141*?
GCF_000822105	5220182	36	243027	160		1	1		1	1	1								wzi149	KL62												AmpH*		SHV-13*
GCF_000822125	5397266	101	164718	395		1	0		1	7	10								wzi105	KL108	Aac3-IIa*			Qnr-S1;ParC-80I;GyrA-83I			CatA1*;CatB4			TetR	DfrA1	AmpH*		CTX-M-15		SHV-11
GCF_000822145	5430126	46	360221	323		1	1		1	7	11								wzi262	KL21	StrB;StrA*;Aac3-IIa*			QnrB1?			CatB4		SulII	TetA;TetR	DfrA14?	AmpH*;TEM-105*;OXA-1		SHV-99*;CTX-M-15
GCF_000822165	5653209	121	253907	512	GD	1	0		2	5	8								wzi154	KL107	Aac3-IIa;AadA1-pm*?;AadA2			ParC-80I;GyrA-83I								AmpH*;TEM-26B?	KPC-3			SHV-11	TEM-122*
GCF_000822185	5277120	58	201724	147		1	1												wzi56	KL55												AmpH*;SHV-67*
GCF_000822205	5570749	77	254934	258		1	0	1	2	4	5	ybt 13; ICEKp2	299-1LV						wzi29	KL106	Aac6-Ib?			ParC-80I;GyrA-83I								AmpH*	KPC-2			SHV-11
GCF_000822225	5357256	75	211421	1626		1	1												wzi417	KL151 (KL46)												AmpH*;SHV-52
GCF_000822245	5494449	142	96301	268		1	1		1	1	1								wzi95	KL20												AmpH*		SHV-13*
GCF_000822265	5479998	56	201306	321		1	1		1	1	1								wzi131	KL3												AmpH*		SHV-99*
GCF_000822285	5712711	134	211015	258		1	0	1	2	7	14	ybt 13; ICEKp2	299						wzi29	KL106	StrB;StrA;AadA2*;Aac3-IIa*;Aph3-Ia*;Aac6-Ib			Qnr-A1;ParC-80I;GyrA-83I			CatA2*		SulI		DfrA12	AmpH*;OXA-1	KPC-2			SHV-11
GCF_000822305	5510067	255	39511	466		1	1	1		3	3	ybt 10; ICEKp4	100						wzi37	KL22/KL37	StrB*								SulII		DfrA14*	SHV-33;AmpH*
GCF_000822325	5627486	129	129590	258		1	0	1	2	7	15	ybt 13; ICEKp2	299						wzi29	KL106	AadA2*;StrB;StrA;Aac3-IIa*;Aac6-Ib*?;Aac6-Ib			Qnr-A1;ParC-80I;GyrA-83I			CatA2*;CatB4		SulI		DfrA12	AmpH*;OXA-1	KPC-2			SHV-11*
GCF_000822345	5698474	315	40517	-		1	0	1	2	7	13	ybt 13; ICEKp2	300						wzi29	KL106	StrB;StrA;AadA2*;Aph3-Ia*;Aac6-Ib			Qnr-A1;ParC-80I;GyrA-83I			CatA2*		SulI		DfrA12	AmpH*	KPC-2			SHV-11*
GCF_000822365	5681840	308	51897	512		1	0		2	7	9								wzi154	KL107	AadA2*;Aac6-Ib			ParC-80I;GyrA-83I		MphA	CatA1*		SulI			AmpH*;OXA-9*	KPC-3				TEM-122*
GCF_000822385	5627015	196	112348	45		1	1	1	1	5	7	ybt 10; ICEKp4	78								AadA1-pm*?;Aac3-IIa*								SulI	TetA;TetR	DfrA1*	SHV-145*;AmpH*		CTX-M-15
GCF_000822405	5499339	312	30304	147		1	1		1	7	11								wzi64	KL64	AadA2*;StrB;StrA			ParC-80I;GyrA-83I			CatA2*		SulI	TetA;TetR	DfrA12	SHV-67*;AmpH*		CTX-M-15
GCF_000822425	5509648	147	207778	1627		1	0		1	5	8								wzi418	KL48	Aac6-Ib*?;Aac3-IIa*;AadA1-pm*?			GyrA-87Y			CatB4			TetA*?;TetR		TEM-150*;AmpH*;OXA-1		CTX-M-15
GCF_000822445	5501021	232	92145	1243		1	1			1	1								wzi23	KL14												AmpH*				SHV-11*
GCF_000822465	5366290	212	74558	416		1	1			1	1								wzi273	KL30												AmpH*				SHV-14*
GCF_000822485	5248689	62	172324	1628		1	1	1	1	1	1	ybt 14; ICEKp5	153						wzi419	KL7												AmpH*		SHV-40*
GCF_000822505	5620396	248	91745	37	TD	1	1			8	16								wzi96	KL38	ArmA;StrB?;Aac6-Ib*?;Aac6-Ib*?			ParC-84K;GyrA-83Y;GyrA-87A		MsrE;MphE*	CatA1*;CatB4		SulI;SulII	TetD?	DfrA5	AmpH*;OXA-1;OXA-9;TEM-104?				SHV-1*?
GCF_000822525	5409255	173	68401	277		0	1		1	5	8								wzi97	KL46	AadA1-pm*?;Sat-2A;Aph2-Ib*;Aac6-Im						CatA1*			TetD	DfrA1	SHV-27*;AmpH*		CTX-M-15
GCF_000822545	5647605	148	197998	37	TD	1	1		1	8	14								wzi96	KL38	ArmA;Aac6-Ib*;StrB			ParC-84K;GyrA-83Y;GyrA-87A		MsrE;MphE*	CatA1*		SulI;SulII	TetD	DfrA5	AmpH*;SHV-110*;TEM-150*		CTX-M-139?
GCF_000822565	5670204	166	108940	258		0	0		2	9	12								wzi29	KL106	AadA2*;Aph3-Ia*;Aac6-Ib			ParC-80I;GyrA-83I		MphA	CatA1*		SulI		DfrA12	AmpH*;OXA-9*	KPC-2	SHV-12			TEM-122*
GCF_000822585	5636370	224	100395	258		1	0		2	8	11								wzi29	KL106	Aph3-Ia*;AadA2*;Aac6-Ib			ParC-80I;GyrA-83I		MphA?	CatA1*		SulI		DfrA12?	AmpH*;OXA-9*	KPC-2			SHV-11*
GCF_000822605	5671175	142	146334	258		0	0		2	10	13								wzi29	KL106	AadA2*;Aph3-Ia*;Aac6-Ib			ParC-80I;GyrA-83I		MphA	CatA1*		SulI		DfrA12	AmpH*;OXA-9*	KPC-2	SHV-12?		SHV-11	TEM-122*
GCF_000822625	5641055	131	104783	512	GD	1	0		2	8	11								wzi154	KL107	AadA2*;Aph3-Ia*;Aac6-Ib			ParC-80I;GyrA-83I		MphA	CatA1*		SulI?		DfrA12	AmpH*	KPC-3			SHV-11*
GCF_000822645	5680671	121	154454	258		1	0		2	8	11								wzi29	KL106	AadA2*;Aph3-Ia*;Aac6-Ib			ParC-80I;GyrA-83I		MphA	CatA1*		SulI		DfrA12	AmpH*;OXA-9*	KPC-2	SHV-12*
GCF_000822665	5534726	77	221981	1243		1	1			1	1								wzi23	KL14												AmpH*				SHV-11*
GCF_000822685	5329423	83	100003	1629		1	1			1	1								wzi22	KL22/KL37 (KL8,KL30,KL151)												AmpH*				SHV-1*?
GCF_000822705	5185092	220	46489	1164		1	1			1	1								wzi94	KL62												AmpH*				SHV-1*?
GCF_000822725	5500849	171	92576	35		1	1	1				ybt 9; ICEKp3	176						wzi199	KL110												AmpH*;SHV-33
GCF_000822745	5389769	381	24807	147		0	1			1	3								wzi420	KL10				ParC-80I;GyrA-83Y;GyrA-87A								SHV-67*;AmpH*
GCF_000822765	5755859	193	94784	405		1	1	1	1	7	10	ybt 0; ICE?	312						wzi143	KL151	Aac3-IIa*;StrB;StrA*			QnrB1?;Qnr-S1			CatB4		SulII	TetA?	DfrA14	SHV-76;AmpH*;OXA-1		CTX-M-15
GCF_000822785	5427467	248	46170	147		1	1			4	7								wzi420	KL10	Aac3-IIa*;AadA1-pm*?;Aac6-Ib			GyrA-83Y;GyrA-87A				Arr2	SulI*			AmpH*;SHV-67*;OXA-9*
GCF_000822805	5371803	89	157480	-		1	1		1	3	4								wzi50	KL15 (KL17,KL51,KL52)				Qnr-S1		MphA*						AmpH*;TEM-105*		SHV-40*;CTX-M-1
GCF_000822825	5351103	163	107998	-		1	1		1	4	6								wzi96	KL38	Aac3-IIa*			ParC-84K;GyrA-83Y;GyrA-87A			CatB4					AmpH*;SHV-110*;OXA-1		CTX-M-15
GCF_000822845	5751744	242	110750	512	GD	1	0		2	9	11								wzi154	KL107	Aph3-Ia*;Aac6-Ib			ParC-80I;GyrA-83I		MphA	CatA1*		SulI?		DfrA12	AmpH*	KPC-3?			SHV-11	TEM-122*
GCF_000822865	5762195	228	76672	512	GD	1	0		2	9	12								wzi154	KL107	AadA2*;Aac6-Ib;Aph3-Ia*			ParC-80I;GyrA-83I		MphA	CatA1*		SulI		DfrA12	AmpH*;OXA-9*	KPC-3			SHV-11	TEM-122*
GCF_000822885	5765964	152	114755	512	GD	1	0		2	9	12								wzi154	KL107	AadA2*;Aph3-Ia*;Aac6-Ib			ParC-80I;GyrA-83I		MphA	CatA1*		SulI?		DfrA12	AmpH*;OXA-9*	KPC-3			SHV-11	TEM-122*
GCF_000822905	5761815	237	65142	512	GD	1	0		2	9	11								wzi154	KL107	Aac6-Ib;Aph3-Ia*			ParC-80I;GyrA-83I		MphA	CatA1*		SulI		DfrA12	AmpH*;OXA-9*	KPC-3			SHV-11	TEM-122*
GCF_000822925	5755772	216	81356	512	GD	1	0		2	9	12								wzi154	KL107	Aac6-Ib*;AadA2*;Aph3-Ia*			ParC-80I;GyrA-83I		MphA	CatA1*		SulI		DfrA12	AmpH*;OXA-9*	KPC-3			SHV-11	TEM-122*
GCF_000822945	5413416	86	142915	29		1	1			1	1								wzi354	KL114												AmpH*				SHV-83
GCF_000822965	5809542	127	185493	-		1	1			1	1								wzi162	KL122												AmpH*				SHV-32
GCF_000822985	5438031	89	147576	35		1	1	1				ybt 8; ICEKp9	175						wzi37	KL22/KL37												SHV-33;AmpH*
GCF_000823005	5604764	80	177665	45		1	1	1		1	1	ybt 10; ICEKp4	78						wzi101	KL24										TetD		AmpH*;SHV-145*
GCF_000823025	5483997	84	180301	1307		1	1	1				ybt 14; ICEKp5	142						wzi202	KL127 (KL155)												AmpH*;SHV-110*
GCF_000823045	5570780	114	138774	1630		1	1	1	1	4	6	ybt 16; ICEKp12	285						wzi262	KL21	AadA1-pm*?;AadA8*?						CmlA1*		SulIII?			AmpH*		SHV-12*;SHV-40*?
GCF_000823065	5611091	146	168081	512	GD	1	0		1	6	10								wzi154	KL107	AadA2;Aac6-Ib*;Aac3-IIa*			QnrB1*;ParC-80I;GyrA-83I					SulI		DfrA14	AmpH*;TEM-150*		CTX-M-15		SHV-11
GCF_000823085	5574015	90	270779	20		1	1		1	1	1								wzi421	KL22/KL37												AmpH*		SHV-12*
GCF_000823105	5584653	247	108607	15		1	1		1	5	10								wzi93	KL112	Aac3-IIa*;StrB			ParC-80I;GyrA-83F;GyrA-87A					SulII	TetA;TetR		AmpH*;OXA-1		SHV-106*;CTX-M-15
GCF_000823125	5545509	80	180241	307		1	1		1	6	12								wzi173	KL102 (KL149,KL155)	StrB;StrA*;Aac3-IIa*			QnrB1?;ParC-80I;GyrA-83I					SulII	TetA;TetR	DfrA14	AmpH*;TEM-105*;OXA-1		SHV-106*;CTX-M-15
GCF_000826585	4925250	128	73437	91		1	0	2		1	1					iucABCD		rmpA														AmpH*				SHV-11*
GCF_000826605	5647379	47	301023	11		1	1		2	9	16								wzi174	KL74	RmtF;Aac3-IIa*;StrB;StrA*?			QnrB32*;ParC-80I;GyrA-83I		MphA	CatB4;CatA2*	Arr2	SulII	TetA;TetR		AmpH*;OXA-1;TEM-105*	NDM-1	SHV-12*
GCF_000826795	5759509	62	281506	45		1	1	1		4	9	ybt 10; ICEKp4	78						wzi101	KL24	StrB;StrA*;Aac3-VIa*;AadA1-pm*?						FloR*		SulII	TetA?;TetR;TetD		CMY-17*;SHV-145*;AmpH*
GCF_000827665	5177610	52	286307	2045		1	1												wzi225	KL56												AmpH*;OKP-B-15*?
GCF_000943095	5987607	97	271770	15		1	1	1	2	9	22	ybt 16; ICEKp12	277						wzi93	KL112	ArmA;Aph3-Ia*?;StrB;StrA;AadA2*			QnrB1?;ParC-80I;GyrA-83F;GyrA-87A		MsrE;MphE*;MphA;ErmB*	CatA1*;CatB4?		SulI	TetD	DfrA14;DfrA12	AmpH*;OXA-1;TEM-105*	NDM-1	SHV-106*;CTX-M-15
GCF_000943155	5432887	62	316028	-		1	1	1	1	6	7	ybt 0; ICE?	161						wzi14	KL14	StrB;StrA*			QnrB1?			CatB4		SulII		DfrA14	AmpH*;TEM-105*;OXA-1;SHV-132*		CTX-M-15
GCF_000949515	5450975	49	259640	375		1	1	2	1	1	1					iucABCD	iroBCDN	rmpA	wzi72	KL2												AmpH*		SHV-99*
GCF_000956385	5359393	116	206548	147		1	1		2	8	16								wzi64	KL64	ArmA;StrB;StrA;AadA2*			QnrB1?;ParC-80I;GyrA-83I		MsrE;MphE*	CatB4?		SulI	TetA;TetR	DfrA1;DfrA12	AmpH*;SHV-67*;OXA-1	NDM-1
GCF_000956395	5468355	93	214475	147		1	1		2	8	16								wzi64	KL64	ArmA;AadA2*;StrB;StrA			QnrB1?;ParC-80I;GyrA-83I		MsrE;MphE*	CatB4?		SulI	TetA;TetR	DfrA1;DfrA12	AmpH*;SHV-67*;OXA-1	NDM-1
GCF_000958945	5371617	54	2989036	147		1	1		2	8	14								wzi64	KL64	ArmA;StrB;StrA			QnrB1?;ParC-80I;GyrA-83I		MsrE;MphE*	CatB4		SulI	TetA;TetR	DfrA1	AmpH*;SHV-67*;OXA-1	NDM-1
GCF_000958955	5368188	58	2989016	147		1	1		2	8	16								wzi64	KL64	ArmA;StrB;StrA;AadA2*			QnrB1?;ParC-80I;GyrA-83I		MsrE;MphE*	CatB4		SulI	TetA;TetR	DfrA1;DfrA12	AmpH*;SHV-67*;OXA-1	NDM-1
GCF_000958965	5378024	59	2989036	147		1	1		2	8	13								wzi64	KL64	ArmA;StrB;StrA			ParC-80I;GyrA-83I		MsrE;MphE*	CatB4		SulI	TetA;TetR	DfrA1	AmpH*;SHV-67*;OXA-1	NDM-1
GCF_000958975	5494465	68	2988282	147		1	1		2	8	16								wzi64	KL64	AadA2*;ArmA;StrB;StrA			QnrB1?;ParC-80I;GyrA-83I		MsrE;MphE*	CatB4		SulI	TetA;TetR	DfrA12;DfrA1	AmpH*;SHV-67*;OXA-1	NDM-1
GCF_000967845	5384455	2	5270770	67		1	1	2								iucABCD	iroC		wzi132	KL3												AmpH*;SHV-33*
GCF_000968155	5655684	3	5438894	66		1	1	3				ybt 12; ICEKp10	315	clb 1	9	iucABCD	iroBCDN	rmpA	wzi4	KL2												AmpH*
GCF_000971075	5638095	233	212845	437		1	1		2	8	14								wzi50	KL15 (KL17,KL51,KL52)	Aph3-Ia*;RmtF;AadA1-pm*?			Qnr-S1;ParC-80I;GyrA-83I		MphA		Arr2	SulI		DfrA14	TEM-150*;OXA-9*;AmpH*	OXA-181*;NDM-5	CTX-M-15;SHV-12
GCF_000981845	5648826	4	5278254	514		1	1		1	6	12								wzi433	KL35	Aac3-IIa;Aac3-IIa*;StrB;StrA*;Sat-2A						CatA1*;CatB4		SulII*	TetA;TetR	DfrA1	AmpH*;SHV-63;TEM-105*;OXA-1		CTX-M-15
GCF_000981955	5423780	47	423478	48		1	1		1	7	10								wzi62	KL62	Sat-2A;RmtH;Aac3-IIa*			GyrA-83Y			CatB4			TetA;TetR	DfrA1	OXA-1;AmpH*		CTX-M-15		SHV-1?
GCF_000982045	5587392	70	261871	258		1	0		2	8	13								wzi29	KL106	Aph3-Ia*;Aph4-Ia;Aac3-Iva?			ParC-80I;GyrA-83I		MphA	CmlA1*;CatA1*		SulIII;SulI		DfrA12	AmpH*;OXA-9*	KPC-2	SHV-12
GCF_000982085	5259126	42	343479	48		1	1	1	2	8	15	ybt 10; ICEKp4	120						wzi62	KL62	Aac3-IIa*;Aph4-Ia;Aac3-Iva?;AadA8b*?;StrB;StrA*			GyrA-83Y			CmlA1*		SulIII;SulII*	TetA;TetR		OXA-1;OXA-9*;AmpH*	KPC-2	CTX-M-15		SHV-1?
GCF_000982205	5504339	37	370017	111		1	1	1	1	1	1	ybt 10; ICEKp2	164						wzi63	KL63												AmpH*		SHV-40*
GCF_000982215	5437510	38	469544	48		1	1	1	1	6	7	ybt 14; ICEKp5	139						wzi62	KL62	Aph3''Ia			GyrA-83Y			CatB4;CatA1*				DfrA12	OXA-1;AmpH*		CTX-M-15		SHV-1?
GCF_000986855	5666217	58	159676	-		1	1												wzi269	KL25												LEN-24*;AmpH*
GCF_001006575	5484200	90	152679	-		1	1												wzi423	KL56												AmpH*;LEN-24*
GCF_001006625	5480893	95	131443	697		1	1												wzi413	KL61												LEN-24*;AmpH*
GCF_001008725	5821835	12	5391203	258		1	0		2	9	19								wzi154	KL107	Aph4-Ia;Aac3-Iva?;Aph3-Ia*;AadA1-pm*?;Aac6-Ib;AadA3*?			ParC-80I;GyrA-83I;GyrA-87N		MphA	CmlA1*;CatA1*		SulIII;SulI		DfrA12	OXA-9;AmpH*	KPC-3;KPC-3			SHV-11	TEM-122*?
GCF_001022035	5552491	4	5328319	11		1	0		2	6	10								wzi177	KL125 (KL114)	Aac3-IIa*			ParC-80I;GyrA-83I;GyrA-87Y			CatA2*;CatB4					AmpH*;OXA-1;TEM-105*	KPC-3;KPC-3	CTX-M-15		SHV-11
GCF_001022175	5810009	6	5262013	941		1	0		2	6	11								wzi25	KL25	AadA1-pm*?;Aac6-Ib*;AadA1-pm*?;Aac6-Ib*;AadB			Qnr-A1					SulI;SulI			AmpH*;TEM-105*;TEM-150*;OXA-9;TEM-150*;OXA-9	KPC-2	SHV-105*			SHV-107*
GCF_001022235	5620516	5	5402147	258		1	0	1	2	7	15	ybt 9; ICEKp3	198						wzi154	KL107	Aph4-Ia;AadA1-pm*?;AadA2;Aac3-Iva?;AadA1-pm*?;Aac6-Ib*			ParC-80I;GyrA-83I;GyrA-87G			CmlA1*		SulIII			AmpH*;TEM-150*;OXA-9	KPC-3;KPC-3	SHV-12		SHV-11
GCF_001030795	5866388	10	3529974	258		1	0	3	2	9	17	ybt 17; ICEKp10	251	clb 3	62-1LV				wzi154	KL107	AadA2;Aph3-Ia*;StrB;StrA*;AadA1-pm*?;Aac6-Ib*;Aac6-Ib			ParC-80I;GyrA-83I		MphA	CatA1*		SulI;SulII		DfrA14	AmpH*;TEM-150*;OXA-9	KPC-3	SHV-12		SHV-11
GCF_001030825	5864026	8	2974767	258		1	0	3	2	9	17	ybt 17; ICEKp10	251	clb 3	62-1LV				wzi154	KL107	Aac6-Ib;AadA2;Aph3-Ia*;StrB;StrA*;AadA1-pm*?;Aac6-Ib*			ParC-80I;GyrA-83I		MphA	CatA1*		SulI;SulII		DfrA14	AmpH*;TEM-150*;OXA-9	KPC-3	SHV-12*		SHV-11
GCF_001030835	5891931	11	3536975	258		1	0	3	2	6	15	ybt 17; ICEKp10	251	clb 3	62-1LV				wzi154	KL107	AadA2;StrB;StrA*?;StrB;StrA*;AadA1-pm*?;Aac6-Ib			ParC-80I;GyrA-83I					SulI;SulII;SulII		DfrA14	AmpH*;TEM-150*;OXA-9	KPC-3	SHV-12
GCF_001030845	5867503	13	956679	258		1	0	3	2	6	13	ybt 17; ICEKp10	251	clb 3	62-1LV				wzi154	KL107	Aph3-Ia*;StrB;StrA*;AadA2;AadA1-pm*?;Aac6-Ib			ParC-80I;GyrA-83I		MphA			SulI;SulII			AmpH*;TEM-150*;OXA-9	KPC-3	SHV-12*
GCF_001030875	5812809	5	5479219	258		1	0	3	2	9	16	ybt 17; ICEKp10	251	clb 3	62-1LV				wzi154	KL107	AadA2;Aph3-Ia*;StrB;StrA*;AadA1-pm*?;Aac6-Ib			ParC-80I;GyrA-83I		MphA	CatA1*		SulI;SulII		DfrA14	AmpH*;TEM-150*;OXA-9	KPC-3	SHV-12		SHV-11
GCF_001030905	5912405	11	2044251	258		1	0	3	2	8	20	ybt 17; ICEKp10	256	clb 3	62-1LV				wzi154	KL107	Aac6-Ib;AadA2;Aph3-Ia*;StrB;StrA*;AadA1-pm*?;AadA1-pm*?;Aac6-Ib;Aac6-Ib*;Aac6-Ib;Aac6-Ib			ParC-80I;GyrA-83I		MphA	CatA1*		SulI;SulII		DfrA14	AmpH*;TEM-150*;OXA-9	KPC-3			SHV-11*
GCF_001030915	5911295	8	3269260	258		1	0	3	2	8	17	ybt 17; ICEKp10	240	clb 3	62-1LV				wzi154	KL107	Aph3-Ia*;StrB;Aph3-Ia*;StrA*;AadA1-pm*?;Aac6-Ib;AadA2			ParC-80I;GyrA-83I		MphA	CatA1*		SulII;SulI		DfrA14;DfrA12	AmpH*;TEM-150*;OXA-9	KPC-3			SHV-11
GCF_001030935	5814756	9	5024275	258		1	0	3	2	9	17	ybt 17; ICEKp10	251	clb 3	62-1LV				wzi154	KL107	Aph3-Ia*;AadA2;Aph3-Ia*;StrB;StrA*;AadA1-pm*?;Aac6-Ib*			ParC-80I;GyrA-83I		MphA	CatA1*		SulI;SulII		DfrA14	AmpH*;TEM-150*;OXA-9	KPC-3	SHV-12		SHV-11
GCF_001030945	5585013	4	3396581	258		1	0			4	7								wzi154	KL107	AadA2;Aac6-Ib;Aac6-Ib			ParC-80I;GyrA-83I					SulI			AmpH*;TEM-150*				SHV-11
GCF_001030985	5870525	5	3554395	258		1	0	3	2	8	16	ybt 17; ICEKp10	251	clb 3	62-1LV				wzi154	KL107	Aac6-Ib*;AadA2;StrB;Aph3-Ia*;StrA*;AadA1-pm*?;Aac6-Ib			ParC-80I;GyrA-83I		MphA	CatA1*		SulI;SulII		DfrA14	AmpH*;TEM-150*;OXA-9	KPC-3			SHV-11*
GCF_001030995	5589429	17	4740897	11		0	0		1	6	13								wzi177	KL125 (KL114)	Aac3-IIa*;Aac3-IIa*;AadA1-pm*?;Aac6-Ib			ParC-80I;GyrA-83I;GyrA-87Y		MphA	CatB4?			TetA;TetR		AmpH*;TEM-150*;OXA-9;OXA-1		CTX-M-15;SHV-12
GCF_001031015	5850421	10	3021012	258		1	0	3	2	8	16	ybt 17; ICEKp10	251	clb 3	62-1LV				wzi154	KL107	AadA2;Aac6-Ib;StrB;StrA*;AadA1-pm*?;Aac6-Ib*;Aph3-Ia*			ParC-80I;GyrA-83I		MphA	CatA1*		SulI;SulII		DfrA14	AmpH*;TEM-150*;OXA-9	KPC-3			SHV-11*
GCF_001031025	5739259	14	1267964	258		1	0	3	2	10	17	ybt 17; ICEKp10	251	clb 3	62-2LV				wzi154	KL107	AadA2;Aph3-Ia*;StrB;StrA*;AadA1-pm*?;Aac6-Ib			ParC-80I;GyrA-83I		MphA	CatA1*		SulI;SulII		DfrA14	AmpH*;TEM-150*;OXA-9	KPC-3	SHV-12*		SHV-11*	SHV-107*
GCF_001031065	5874055	5	5494656	258		1	0	3	2	9	18	ybt 17; ICEKp10	251	clb 3	62-1LV				wzi154	KL107	AadA2;Aac6-Ib;Aph3-Ia*;StrB;StrA*;AadA1-pm*?			ParC-80I;GyrA-83I		MphA;MphA	CatA1*;CatA1*		SulI;SulII		DfrA14	AmpH*;TEM-150*;OXA-9	KPC-3			SHV-11	SHV-107*
GCF_001031075	5870684	9	3592103	258		1	0	3	2	8	15	ybt 17; ICEKp10	257	clb 3	62-1LV				wzi154	KL107	StrB;StrA*;AadA1-pm*?;Aac6-Ib;AadA2;Aph3-Ia*			ParC-80I;GyrA-83I		MphA	CatA1*		SulII;SulI		DfrA14	TEM-150*;TEM-150*;TEM-150*;OXA-9;AmpH*	KPC-3	SHV-12
GCF_001031095	5917684	5	5570815	258		1	0	3	2	8	14	ybt 17; ICEKp10	258	clb 3	62-1LV				wzi154	KL107	AadA2;StrB;Aph3-Ia*;StrA*;Aac6-Ib			ParC-80I;GyrA-83I		MphA	CatA1*		SulI;SulII		DfrA14	AmpH*;TEM-150*	KPC-3			SHV-11
GCF_001031105	5770702	9	2918083	258		1	0	3	2	9	18	ybt 17; ICEKp10	251	clb 3	62-1LV				wzi154	KL107	Aph3-Ia*;Aac6-Ib;AadA1-pm*?;AadA1-pm*?;Aac6-Ib*;Aac6-Ib*;StrB;StrA*			ParC-80I;GyrA-83I		MphA	CatA1*		SulI;SulII		DfrA14	AmpH*;TEM-150*;OXA-9;OXA-9	KPC-3	SHV-12		SHV-11
GCF_001031145	5721219	11	1351805	258		1	0	3	2	9	17	ybt 17; ICEKp10	251	clb 3	62-1LV				wzi154	KL107	AadA2;Aac6-Ib*;Aph3-Ia*;AadA1-pm*?;Aac6-Ib;StrB;StrA*			ParC-80I;GyrA-83I		MphA	CatA1*		SulI;SulII		DfrA14	AmpH*;OXA-9;TEM-150*	KPC-3	SHV-12		SHV-11
GCF_001031155	5810073	7	3427985	258		1	0	3	2	9	18	ybt 17; ICEKp10	251	clb 3	62-1LV				wzi154	KL107	Aac6-Ib;AadA2;Aph3-Ia*;StrB;StrA*;AadA1-pm*?;Aac6-Ib*			ParC-80I;GyrA-83I		MphA	CatA1*		SulI;SulII		DfrA14	AmpH*;TEM-150*;OXA-9	KPC-3;KPC-3	SHV-12*		SHV-11*
GCF_001031175	5686533	5	4703453	258		1	0		2	8	18								wzi154	KL107	AadA2;Aac6-Ib;Aph3-Ia*;StrB;StrA*;AadA1-pm*?;Aac6-Ib			ParC-80I;GyrA-83I		MphA	CatA1*		SulI;SulII		DfrA14	AmpH*;TEM-150*;OXA-9	KPC-3;KPC-3	SHV-12;SHV-12
GCF_001031185	5825388	5	5283954	258		1	0	3	2	9	15	ybt 17; ICEKp10	262	clb 3	62-1LV				wzi154	KL107	Aac6-Ib;StrB;Aph3-Ia*;StrA*;AadA1-pm*?;Aac6-Ib			ParC-80I;GyrA-83I		MphA	CatA1*		SulII		DfrA14	AmpH*;TEM-150*;OXA-9	KPC-3	SHV-12		SHV-11
GCF_001031225	5858674	6	5568344	258		1	0	3	2	7	14	ybt 17; ICEKp10	251	clb 3	62-1LV				wzi154	KL107	AadA2;StrB;Aph3-Ia*;StrA*;AadA1-pm*?;Aac6-Ib			ParC-80I;GyrA-83I		MphA	CatA1*		SulI;SulII		DfrA14	AmpH*;TEM-150*;OXA-9	KPC-3
GCF_001031235	5836506	10	1974913	258		1	0	3	2	9	18	ybt 17; ICEKp10	251	clb 3	62-1LV				wzi154	KL107	Aac6-Ib;StrB;StrA*;AadA2*;AadA1-pm*?;Aac6-Ib*;Aph3-Ia*			ParC-80I;GyrA-83I		MphA	CatA1*		SulI;SulII		DfrA12;DfrA14	AmpH*;TEM-150*;OXA-9	KPC-3	SHV-12*		SHV-11*
GCF_001031245	5499487	12	2869514	432		1	1		1	7	10								wzi149	KL62	StrB;StrA*			Qnr-S1					SulII;SulI	TetA;TetR	DfrA1	AmpH*;TEM-105*		CTX-M-14		SHV-60
GCF_001031265	5936627	9	4830577	258		1	0	3	2	9	22	ybt 17; ICEKp10	251	clb 3	62-1LV				wzi154	KL107	Aac6-Ib;Aph3-Ia*;AadA2;Aac6-Ib?;StrB;StrA*;AadA1-pm*?;Aac6-Ib*			ParC-80I;GyrA-83I		MphA	CatA1*		SulI;SulII		DfrA12;DfrA14	AmpH*;TEM-150*;OXA-9	KPC-3;KPC-3;KPC-3;KPC-3	SHV-12		SHV-11
GCF_001031305	5976846	8	5577907	258		1	0	3	2	9	16	ybt 17; ICEKp10	251	clb 3	62-1LV				wzi154	KL107	AadA2;StrB;Aph3-Ia*;StrA*;AadA1-pm*?;Aac6-Ib			ParC-80I;GyrA-83I		MphA	CatA1*		SulI;SulII		DfrA14	AmpH*;TEM-150*;OXA-9	KPC-3?	SHV-12		SHV-11
GCF_001031315	5848630	15	1440716	258		1	0	3	2	9	17	ybt 17; ICEKp10	251	clb 3	62-1LV				wzi154	KL107	AadA2;Aph3-Ia*;StrB;StrA*;AadA1-pm*?;Aac6-Ib			ParC-80I;GyrA-83I		MphA	CatA1*		SulI;SulII		DfrA14	AmpH*;TEM-150*;OXA-9	KPC-3;KPC-3	SHV-12?			SHV-107*
GCF_001031325	5348955	4	5276457	15		1	1		1	7	15								wzi118	KL146	Aac3-IId*;AadA16*;StrB*;StrA*			qnrB17*;ParC-80I;GyrA-83F;GyrA-87A				Arr3	SulI;SulI;SulII	TetD	DfrA27	AmpH*;TEM-105*		SHV-106*
GCF_001031345	5869452	12	1439562	258		1	0	3	2	8	15	ybt 17; ICEKp10	251	clb 3	62-1LV				wzi154	KL107	AadA2;StrB;StrA*;AadA1-pm*?;Aac6-Ib			ParC-80I;GyrA-83I			CatA1*		SulI;SulII		DfrA14;DfrA14	AmpH*;TEM-150*;OXA-9	KPC-3	SHV-12*		SHV-11
GCF_001031385	5759324	8	5332620	258		1	0		2	9	21								wzi154	KL107	Aph3-Ia*;Aph3-Ia*;AadA2;Aac6-Ib*;Aph3-Ia*;StrB;StrA*;AadA1-pm*?;Aac6-Ib			ParC-80I;GyrA-83I		MphA	CatA1*		SulI;SulII		DfrA14	AmpH*;TEM-150*;OXA-9	KPC-3;KPC-3	SHV-12?		SHV-11;SHV-11*
GCF_001031395	5848223	7	3534150	258		1	0	3	2	8	15	ybt 17; ICEKp10	251	clb 3	62-1LV				wzi154	KL107	Aac6-Ib;AadA2;StrB;StrA*;AadA1-pm*?;Aac6-Ib*			ParC-80I;GyrA-83I			CatA1*		SulI;SulII		DfrA14	AmpH*;TEM-150*;OXA-9	KPC-3	SHV-12		SHV-11
GCF_001031405	5893745	6	4833193	258		1	0	3	2	8	14	ybt 17; ICEKp10	240-2LV	clb unknown	unknown				wzi154	KL107	AadA2;Aac6-Ib;StrB;StrA*;Aph3-Ia*			ParC-80I;GyrA-83I		MphA	CatA1*		SulI;SulII		DfrA14	AmpH*;TEM-150*;OXA-9	KPC-3			SHV-11
GCF_001031415	5896200	13	1557251	258		1	0	3	2	8	17	ybt 17; ICEKp10	251	clb 3	62-1LV				wzi154	KL107	Aph3-Ia*;AadA2*;StrB;Aph3-Ia*;StrA*;AadA1-pm*?;Aac6-Ib			ParC-80I;GyrA-83I		MphA	CatA1*		SulI;SulII		DfrA12;DfrA14	AmpH*;TEM-150*;OXA-9	KPC-3	SHV-12*
GCF_001031465	5914114	7	3540150	258		1	0	3	2	9	16	ybt 17; ICEKp10	251	clb 3	62-1LV				wzi154	KL107	AadA2;StrB;StrA*;Aac6-Ib;Aph3-Ia*;AadA1-pm*?			ParC-80I;GyrA-83I		MphA	CatA1*		SulI;SulII		DfrA14	AmpH*;OXA-9	KPC-3	SHV-12		SHV-11*
GCF_001031475	5634040	2	5389712	405		1	1		1	7	11								wzi424	KL151	Aac3-IIa*;StrB;StrA*			QnrB1?;GyrA-83Y			CatB4		SulII	TetA;TetR	DfrA14	AmpH*;SHV-76*;TEM-105*;OXA-1		CTX-M-15
GCF_001031485	5810536	5	3483395	258		1	0	3	2	9	15	ybt 17; ICEKp10	241	clb 3	62-2LV	iucABC	iroN		wzi154	KL107	AadA2;Aac6-Ib*;StrB;StrA*;AadA1-pm*?			ParC-80I;GyrA-83I			CatA1*		SulI;SulII	TetB*	DfrA14	AmpH*;TEM-105*;TEM-150*;OXA-9	KPC-3	SHV-12		SHV-11
GCF_001031515	5793090	12	5351805	258		1	0		2	7	14								wzi154	KL107	Aph3-Ia*;AadA1-pm*?;Aac6-Ib;AadA2;StrB;StrA*			ParC-80I;GyrA-83I		MphA	CatA1*		SulI;SulII		DfrA14	AmpH*;TEM-150*;OXA-9	KPC-3
GCF_001031545	5958392	7	3534379	258		1	0	3	2	9	15	ybt 17; ICEKp10	242	clb 3	62-1LV				wzi154	KL107	AadA2*;Aph3-Ia*;StrB;StrA*;Aac6-Ib*			ParC-80I;GyrA-83I		MphA	CatA1*		SulI;SulII		DfrA14	AmpH*;OXA-9	KPC-3	SHV-12		SHV-11
GCF_001031555	5735740	7	4916296	258		1	0	3	2	9	16	ybt 17; ICEKp10	251	clb 3	62-1LV				wzi154	KL107	AadA2;Aph3-Ia*;StrB;StrA*;AadA1-pm*?;Aac6-Ib			ParC-80I;GyrA-83I		MphA	CatA1*		SulI;SulII		DfrA14	AmpH*;TEM-150*;OXA-9	KPC-3	SHV-12		SHV-11
GCF_001031565	5755890	8	4776830	258		1	0	3	2	9	17	ybt 17; ICEKp10	251	clb 3	62-1LV				wzi154	KL107	AadA2;Aac6-Ib;Aph3-Ia*;Aph3-Ia*;StrB;StrA*;AadA1-pm*?			ParC-80I;GyrA-83I		MphA	CatA1*		SulI;SulII		DfrA14	AmpH*;TEM-150*;OXA-9	KPC-3	SHV-12*		SHV-11*
GCF_001031595	5847194	16	1441989	258		1	0	3	2	7	14	ybt 17; ICEKp10	251	clb 3	62-1LV				wzi154	KL107	AadA2;Aac6-Ib*;StrB;StrA*;AadA1-pm*?;Aac6-Ib			ParC-80I;GyrA-83I			CatA1*		SulI;SulII		DfrA14	AmpH*;TEM-150*;OXA-9	KPC-3	SHV-13*
GCF_001031625	5668344	13	3002766	258		1	0		2	9	19								wzi154	KL107	AadA2;Aac6-Ib;Aph3-Ia*;AadA1-pm*?;Aac6-Ib;StrB;StrA*			ParC-80I;GyrA-83I		MphA	CatA1*		SulI;SulII		DfrA14;DfrA14	AmpH*;OXA-9;TEM-150*	KPC-3	SHV-12*;SHV-12		SHV-11
GCF_001031635	5872050	13	2034857	258		1	0	3	2	8	17	ybt 17; ICEKp10	251	clb 3	62-1LV				wzi154	KL107	Aac6-Ib;Aph3-Ia*;AadA2;StrB;StrA*;AadA1-pm*?;Aac6-Ib			ParC-80I;GyrA-83I		MphA	CatA1*		SulI;SulII		DfrA14;DfrA12	AmpH*;TEM-150*;TEM-150*;TEM-150*;OXA-9	KPC-3			SHV-11
GCF_001031645	5735790	5	4669153	258		1	0	3	2	8	15	ybt 17; ICEKp10	251	clb 3	62-1LV				wzi154	KL107	AadA2;StrB;Aph3-Ia*;StrA*;AadA1-pm*?;Aac6-Ib			ParC-80I;GyrA-83I		MphA	CatA1*		SulI;SulII		DfrA14	AmpH*;TEM-150*;OXA-9?	KPC-3	SHV-12
GCF_001031675	5883276	6	5536631	258		1	0	3	2	9	22	ybt 17; ICEKp10	251	clb 3	62-1LV				wzi154	KL107	Aph3-Ia*;Aph3-Ia*;AadA2;AadA2*;Aac6-Ib;StrB;StrA*;AadA1-pm*?;Aac6-Ib*;Aac6-Ib			ParC-80I;GyrA-83I		MphA	CatA1*		SulI;SulI;SulII		DfrA12;DfrA14	AmpH*;TEM-150*;OXA-9	KPC-3	SHV-12*		SHV-11*
GCF_001031705	5846556	3	5569579	258		1	0	3	2	7	14	ybt 17; ICEKp10	251	clb 3	62-1LV				wzi154	KL107	AadA2;Aac6-Ib;StrB;StrA*;AadA1-pm*?;Aac6-Ib*			ParC-80I;GyrA-83I			CatA1*		SulI;SulII		DfrA14	AmpH*;TEM-150*;OXA-9	KPC-3			SHV-11
GCF_001031715	5860523	11	1718995	258		1	0	3	2	9	16	ybt 17; ICEKp10	251	clb 3	62-1LV				wzi154	KL107	Aph3-Ia*;AadA2;StrB;StrA*;AadA1-pm*?			ParC-80I;GyrA-83I		MphA	CatA1*		SulI;SulII		DfrA12;DfrA14	AmpH*;TEM-150*;OXA-9	KPC-3	SHV-12		SHV-11
GCF_001031725	5663672	6	4875182	258		1	0		2	8	13								wzi154	KL107	StrB;Aph3-Ia*;StrA*;AadA1-pm*?			ParC-80I;GyrA-83I		MphA	CatA1*		SulI;SulII		DfrA14	AmpH*;TEM-150*;OXA-9	KPC-3			SHV-11
GCF_001031745	5803470	12	3115959	258		1	0	3	2	6	12	ybt 17; ICEKp10	251	clb 3	62-1LV				wzi154	KL107	AadA2;StrB;StrA*;AadA1-pm*?;Aac6-Ib?			ParC-80I;GyrA-83I					SulI;SulII		DfrA14	AmpH*;TEM-150*;OXA-9	KPC-3	SHV-12*
GCF_001031785	5914089	4	5632746	258		1	0	3	2	7	14	ybt 17; ICEKp10	251	clb 3	62-1LV				wzi154	KL107	AadA2;Aph3-Ia*;StrB;StrA*;AadA1-pm*?;Aac6-Ib			ParC-80I;GyrA-83I		MphA			SulI;SulII		DfrA14	AmpH*;TEM-150*;OXA-9	KPC-3			SHV-11*
GCF_001031795	5573126	7	4142606	14		0	1			4	4								wzi16	KL16 (KL143)	AadA1-pm*?								SulI	TetD	DfrA1*	AmpH*
GCF_001031805	5904572	15	1438511	258		1	0	3	2	8	15	ybt 17; ICEKp10	251	clb 3	62-1LV				wzi154	KL107	AadA2;StrB;StrA*;AadA1-pm*?;Aac6-Ib;Aph3-Ia*			ParC-80I;GyrA-83I		MphA	CatA1*		SulI;SulII		DfrA14	AmpH*;OXA-9	KPC-3			SHV-11*
GCF_001031825	5730204	12	1441553	258		1	0	3	2	7	14	ybt 17; ICEKp10	297	clb 3	62-2LV				wzi154	KL107	StrB;StrA*;AadA2;AadA1-pm*?;Aac6-Ib;Aac6-Ib*			ParC-80I;GyrA-83I			CatA1*		SulI;SulII		DfrA14	AmpH*;OXA-9	KPC-3			SHV-11
GCF_001031865	5559730	6	4753393	258		1	0		2	7	13								wzi29	KL106	Aph4-Ia;AadA1-pm*?;AadA2;Aac3-Iva*?;Aac6-Ib;Aph3-Ia*			ParC-80I;GyrA-83I			CmlA1*		SulIII			AmpH*	KPC-2	SHV-12		SHV-11
GCF_001031875	5486359	12	762412	1411		1	0												wzi177	KL125 (KL114)												AmpH*
GCF_001031895	5287190	13	3255796	29		0	1	1	1	6	8	ybt 14; ICEKp5	151						wzi19	KL19				QnrB1?;GyrA-83F			CatB4			TetA;TetR	DfrA14	AmpH*;OXA-1		CTX-M-15		SHV-83
GCF_001031905	5872245	9	3417385	258		1	0	3	2	8	16	ybt 17; ICEKp10	251	clb 3	62-1LV				wzi154	KL107	Aph3-Ia*;AadA2;StrB;StrA*;AadA1-pm*?;Aac6-Ib			ParC-80I;GyrA-83I		MphA	CatA1*		SulI;SulII		DfrA12;DfrA14	AmpH*;TEM-150*;OXA-9	KPC-3	SHV-12
GCF_001031945	5866557	7	4801846	258		1	0	3	2	7	9	ybt 17; ICEKp10	251	clb 3	62-1LV				wzi154	KL107	AadA2;Aac6-Ib			ParC-80I;GyrA-83I					SulI		DfrA14	AmpH*	KPC-3	SHV-12		SHV-11
GCF_001031955	5870964	7	3544396	258		1	0	3	2	8	15	ybt 17; ICEKp10	251	clb 3	62-1LV				wzi154	KL107	Aac6-Ib;AadA2;StrB;StrA*;AadA1-pm*?;Aac6-Ib*			ParC-80I;GyrA-83I			CatA1*		SulI;SulII		DfrA14	AmpH*;TEM-150*;OXA-9	KPC-3	SHV-12		SHV-11
GCF_001031965	5680180	4	3193236	258		1	0	3	2	6	14	ybt 17; ICEKp10	241	clb 3	62-2LV				wzi154	KL107	StrB;StrA*;AadA2;AadA1-pm*?;Aac6-Ib;Aac6-Ib*;AadA2			ParC-80I;GyrA-83I					SulII;SulI		DfrA14	TEM-150*;TEM-150*;OXA-9;AmpH*	KPC-3			SHV-11*
GCF_001031995	5530657	6	5157154	258	GD	1	0		2	5	7								wzi29	KL106	AadA2;Aac6-Ib			ParC-80I;GyrA-83I					SulI			AmpH*;OXA-9*	KPC-2			SHV-11
GCF_001032025	5866160	14	1443438	258		1	0	3	2	9	19	ybt 17; ICEKp10	259	clb 3	62-1LV				wzi154	KL107	AadA2;Aac6-Ib;Aph3-Ia*;StrB;StrA*;AadA1-pm*?;Aac6-Ib*			ParC-80I;GyrA-83I		MphA	CatA1*		SulI;SulII		DfrA14	AmpH*;TEM-150*;OXA-9	KPC-3;KPC-3;KPC-3	SHV-12*		SHV-11*
GCF_001032035	5906443	7	3548656	258		1	0	3	2	8	15	ybt 17; ICEKp10	251	clb 3	62-1LV				wzi154	KL107	AadA1-pm*?;Aac6-Ib;AadA2;Aph3-Ia*;StrB;StrA*			ParC-80I;GyrA-83I		MphA	CatA1*		SulI;SulII		DfrA14	TEM-150*;OXA-9;AmpH*;TEM-150*	KPC-3	SHV-12
GCF_001032045	5886883	11	3216890	258		1	0	3	2	7	13	ybt 17; ICEKp10	251	clb 3	62-2LV				wzi154	KL107	AadA2;StrB;StrA*;AadA1-pm*?;Aac6-Ib			ParC-80I;GyrA-83I			CatA1*		SulI;SulII		DfrA14	AmpH*;TEM-150*;OXA-9	KPC-3	SHV-12
GCF_001032075	5686145	7	3019336	258		1	0	3	2	8	15	ybt 17; ICEKp10	251	clb 3	62-1LV				wzi154	KL107	AadA2;StrB;StrA*;AadA1-pm*?;Aac6-Ib;Aph3-Ia*			ParC-80I;GyrA-83I		MphA	CatA1*		SulI;SulII		DfrA14	AmpH*;TEM-150*;OXA-9	KPC-3	SHV-12
GCF_001032105	5826763	15	1457787	258		1	0	3	2	7	12	ybt 17; ICEKp10	251	clb 3	62-1LV				wzi154	KL107	AadA2;StrB;StrA*;AadA1-pm*?			ParC-80I;GyrA-83I			CatA1*		SulI;SulII		DfrA14	AmpH*;TEM-150*;OXA-9	KPC-3	SHV-12
GCF_001032115	5882761	12	3203499	258		1	0	3	2	6	13	ybt 17; ICEKp10	251	clb 3	62-1LV				wzi154	KL107	AadA2;Aac6-Ib*;StrB;StrA*;AadA1-pm*?;Aac6-Ib			ParC-80I;GyrA-83I					SulI;SulII		DfrA14	AmpH*;TEM-150*;OXA-9	KPC-3	SHV-13*
GCF_001032125	5700394	13	1222868	158		1	1		1	1	1								wzi322	KL62												AmpH*		SHV-106*
GCF_001032145	5648299	17	1339900	258		1	0	3	2	8	13	ybt 17; ICEKp10	251	clb 3	62-1LV				wzi154	KL107	AadA1-pm*?;Aac6-Ib;Aph3-Ia*;StrB;StrA*			ParC-80I;GyrA-83I		MphA	CatA1*		SulII		DfrA14	AmpH*;OXA-9;TEM-150*	KPC-3	SHV-12
GCF_001032185	5433574	13	3052878	29		0	1		1	8	13								wzi19	KL19	Aac3-IIa*;StrB;StrA*			QnrB1?;ParC-80I;GyrA-83F			CatB4		SulII	TetA*;TetR	DfrA14	AmpH*;OXA-1;TEM-105*		CTX-M-15		SHV-83
GCF_001032195	5924443	13	3147520	258		1	0	3	2	7	11	ybt 17; ICEKp10	251	clb 3	62-1LV				wzi154	KL107	StrB;StrA*;Aph3-Ia*			ParC-80I;GyrA-83I		MphA			SulI;SulII		DfrA14	AmpH*;TEM-150*;OXA-9	KPC-3	SHV-12
GCF_001032205	5330318	4	3678827	-		1	1		2	1	1								wzi3	KL3												SHV-132*;AmpH*	KPC-3
GCF_001032225	5882730	6	3543958	258		0	0	3	2	9	18	ybt 17; ICEKp10	251	clb 3	62-1LV				wzi154	KL107	Aac6-Ib*;Aph3-Ia*;AadA2;StrB;Aph3-Ia*;StrA*;AadA1-pm*?;Aac6-Ib			ParC-80I;GyrA-83I		MphA	CatA1*		SulI;SulII		DfrA14	AmpH*;TEM-150*;OXA-9	KPC-3	SHV-12		SHV-11
GCF_001032265	5906860	6	3948763	258		1	0	3	2	8	11	ybt 17; ICEKp10	251	clb 3	62-1LV				wzi154	KL107	StrB;StrA*;AadA1-pm*?			ParC-80I;GyrA-83I		MphA	CatA1*		SulII		DfrA14	AmpH*;OXA-9	KPC-3	SHV-12
GCF_001032275	5924305	12	3228857	258		1	0	3	2	8	18	ybt 17; ICEKp10	251	clb 3	62-1LV				wzi154	KL107	AadA2;Aac6-Ib;StrB;StrA*;AadA1-pm*?;Aac6-Ib*			ParC-80I;GyrA-83I					SulI;SulII	TetA;TetA;TetR;TetR	DfrA14	AmpH*;TEM-150*;OXA-9	KPC-3	SHV-12		SHV-11
GCF_001032285	5892438	8	3528725	258		1	0	3	2	8	12	ybt 17; ICEKp10	251	clb 3	62-2LV				wzi154	KL107	AadA2;StrB;StrA*			ParC-80I;GyrA-83I			CatA1*		SulI;SulII		DfrA14	AmpH*;TEM-150*;OXA-9	KPC-3	SHV-12		SHV-11
GCF_001032305	5884935	8	3539673	258		1	0	3	2	6	12	ybt 17; ICEKp10	251	clb 3	62-2LV				wzi154	KL107	AadA2;StrB;StrA*;AadA1-pm*?;Aac6-Ib			ParC-80I;GyrA-83I					SulI;SulII		DfrA14	AmpH*;TEM-150*;OXA-9	KPC-3	SHV-12
GCF_001032345	5868790	8	5531590	258		1	0	3	2	8	14	ybt 17; ICEKp10	251	clb 3	62-1LV				wzi154	KL107	AadA2;Aph3-Ia*;StrB;StrA*;Aac6-Ib			ParC-80I;GyrA-83I		MphA	CatA1*		SulI;SulII		DfrA14	AmpH*;TEM-150*	KPC-3			SHV-11*
GCF_001032355	5861821	10	5449189	258		1	0	3	2	8	17	ybt 17; ICEKp10	243	clb 3	62-1LV				wzi154	KL107	Aph3-Ia*;AadA2;Aac6-Ib;Aph3-Ia*;Aph3-Ia*;StrB;StrA*;AadA1-pm*?			ParC-80I;GyrA-83I		MphA	CatA1*		SulI;SulII		DfrA14	AmpH*;TEM-150*;OXA-9	KPC-3	SHV-13*
GCF_001032365	5858756	12	3478966	258		1	0	3	2	8	15	ybt 17; ICEKp10	251	clb 3	62-1LV				wzi154	KL107	AadA2;Aph3-Ia*;StrB;StrA*;AadA1-pm*?;Aac6-Ib			ParC-80I;GyrA-83I		MphA	CatA1*		SulI;SulII		DfrA14	AmpH*;TEM-150*;TEM-150*;OXA-9	KPC-3	SHV-12*
GCF_001032375	5938168	13	1551456	258		1	0	3	2	7	13	ybt 17; ICEKp10	251	clb 3	62-2LV				wzi154	KL107	AadA2;StrB;StrA*;AadA1-pm*?;Aac6-Ib			ParC-80I;GyrA-83I			CatA1*		SulI;SulII		DfrA14	AmpH*;TEM-150*;OXA-9	KPC-3	SHV-12
GCF_001032425	5539306	8	3335900	-		1	1	1				ybt 4; plasmid	37						wzi13	KL13												AmpH*;SHV-33
GCF_001032435	5792846	10	1435414	258		1	0	3	2	9	17	ybt 17; ICEKp10	251	clb 3	62-1LV				wzi154	KL107	AadA2?;StrB;Aph3-Ia*;StrA*;AadA1-pm*?;Aac6-Ib			ParC-80I;GyrA-83I		MphA	CatA1*		SulI;SulII		DfrA14;DfrA14	AmpH*;TEM-150*;OXA-9	KPC-3	SHV-12		SHV-11
GCF_001032445	5828944	10	1517262	258		1	0	3	2	8	15	ybt 17; ICEKp10	251	clb 3	62-1LV				wzi154	KL107	Aac6-Ib;AadA2;StrB;StrA*;AadA1-pm*?;Aac6-Ib*			ParC-80I;GyrA-83I			CatA1*		SulI;SulII		DfrA14	AmpH*;TEM-150*;OXA-9	KPC-3	SHV-12*		SHV-11*
GCF_001032455	5806254	6	5024380	258		1	0	3	2	8	15	ybt 17; ICEKp10	244	clb 3	62-1LV				wzi154	KL107	AadA2;Aph3-Ia*;StrB;StrA*;AadA1-pm*?;Aac6-Ib			ParC-80I;GyrA-83I		MphA	CatA1*		SulI;SulII		DfrA14	AmpH*;TEM-150*;OXA-9	KPC-3			SHV-11
GCF_001032505	5896922	12	1301999	258		1	0	3	2	6	15	ybt 17; ICEKp10	251	clb 3	62-1LV				wzi154	KL107	Aac6-Ib;AadA2;StrB;StrA*;AadA1-pm*?;Aac6-Ib;Aac6-Ib;Aac6-Ib			ParC-80I;GyrA-83I					SulI;SulII		DfrA14	AmpH*;TEM-150*;OXA-9	KPC-3			SHV-11*
GCF_001032525	5862898	10	3481087	258		1	0	3	2	9	15	ybt 17; ICEKp10	251	clb 3	62-1LV				wzi154	KL107	AadA2;Aac6-Ib;Aph3-Ia*;StrB;StrA*			ParC-80I;GyrA-83I		MphA	CatA1*		SulI;SulII		DfrA14	AmpH*;TEM-150*	KPC-3	SHV-12		SHV-11
GCF_001032535	5881140	12	3286321	258		1	0	3	2	9	18	ybt 17; ICEKp10	251	clb 3	62-1LV				wzi154	KL107	AadA2;Aac6-Ib;Aph3-Ia*;Aph3-Ia*;StrB;StrA*;AadA1-pm*?;Aac6-Ib			ParC-80I;GyrA-83I		MphA	CatA1*		SulI;SulII		DfrA14	AmpH*;TEM-150*;OXA-9	KPC-3	SHV-12		SHV-11
GCF_001032545	5915952	12	3496172	258		1	0	3	2	8	17	ybt 17; ICEKp10	257	clb 3	62-1LV				wzi154	KL107	AadA2;Aac6-Ib;Aph3-Ia*;StrB;StrA*;AadA1-pm*?;Aac6-Ib*			ParC-80I;GyrA-83I		MphA	CatA1*		SulI;SulII		DfrA14	AmpH*;TEM-150*;OXA-9	KPC-3;KPC-3			SHV-11
GCF_001032585	5683889	7	3835835	258		1	0	3	2	9	17	ybt 17; ICEKp10	251	clb 3	62-1LV				wzi154	KL107	AadA2;Aac6-Ib;StrB;StrA*;AadA1-pm*?;Aac6-Ib*;Aph3-Ia*			ParC-80I;GyrA-83I		MphA	CatA1*		SulI;SulII		DfrA14	AmpH*;TEM-150*;OXA-9	KPC-3	SHV-12		SHV-11
GCF_001032605	5704799	8	2115353	258		1	0	3	2	8	15	ybt 17; ICEKp10	251	clb 3	62-2LV				wzi154	KL107	AadA2;Aph3-Ia*;StrB;StrA*;AadA1-pm*?;Aac6-Ib			ParC-80I;GyrA-83I		MphA	CatA1*		SulI;SulII		DfrA14	AmpH*;TEM-150*;OXA-9	KPC-3	SHV-12
GCF_001032615	5611102	10	2815189	258		1	0	3	2	7	13	ybt 17; ICEKp10	251-1LV	clb 3	62-2LV				wzi154	KL107	Aac6-Ib;StrB;StrA*;AadA1-pm*?;Aac6-Ib*;Aac6-Ib*			ParC-80I;GyrA-83I					SulII		DfrA14	AmpH*;TEM-150*;OXA-9	KPC-3	SHV-12		SHV-11
GCF_001032625	5874097	8	2050690	258		1	0	3	2	8	15	ybt 17; ICEKp10	251	clb 3	62-1LV				wzi154	KL107	AadA2;StrB;Aph3-Ia*;StrA*;AadA1-pm*?;Aac6-Ib			ParC-80I;GyrA-83I		MphA	CatA1*		SulI;SulII		DfrA14	AmpH*;TEM-150*;OXA-9	KPC-3	SHV-12
GCF_001032665	5831986	10	1457724	258		1	0	3	2	9	14	ybt 17; ICEKp10	251	clb 3	62-1LV				wzi154	KL107	Aac6-Ib;StrB;Aph3-Ia*;StrA*;AadA1-pm*?			ParC-80I;GyrA-83I		MphA	CatA1*		SulII		DfrA14	AmpH*;TEM-150*;OXA-9	KPC-3	SHV-12		SHV-11*
GCF_001032685	5622118	7	3798985	258		1	0		1	6	7								wzi29	KL106	Aac6-Ib			ParC-80I;GyrA-83I		MphA			SulI		DfrA12	AmpH*		SHV-12
GCF_001032695	5856469	14	1438674	258		1	0	3	2	8	15	ybt 17; ICEKp10	251	clb 3	62-1LV				wzi154	KL107	AadA2;Aph3-Ia*;StrB;StrA*;AadA1-pm*?;Aac6-Ib			ParC-80I;GyrA-83I		MphA	CatA1*		SulI;SulII		DfrA14	AmpH*;TEM-150*;OXA-9	KPC-3	SHV-12
GCF_001032705	5858294	11	1791895	258		1	0	3	2	8	15	ybt 17; ICEKp10	251	clb 3	62-1LV				wzi154	KL107	AadA2;StrB;Aph3-Ia*;StrA*;AadA1-pm*?;Aac6-Ib			ParC-80I;GyrA-83I		MphA	CatA1*		SulI;SulII		DfrA14	AmpH*;TEM-150*;OXA-9	KPC-3			SHV-11
GCF_001032765	5884986	9	3372914	258		1	0	3	2	8	18	ybt 17; ICEKp10	240	clb 3	62-1LV				wzi154	KL107	Aac6-Ib;Aac6-Ib;Aph3-Ia*;AadA2;StrB;StrA*;AadA1-pm*?;Aac6-Ib			ParC-80I;GyrA-83I		MphA	CatA1*		SulI;SulII		DfrA12;DfrA14	AmpH*;TEM-150*;OXA-9	KPC-3	SHV-12
GCF_001032775	5685492	8	4823252	-		1	1		2	3	3								wzi114	KL30 (KL2, KL8, KL111)				GyrA-83F							DfrA14	AmpH*;SHV-37	KPC-3
GCF_001032795	5845429	6	3533238	258		1	0	3	2	7	16	ybt 17; ICEKp10	251	clb 3	62-1LV				wzi154	KL107	StrB;StrA*;AadA1-pm*?;Aac6-Ib;Aph3-Ia*;Aph3-Ia*;AadA2			ParC-80I;GyrA-83I		MphA	CatA1*		SulII;SulI		DfrA14;DfrA12	AmpH*;TEM-150*;OXA-9	KPC-3
GCF_001032815	5405426	8	3248244	258		1	0		2	6	12								wzi154	KL107	StrB;StrA*;AadA1-pm*?;Aac6-Ib			ParC-80I;GyrA-83I					SulI;SulII		DfrA14	AmpH*;TEM-150*;OXA-9	KPC-3			SHV-11;SHV-11*
GCF_001032845	5808713	11	4558128	2121		1	1		2	2	2								wzi212	KL113										TetD		AmpH*;SHV-27	KPC-3
GCF_001032855	5658184	8	3369896	258		1	0		2	8	14								wzi154	KL107	AadA2*;Aac6-Ib;Aph3-Ia*;StrB;StrA*			ParC-80I;GyrA-83I		MphA	CatA1*		SulI;SulII		DfrA14	AmpH*;OXA-9	KPC-3			SHV-11
GCF_001032875	5571965	8	2965569	11		1	0		1	8	14								wzi177	KL125 (KL114)	Aac3-IIa*;AadA2*			ParC-80I;GyrA-83I;GyrA-87Y			CatA2*;CatB4		SulI	TetA?	DfrA12;DfrA14	AmpH*;OXA-1		CTX-M-15;SHV-12		SHV-11
GCF_001032895	5919957	10	1556252	258		1	0	3	2	9	22	ybt 17; ICEKp10	251	clb 3	62-1LV				wzi154	KL107	Aac6-Ib;AadA2;Aph3-Ia*;AadA2;AadA2*;Aac6-Ib*;StrB;StrA*;AadA1-pm*?			ParC-80I;GyrA-83I		MphA	CatA1*		SulI;SulI;SulI;SulII		DfrA12;DfrA14	AmpH*;TEM-150*;OXA-9	KPC-3	SHV-12*		SHV-11*
GCF_001032925	5954230	9	5080687	258		1	0	3	2	8	18	ybt 17; ICEKp10	251	clb 3	62-1LV				wzi154	KL107	AadA2;Aac6-Ib;Aph3-Ia*;StrB;StrA*;AadA1-pm*?			ParC-80I;GyrA-83I		MphA	CatA1*		SulI;SulII		DfrA14	AmpH*;TEM-150*;OXA-9	KPC-3;KPC-3;KPC-3;KPC-3			SHV-11
GCF_001032935	5576281	4	3624601	-		1	0		1	8	13								wzi177	KL125 (KL114)	Aac3-IIa*;AadA2*			ParC-80I;GyrA-83I;GyrA-87Y			CatA2*;CatB4		SulI	TetA?	DfrA14;DfrA12	OXA-1;AmpH*		CTX-M-15		SHV-11*
GCF_001032965	5911540	13	844384	258		1	0	3	2	9	17	ybt 17; ICEKp10	251	clb 3	62-1LV				wzi154	KL107	Aph3-Ia*;AadA2;StrB;StrA*;AadA1-pm*?;Aac6-Ib			ParC-80I;GyrA-83I		MphA	CatA1*		SulI;SulII		DfrA12;DfrA14	AmpH*;TEM-150*;OXA-9	KPC-3	SHV-12		SHV-11
GCF_001032975	5866023	5	4979166	258		1	0	3	2	8	14	ybt 17; ICEKp10	251	clb 3	62-1LV				wzi154	KL107	AadA2;StrB;Aph3-Ia*;StrA*;Aac6-Ib			ParC-80I;GyrA-83I		MphA	CatA1*		SulI;SulII		DfrA14	AmpH*;TEM-150*	KPC-3	SHV-12
GCF_001033005	5870629	7	3521366	258		1	0	3	2	7	14	ybt 17; ICEKp10	251	clb 3	62-1LV				wzi154	KL107	AadA2;Aph3-Ia*;StrB;StrA*;Aac6-Ib			ParC-80I;GyrA-83I		MphA;MphA	CatA1*		SulI;SulII		DfrA14	AmpH*;TEM-150*	KPC-3
GCF_001033015	5873355	9	1794384	258		1	0	3	2	8	14	ybt 17; ICEKp10	251	clb 3	62-1LV				wzi154	KL107	AadA2;StrB;Aph3-Ia*;StrA*;Aac6-Ib			ParC-80I;GyrA-83I		MphA	CatA1*		SulI;SulII		DfrA14	AmpH*;TEM-150*	KPC-3	SHV-12
GCF_001033045	5886927	12	1440955	258		1	0	3	2	9	19	ybt 17; ICEKp10	251	clb 3	62-1LV				wzi154	KL107	Aac6-Ib*;Aph3-Ia*;AadA2;AadA2*;StrB;StrA*;Aac6-Ib			ParC-80I;GyrA-83I		MphA	CatA1*		SulI;SulI;SulII		DfrA12;DfrA14	AmpH*;TEM-150*;OXA-9	KPC-3	SHV-12		SHV-11
GCF_001033055	5865576	8	3480421	258		1	0	3	2	8	14	ybt 17; ICEKp10	251	clb 3	62-1LV				wzi154	KL107	AadA2;StrB;Aph3-Ia*;StrA*;Aac6-Ib			ParC-80I;GyrA-83I		MphA	CatA1*		SulI;SulII		DfrA14	AmpH*;TEM-150*	KPC-3	SHV-12
GCF_001033085	5877113	4	5570251	258		1	0	3	2	9	15	ybt 17; ICEKp10	251	clb 3	62-1LV				wzi154	KL107	AadA2;StrB;Aph3-Ia*;StrA*;Aac6-Ib			ParC-80I;GyrA-83I		MphA	CatA1*		SulI;SulII		DfrA14	AmpH*;TEM-150*	KPC-3	SHV-12		SHV-11
GCF_001033095	5926118	13	1860273	258		1	0	3	2	9	18	ybt 17; ICEKp10	251	clb 3	62-1LV				wzi154	KL107	StrB;StrA*;AadA2;AadA1-pm*?;Aac6-Ib;Aph3-Ia*			ParC-80I;GyrA-83I		MphA	CatA1*		SulI;SulII		DfrA14	TEM-150*;AmpH*;TEM-150*;OXA-9	KPC-3;KPC-3;KPC-3	SHV-12		SHV-11
GCF_001033125	5708381	7	4331099	258		1	0	3	2	6	11	ybt 17; ICEKp10	251	clb 3	62-1LV				wzi154	KL107	AadA2;StrB;AadA1-pm*?;StrA*?			ParC-80I;GyrA-83I					SulI;SulII		DfrA14	AmpH*;OXA-9	KPC-3	SHV-12
GCF_001033135	5581807	8	3422617	258		1	0	3	2	6	11	ybt 17; ICEKp10	251	clb 3	62-1LV				wzi154	KL107	Aac6-Ib;StrB;StrA*;AadA1-pm*?;Aac6-Ib			ParC-80I;GyrA-83I					SulII		DfrA14	AmpH*;TEM-150*;OXA-9	KPC-3			SHV-11
GCF_001033165	5862802	9	3530008	258		1	0	3	2	9	18	ybt 17; ICEKp10	251	clb 3	62-1LV				wzi154	KL107	AadA2;StrB;Aph3-Ia*;StrA*;AadA1-pm*?;Aac6-Ib;Aac6-Ib*			ParC-80I;GyrA-83I		MphA	CatA1*		SulI;SulII		DfrA14;DfrA14	AmpH*;OXA-9	KPC-3	SHV-12*		SHV-11*
GCF_001033175	5917081	5	3530979	258		1	0	3	2	9	20	ybt 17; ICEKp10	251	clb 3	62-1LV				wzi154	KL107	Aph3-Ia*;AadA2;AadA2*;Aac6-Ib;Aac6-Ib;StrB;StrA*;AadA1-pm*?;Aac6-Ib			ParC-80I;GyrA-83I		MphA	CatA1*		SulI;SulII		DfrA12;DfrA14	AmpH*;TEM-150*;OXA-9	KPC-3	SHV-12		SHV-11
GCF_001033205	5677893	5	5439308	258		1	0	3	2	6	15	ybt 17; ICEKp10	251	clb 3	62-1LV				wzi154	KL107	AadA2;Aac6-Ib;Aac6-Ib;StrB;StrA*;AadA1-pm*?			ParC-80I;GyrA-83I					SulI;SulII		DfrA14	AmpH*;TEM-150*;OXA-9	KPC-3;KPC-3;KPC-3			SHV-11
GCF_001033215	5923277	8	2996943	258		1	0	3	2	8	24	ybt 17; ICEKp10	251	clb 3	62-1LV				wzi154	KL107	Aac6-Ib;Aph3-Ia*;Aph3-Ia*;Aph3-Ia*;AadA2;AadA2*;Aac6-Ib*;StrB;Aph3-Ia*;StrA*;AadA1-pm*?;Aac6-Ib;Aac6-Ib			ParC-80I;GyrA-83I		MphA	CatA1*		SulI;SulI;SulII		DfrA12;DfrA14	AmpH*;TEM-150*;OXA-9	KPC-3				SHV-107*
GCF_001033245	5598357	7	2988617	11		0	0		1	8	12								wzi177	KL125 (KL114)	AadA2*			ParC-80I;GyrA-83I;GyrA-87Y		MphA	CatA2*;CatB4		SulI	TetA;TetR	DfrA12	AmpH*;OXA-9;TEM-150*;OXA-1		SHV-12
GCF_001033255	5918388	9	3528100	258		1	0	3	2	9	20	ybt 17; ICEKp10	251	clb 3	62-1LV				wzi154	KL107	AadA2*;Aac6-Ib;Aac6-Ib*;StrB;StrA*;AadA2;Aph3-Ia*;Aph3-Ia*			ParC-80I;GyrA-83I		MphA	CatA1*		SulI;SulI;SulII		DfrA12;DfrA14	AmpH*;TEM-150*	KPC-3	SHV-12*		SHV-11*
GCF_001033285	5727499	8	4859566	258		1	0	3	2	9	16	ybt 17; ICEKp10	251	clb 3	62-1LV				wzi154	KL107	AadA2;Aph3-Ia*;StrB;StrA*;AadA1-pm*?;Aac6-Ib			ParC-80I;GyrA-83I		MphA	CatA1*		SulI;SulII		DfrA14	AmpH*;TEM-150*;OXA-9	KPC-3	SHV-12		SHV-11
GCF_001033295	5850815	8	3525909	258		1	0	3	2	9	16	ybt 17; ICEKp10	251	clb 3	62-1LV				wzi154	KL107	AadA2;Aph3-Ia*;StrB;StrA*;AadA1-pm*?;Aac6-Ib			ParC-80I;GyrA-83I		MphA	CatA1*		SulI;SulII		DfrA14	AmpH*;TEM-150*;OXA-9	KPC-3	SHV-12		SHV-11
GCF_001033305	5745120	16	847348	258		1	0		2	9	16								wzi154	KL107	AadA2;Aph3-Ia*;StrB;StrA*;AadA1-pm*?;Aac6-Ib*			ParC-80I;GyrA-83I		MphA	CatA1*		SulI;SulII		DfrA14	AmpH*;TEM-150*;OXA-9	KPC-3	SHV-12		SHV-11
GCF_001033335	5638196	4	3369353	258		1	0	3	2	6	13	ybt 17; ICEKp10	260	clb 3	62-1LV				wzi154	KL107	Aac6-Ib;AadA2;StrB;StrA*;AadA1-pm*?;Aac6-Ib			ParC-80I;GyrA-83I					SulI;SulII		DfrA14	AmpH*;TEM-150*;OXA-9	KPC-3			SHV-11
GCF_001033365	5844638	8	3537535	258		1	0	3	2	9	17	ybt 17; ICEKp10	251	clb 3	62-1LV				wzi154	KL107	AadA2;Aac6-Ib;StrB;StrA*;AadA1-pm*?;Aac6-Ib*;Aph3-Ia*			ParC-80I;GyrA-83I		MphA	CatA1*		SulI;SulII		DfrA14	AmpH*;TEM-150*;OXA-9	KPC-3	SHV-12		SHV-11
GCF_001033375	5840789	15	1438100	258		1	0	3	2	9	16	ybt 17; ICEKp10	251	clb 3	62-1LV				wzi154	KL107	AadA2;Aph3-Ia*;StrB;StrA*;AadA1-pm*?;Aac6-Ib			ParC-80I;GyrA-83I		MphA	CatA1*		SulI;SulII		DfrA14	AmpH*;TEM-150*;OXA-9	KPC-3	SHV-12		SHV-11
GCF_001033385	5801750	9	1969068	258		1	0	3	2	5	8	ybt 17; ICEKp10	251	clb 3	62-1LV				wzi154	KL107	AadA1-pm*?;Aac6-Ib			QnrB5*;ParC-80I;GyrA-83I								AmpH*;TEM-150*	KPC-3	SHV-12		SHV-11
GCF_001033415	5535596	10	4658983	16		1	1		2	9	14								wzi50	KL15 (KL17,KL51,KL52)	Aph3-Ia*;AadA2*			ParC-84K;GyrA-83F;GyrA-87N		MphA	CatB4		SulI*	TetA;TetR	DfrA12	AmpH*;SHV-145*;TEM-105*;OXA-1	KPC-3	CTX-M-15;SHV-12
GCF_001033445	5458345	5	4680334	25		1	1	2	1	2	2					iucABCD	iroBCDN	rmpA	wzi72	KL2				GyrA-83Y								AmpH*		SHV-40*
GCF_001033455	5849368	120	170875	-		0	0	1	1	8	15	ybt 10; ICEKp4	162						wzi24	KL24 (KL54,KL55)	Aac6-IIc			QnrB4;ParC-80I;GyrA-83F;GyrA-87A			FloR*;CmlA5	Arr2?	SulII	TetA;TetR;TetD	DfrA14	AmpH*;OXA-10		SHV-12*;CTX-M-15
GCF_001033465	5410360	5	3292921	37		1	1			1	2								wzi12	KL12	StrB;StrA											AmpH*;SHV-110*
GCF_001033505	5524035	5	5319995	111		1	1		1	1	1								wzi128	KL1 (KL22/37)												AmpH*?		SHV-40*
GCF_001033525	5462074	7	4258389	392		0	1		1	7	14								wzi187	KL27	Aac3-IIa*;StrB;StrA*			QnrB1?;ParC-80I;GyrA-83I			CatB4		SulII	TetA;TetR	DfrA14	AmpH*;SHV-67*;TEM-105*;OXA-1		CTX-M-15;CTX-M-15;CTX-M-15
GCF_001033535	5535215	8	5152205	784		1	1												wzi118	KL146												AmpH*;SHV-145*
GCF_001033565	5724061	13	4700870	258		1	0		1	5	10								wzi154	KL107	Aph4-Ia;AadA1-pm*?;AadA2;Aac3-Iva?			ParC-80I;GyrA-83I			CatA1*;CmlA1*		SulIII			AmpH*;OXA-9		SHV-12
GCF_001033575	5642554	12	847045	-		1	1												wzi289	KL47												LEN-24*;AmpH*
GCF_001033585	5774248	12	3364117	147		1	0	1	2	8	15	ybt 9; ICEKp3	177						wzi64	KL64	RmtC;AadA16*;StrA;RmtB			ParC-80I;GyrA-83I			CatA2*	Arr3		TetA*;TetG;TetR;TetRG*?	DfrA27	CMY-6;AmpH*;SHV-67*;TEM-105*	NDM-1	CTX-M-15
GCF_001033615	5649212	2	5424551	23		1	1	3				ybt 1; ICEKp10	57	clb 2	29	iucABCD	iroBCDN	rmpA	wzi1	KL1												AmpH;SHV-108*
GCF_001033645	5732018	11	3447254	258		1	0		2	8	14								wzi29	KL106	Aph4-Ia;AadA1-pm*?;Aac3-Iva?;Aac6-Ib			ParC-80I;GyrA-83I		MphA	CatA1*;CmlA1*		SulIII;SulI		DfrA12	AmpH*	KPC-2	SHV-12
GCF_001033665	5516532	4	5302576	-		1	1												wzi425	KL127												AmpH*;OKP-A-3*
GCF_001033675	5511560	10	3705882	70		1	1	1	1	6	11	ybt 8; ICEKp9	195						wzi123	KL136	StrB;StrA*			QnrB1?;GyrA-83F					SulII		DfrA14	AmpH*;TEM-105*		CTX-M-15;CTX-M-15;CTX-M-15;CTX-M-15		SHV-32
GCF_001033685	5310466	21	1092924	-		0	1																									AmpH*;SHV-145*
GCF_001033725	5494505	6	5319103	15		0	1		1	7	16								wzi118	KL146	Aac3-IId*;AadA16*;StrB*;StrA*			qnrB17*;ParC-80I;GyrA-83F;GyrA-87A				Arr3	SulI;SulI;SulII	TetD	DfrA27	AmpH*;TEM-105*		SHV-2*?;SHV-2?
GCF_001033745	5466250	9	2944589	45		1	1	1		4	4	ybt 10; ICEKp4	78						wzi202	KL127 (KL155)	AadA1-pm*?								SulI	TetD	DfrA1*	AmpH*;SHV-145*
GCF_001033755	5907833	13	4762023	2147		1	0	1	1	8	21	ybt 10; ICEKp4	162						wzi24	KL24 (KL54,KL55)	AadA1-pm*;AadA1-pm*?;Aac6-IIc			QnrB4;ParC-80I;GyrA-83F;GyrA-87A			CmlA5;FloR*	Arr2	SulI*;SulI;SulII	TetA;TetR;TetD	DfrA14;DfrA15b*	AmpH*;OXA-10		CTX-M-15;CTX-M-15;SHV-12*
GCF_001033765	5274501	2	5269172	-		1	1												wzi180	KL116												AmpH*;SHV-27
GCF_001033805	5786479	23	1253450	143		1	1		2	8	16										Aac3-IId*;ArmA?;StrB*;StrA*;AadA1-pm*?			Qnr-S1		MsrE;MphE*	CatA2*	Arr3;Arr3	SulI;SulII			AmpH*;OKP-A-8;TEM-105*	IMP-26*	CTX-M-3;SHV-12
GCF_001033825	6023346	23	3241598	641		1	1												wzi318	KL60												AmpH*;LEN-24*
GCF_001033835	5883982	7	5392201	15		0	0	1	1	8	20	ybt 10; ICEKp4	162						wzi24	KL24 (KL54,KL55)	Aac6-IIc;AadA1-pm?			QnrB4;ParC-80I;GyrA-83F;GyrA-87A			CmlA5;FloR*	Arr2	SulI;SulI*;SulII	TetA;TetR;TetD	DfrA14;DfrA15b*	AmpH*;OXA-10		CTX-M-15;CTX-M-15;SHV-12*
GCF_001033845	5659737	3	5328630	111		1	1	1	1	1	1	ybt 10; ICEKp2	163						wzi63	KL63												AmpH*		SHV-40*
GCF_001033885	5894107	7	5415131	15		0	0	1	1	8	17	ybt 10; ICEKp4	162						wzi24	KL24 (KL54,KL55)	AadA1-pm*;Aac6-IIc			QnrB4;ParC-80I;GyrA-83F;GyrA-87A			CmlA5;FloR*	Arr2	SulI;SulI;SulII	TetD	DfrA14	AmpH*;OXA-10		CTX-M-15;CTX-M-15;SHV-12*
GCF_001033895	5600957	12	2819116	628		1	1		1	6	7								wzi426	KL?	Aac3-IId*			Qnr-S1					SulI	TetA;TetR	DfrA1	AmpH*;SHV-145*		CTX-M-14
GCF_001033915	5617133	14	5367682	-		0	0		1	1	1								wzi193	KL125												AmpH*;OKP-B-16*?		CTX-M-14
GCF_001033925	5528559	4	3317888	14		1	1		1	3	4								wzi2	KL2 (KL30)	StrB;StrA								SulI?			AmpH*		SHV-106*
GCF_001033965	5657471	22	2980173	258		1	0		2	9	15								wzi154	KL107	Aph3-Ia*;AadA2*;AadA1-pm*?;Aac6-Ib*			ParC-80I;GyrA-83I;GyrA-87N		MphA	CatA1*		SulI;SulI		DfrA12	AmpH*;TEM-150*;OXA-9	KPC-3	SHV-12		SHV-11
GCF_001033975	5480342	11	3127692	607		1	1			3	3								wzi151	KL48	AadA1-pm*?								SulI		DfrA1	AmpH*;SHV-65*
GCF_001033995	5683141	7	4567076	23		1	1	3				ybt 1; ICEKp10	47	clb 2	29	iucABCD	iroBCDN	rmpA	wzi1	KL1												AmpH;SHV-108*
GCF_001034005	5598979	3	4710294	23		1	1	3				ybt 1; ICEKp10	59	clb 2	29-2LV	iucABCD	iroBCDN	rmpA	wzi1	KL1												SHV-108*;AmpH
GCF_001034045	5765423	2	5598467	454		1	1												wzi202	KL127 (KL155)												AmpH*;LEN-24*
GCF_001034055	5806231	8	4622145	-		1	1		2	5	7								wzi88	KL157	Aph3-Ia*?;Aac3-Ib			QnrB2					SulI;SulI		DfrA14	AmpH*;SHV-94*;TEM-150*	KPC-4
GCF_001034065	6478359	12	1523481	-		1	1
GCF_001034085	5590202	3	5262037	16		0	0		1	4	8								wzi110	KL149				QnrB1?;ParC-84K;GyrA-83F;GyrA-87A			CatB4			TetA;TetR		AmpH*;OXA-1		SHV-12
GCF_001034125	5681200	5	5368155	1535		1	1												wzi207	KL114												AmpH*;OKP-B-16*?
GCF_001034135	5643163	5	5316720	-		1	1		1	7	8								wzi177	KL125 (KL114)	StrB;StrA			Qnr-S1			CatA1*		SulII	TetD	DfrA5	AmpH*;SHV-110*;TEM-105*		CTX-M-3
GCF_001034155	5374690	7	1539387	997		1	1												wzi173	KL102 (KL149,KL155)												SHV-133*;AmpH*
GCF_001034165	5719424	14	3337552	258		0	0		1	7	13								wzi154	KL107	AadA2*;Aph4-Ia;AadA2;Aac3-Iva?;Aac6-Ib			ParC-80I;GyrA-83I		MphA	CatA1*		SulI;SulIII		DfrA12	AmpH*		SHV-12
GCF_001034205	5582596	4	4552126	322		1	1		1	1	1																					AmpH*		SHV-40*
GCF_001034215	5791498	9	4875671	258		1	0		2	9	17								wzi154	KL107	Aac6-Ib;StrB;StrA*?;AadA2*;AadA1-pm*?;Aac6-Ib*			ParC-80I;GyrA-83I		MphA	CatA1*		SulII;SulI		DfrA14;DfrA12	AmpH*;TEM-150*;OXA-9	KPC-3	SHV-12		SHV-11
GCF_001034235	5504759	4	3251387	45		1	1	1		2	2	ybt 10; ICEKp4	78						wzi101	KL24										TetD		AmpH*				SHV-1*?
GCF_001034245	5955581	7	3516431	258		1	0	3	2	8	16	ybt 0; ICEKp10	220	clb 3	13-2LV				wzi154	KL107	AadA2;Aac6-Ib;StrB;StrA*;AadA1-pm*?;Aac6-Ib;Aac6-Ib			ParC-80I;GyrA-83I			CatA1*		SulI;SulII		DfrA14	AmpH*;OXA-9	KPC-3	SHV-12		SHV-11
GCF_001034285	5560967	13	3023119	107		1	1			3	4								wzi380	KL158	StrB;StrA									TetB*		AmpH*				SHV-11*
GCF_001034295	5598904	16	3828760	258		1	0		2	6	13								wzi154	KL107	AadA1-pm*?;Aac6-Ib;AadA2*;StrB;StrA*			ParC-80I;GyrA-83I					SulI;SulII		DfrA12;DfrA14	AmpH*;TEM-150*;OXA-9	KPC-3	SHV-12
GCF_001034305	5569476	14	3186790	277		1	1												wzi97	KL46												AmpH*;SHV-27*
GCF_001034325	5761055	10	4543033	258		1	0		2	7	10								wzi154	KL107	AadA2*;AadA1-pm*?			ParC-80I;GyrA-83I;GyrA-87N			CatA1*		SulI		DfrA12	AmpH*;TEM-105*;OXA-9	KPC-3			SHV-11
GCF_001034365	5467031	3	4432030	15		1	1		1	1	1								wzi24	KL24 (KL54,KL55)												AmpH*;TEM-105*		SHV-106*
GCF_001038365	5244295	64	246764	20		0	1			1	1								wzi38	KL38												AmpH*				SHV-83
GCF_001052515	5415109	581	23057	70		1	1												wzi162	KL122												AmpH*
GCF_001055015	5358782	170	76122	25		1	1	2	1	1	1					iucABCD	iroBCDN	rmpA	wzi72	KL2												AmpH*		SHV-40*
GCF_001056275	5356036	192	59483	-		1	1	2	1	1	1					iucABCD	iroBCDN	rmpA	wzi72	KL2												AmpH*		SHV-40*
GCF_001056485	5179542	103	95571	60		1	1	3	1	1	1	ybt 2; ICEKp1	324-1LV				iroBCDN		wzi5	KL5												AmpH*		SHV-40*
GCF_001058365	5222149	338	31313	528		1	1												wzi99	KL128												AmpH*;SHV-103*
GCF_001060105	5295451	253	53641	846		1	1												wzi227	KL60												SHV-145*;AmpH*
GCF_001060275	5443353	242	56349	-		1	1	1				ybt 4; plasmid	221						wzi202	KL127 (KL155)												AmpH*;SHV-36*
GCF_001060495	5265708	148	79649	327		1	1												wzi39	KL39 (KL13)												AmpH*;SHV-101*
GCF_001060895	5492102	294	51880	253		1	1												wzi201	KL60												SHV-36;AmpH*
GCF_001061315	5461628	515	25106	-		1	1			1	1								wzi24	KL24 (KL54,KL55)				GyrA-83F								SHV-33*;AmpH*
GCF_001061605	5444343	271	45900	278		1	1			3	3								wzi123	KL136	AadA1-pm*?								SulI		DfrA1*	SHV-27;AmpH*
GCF_001061725	5303366	171	87800	846		1	1												wzi227	KL60												SHV-145*;AmpH*
GCF_001061755	5714206	827	13762	36		1	1		1	1	1								wzi27	KL27												AmpH*		SHV-13*
GCF_001061805	5476819	231	79908	36		1	1		1	1	1								wzi27	KL27												AmpH*		SHV-13*
GCF_001062535	5484512	409	27223	184		1	1												wzi212	KL113												SHV-27;AmpH*
GCF_001062915	5242661	98	106020	-		1	1			1	1													GyrA-87V								AmpH*;SHV-27*
GCF_001063525	5499677	113	95456	-		1	1	1		1	1	ybt 14; ICEKp5	150						wzi18	KL18												AmpH*				SHV-11*
GCF_001063755	5791548	144	96575	461		1	1			1	1								wzi149	KL62												AmpH*				SHV-11*
GCF_001063935	5083283	112	107762	2333		1	1			1	1								wzi84	KL28												AmpH*				SHV-11*
GCF_001064035	5502911	133	107246	-		1	1			1	1								wzi27	KL27												AmpH*				SHV-11*
GCF_001064955	5542023	86	176750	323		1	1		1	1	1								wzi262	KL21												AmpH*		SHV-99*
GCF_001065235	5491015	147	74119	-		1	1	1		1	1	ybt 14; ICEKp5	150						wzi18	KL18												AmpH*				SHV-11*
GCF_001065795	5357680	797	15535	-		1	1			1	1								wzi149	KL62												AmpH*					SHV-26
GCF_001066095	5241296	168	79152	-		1	1		1	1	1								wzi22	KL22/KL37 (KL8,KL30,KL151)												AmpH*		SHV-13*
GCF_001066115	5411554	300	55596	258		1	1		1	6	9								wzi154	KL107	Aph4-Ia;Aac3-Iva?;Aac6-Ib			ParC-80I;GyrA-83I			CmlA1*		SulIII			AmpH*		TEM-168?		SHV-11
GCF_001066155	5418843	290	45426	234		1	1	3				ybt 17; ICEKp10	269	clb 3	19				wzi114	KL30 (KL2, KL8, KL111)												AmpH*;SHV-27
GCF_001066165	5419282	312	38402	234		1	1	3				ybt 17; ICEKp10	269-1LV	clb 3	19-1LV				wzi114	KL30 (KL2, KL8, KL111)												SHV-27;AmpH*
GCF_001066415	5275194	214	59681	234		1	1	3				ybt 17; ICEKp10	270	clb 3	19				wzi114	KL30 (KL2, KL8, KL111)												SHV-27;AmpH*
GCF_001066585	5342479	715	16724	-		1	1		1	1	1								wzi429	KL105												AmpH*		SHV-42*
GCF_001066725	5431401	221	55842	-		1	1	1		1	1	ybt 14; ICEKp5	150						wzi18	KL18												AmpH*				SHV-11*
GCF_001067135	5421649	240	54459	234		1	1	3				ybt 17; ICEKp10	269	clb 3	19-1LV				wzi114	KL30 (KL2, KL8, KL111)												AmpH*;SHV-27
GCF_001067155	5414371	410	27551	234		1	1	3				ybt 17; ICEKp10	269	clb 3	19-2LV				wzi114	KL30 (KL2, KL8, KL111)												AmpH*;SHV-27
GCF_001067575	5498204	201	81008	43		1	1		1	1	1								wzi30	KL30												AmpH*		SHV-40*
GCF_001067895	5437930	434	27566	380		1	1	3				ybt 14; ICEKp12	143			iucABCD	iroBCDN		wzi203	KL2												SHV-33*;AmpH*
GCF_001067955	5442833	263	52507	380		1	0	3				ybt 14; ICEKp12	143			iucABCD	iroBCDN	rmpA	wzi203	KL2												AmpH*;SHV-33*
GCF_001067975	5442403	181	72747	380		1	1	3		1	1	ybt 14; ICEKp12	143			iucABCD	iroBCDN	rmpA	wzi203	KL2				GyrA-83Y								AmpH*;SHV-33*
GCF_001068035	5173521	558	19207	-		1	1	2								iucABCD	iroBCDN	rmpA	wzi206	KL57												AmpH*
GCF_001068335	5451217	161	86343	380		1	1	3		1	1	ybt 14; ICEKp12	143			iucABCD	iroBCDN	rmpA	wzi203	KL2				GyrA-83Y								AmpH*;SHV-33*
GCF_001076675	5541389	157	86519	34		1	1			1	1								wzi96	KL38												AmpH*					SHV-26
GCF_001077215	5442106	201	71828	380		1	1	3				ybt 14; ICEKp12	143			iucABCD	iroBCDN	rmpA	wzi203	KL2												AmpH*;SHV-33*
GCF_001182385	5782666	153	167403	512	GD	1	1		2	9	12								wzi154	KL107	Aac6-Ib;AadA2*;Aph3-Ia*			ParC-80I;GyrA-83I		MphA	CatA1*		SulI		DfrA12	AmpH*;OXA-9*	KPC-3			SHV-11	TEM-122*
GCF_001182405	5594643	127	232617	258		1	1	1	2	4	6	ybt 13; ICEKp2	299						wzi29	KL106	Aac6-Ib;Aph3-Ia*			ParC-80I;GyrA-83I								AmpH*	KPC-2	SHV-12*
GCF_001182425	5728735	415	167984	258		1	1	1	2	6	8	ybt 13; ICEKp2	299						wzi29	KL106	Aac6-Ib			Qnr-S1?;ParC-80I;GyrA-83I					SulII?		DfrA14	AmpH*	KPC-2			SHV-11*
GCF_001182445	5637080	304	196307	258		1	1	1	2	3	4	ybt 13; ICEKp2	298-1LV						wzi29	KL106				ParC-80I;GyrA-83I								AmpH*	KPC-2?	SHV-12*
GCF_001182465	5739687	208	120106	258		1	1		2	8	10								wzi154	KL107	Aac6-Ib;Aph3-Ia*			ParC-80I;GyrA-83I		MphA	CatA1*				DfrA12	AmpH*;OXA-9*	KPC-3			SHV-11	TEM-122*
GCF_001182485	5742355	200	201153	258		1	1		2	9	11								wzi154	KL107	Aph3-Ia*;Aac6-Ib			ParC-80I;GyrA-83I		MphA	CatA1*		SulI?		DfrA12	AmpH*;OXA-9*	KPC-3			SHV-11	TEM-122*
GCF_001182505	5731635	181	106479	258		1	1		2	9	11								wzi154	KL107	Aph3-Ia*;Aac6-Ib			ParC-80I;GyrA-83I		MphA	CatA1*		SulI		DfrA12	AmpH*;OXA-9*	KPC-3			SHV-11	TEM-122*
GCF_001182525	5736342	169	114635	512	GD	1	1		2	9	11								wzi154	KL107	Aph3-Ia*;AadA2*			ParC-80I;GyrA-83I		MphA	CatA1*		SulI?		DfrA12	AmpH*;OXA-9*	KPC-3			SHV-11	TEM-122*
GCF_001182545	5742139	366	163337	512	GD	1	1		2	6	7								wzi154	KL107				ParC-80I;GyrA-83I		MphA	CatA1*					AmpH*;OXA-9*	KPC-3			SHV-11	TEM-122*?
GCF_001182565	5741878	173	159059	512	GD	1	1		2	9	11								wzi154	KL107	Aph3-Ia*;AadA2			ParC-80I;GyrA-83I		MphA	CatA1*		SulI		DfrA12	OXA-9*;AmpH*	KPC-3			SHV-11	TEM-122*
GCF_001182585	5734591	179	109236	512	GD	1	1		2	9	11								wzi154	KL107	Aph3-Ia*;AadA2*			ParC-80I;GyrA-83I		MphA	CatA1*		SulI		DfrA12	AmpH*;OXA-9*	KPC-3			SHV-11	TEM-122*
GCF_001182605	5539795	150	157834	512	GD	1	1		2	6	7								wzi154	KL107	AadA2			ParC-80I;GyrA-83I					SulI			AmpH*;OXA-9*	KPC-3			SHV-11	TEM-122*
GCF_001182625	5740002	165	143898	512	GD	1	1		2	8	10								wzi154	KL107	AadA2*;Aph3-Ia*			ParC-80I;GyrA-83I			CatA1*		SulI		DfrA12	AmpH*;OXA-9*	KPC-3			SHV-11	TEM-122*
GCF_001182645	5749195	211	148011	512	GD	1	1		2	8	10								wzi154	KL107	Aph3-Ia*;AadA2*			ParC-80I;GyrA-83I		MphA	CatA1*		SulI		DfrA12	AmpH*;OXA-9*	KPC-3			SHV-11
GCF_001182665	5790698	166	157469	512	GD	1	1		2	9	12								wzi154	KL107	AadA2*;Aph3-Ia*;Aac6-Ib			ParC-80I;GyrA-83I		MphA	CatA1*		SulI		DfrA12	AmpH*;OXA-9*	KPC-3			SHV-11	TEM-122*
GCF_001182685	5694799	178	196485	512	GD	1	1		2	6	8								wzi154	KL107	AadA2;Aac6-Ib			ParC-80I;GyrA-83I					SulI			AmpH*;OXA-9*	KPC-3			SHV-11	TEM-122*
GCF_001185665	5991374	9	5345748	309		1	1		2	3	5								wzi42	KL42	AadA1-pm*?;Aac6-Ib*											AmpH*;TEM-150*;TEM-150*;OXA-9	KPC-3;KPC-3	SHV-40*
GCF_001185675	5870348	7	5582289	258		1	1	3	2	9	17	ybt 17; ICEKp10	251	clb 3	62-1LV				wzi154	KL107	AadA2;Aac6-Ib;Aph3-Ia*;StrB;StrA*;AadA1-pm*?;Aac6-Ib			ParC-80I;GyrA-83I		MphA	CatA1*		SulI;SulII		DfrA14	AmpH*;TEM-150*;OXA-9	KPC-3	SHV-12		SHV-11
GCF_001185685	5794116	11	4011442	258		1	1	3	2	5	7	ybt 17; ICEKp10	272	clb 3	19				wzi154	KL107	Aac6-Ib			ParC-80I;GyrA-83I;GyrA-87N			CatA1*					AmpH*	KPC-3			SHV-11
GCF_001185695	5848030	10	2044248	258		1	1	3	2	8	15	ybt 17; ICEKp10	251	clb 3	62-1LV				wzi154	KL107	AadA2;StrB;Aph3-Ia*;StrA*;AadA1-pm*?;Aac6-Ib			ParC-80I;GyrA-83I		MphA?	CatA1*		SulI;SulII		DfrA14	AmpH*;TEM-150*;OXA-9	KPC-3	SHV-12
GCF_001185745	5899071	15	1442352	258		1	1	3	2	8	18	ybt 17; ICEKp10	251	clb 3	62-1LV				wzi154	KL107	Aac6-Ib;AadA2;StrB;StrA*;AadA1-pm*?;Aac6-Ib*;Aac6-Ib;Aac6-Ib			ParC-80I;GyrA-83I			CatA1*		SulI;SulII		DfrA12;DfrA14	AmpH*;TEM-150*;OXA-9	KPC-3	SHV-12		SHV-11
GCF_001185755	5923759	9	3417778	258		1	1	3	2	9	17	ybt 17; ICEKp10	251	clb 3	62-1LV				wzi154	KL107	Aph3-Ia*;AadA2*;StrB;StrA*;AadA1-pm*?;Aac6-Ib			ParC-80I;GyrA-83I		MphA	CatA1*		SulI;SulII		DfrA12;DfrA14	AmpH*;TEM-150*;OXA-9	KPC-3	SHV-12*		SHV-11*
GCF_001185765	5895829	7	4330356	258		1	1	3	2	9	17	ybt 17; ICEKp10	251	clb 3	62-1LV				wzi154	KL107	AadA2;Aac6-Ib;StrB;Aph3-Ia*;StrA*;AadA1-pm*?;Aac6-Ib			ParC-80I;GyrA-83I		MphA	CatA1*		SulI;SulII		DfrA14	AmpH*;TEM-150*;OXA-9	KPC-3	SHV-12		SHV-11
GCF_001185775	5706450	5	4973556	258		0	1	3	2	6	14	ybt 17; ICEKp10	241	clb 3	62-2LV				wzi154	KL107	StrB;StrA*;AadA2;AadA2;AadA1-pm*?;Aac6-Ib;Aac6-Ib			ParC-80I;GyrA-83I					SulI;SulII		DfrA14	AmpH*;TEM-150*;TEM-150*;OXA-9	KPC-3			SHV-11?
GCF_001185825	5762201	7	3367444	258		1	1	3	2	8	22	ybt 17; ICEKp10	251	clb 3	62-2LV				wzi154	KL107	Aac6-Ib*;AadA2;AadA2;StrB;Aph3-Ia*;StrA*;AadA2;AadA1-pm*?;Aac6-Ib;Aph3-Ia*			ParC-80I;GyrA-83I		MphA	CatA1*		SulI;SulI;SulI;SulII			AmpH*;OXA-9	KPC-3	TEM-168?;SHV-12		SHV-11
GCF_001185835	5925862	9	2999400	258		1	1	3	2	9	16	ybt 17; ICEKp10	251	clb 3	62-1LV				wzi154	KL107	AadA2;StrB;StrA*;AadA1-pm*?;Aac6-Ib			ParC-80I;GyrA-83I		MphA	CatA1*		SulI;SulII		DfrA12;DfrA14	AmpH*;TEM-150*;OXA-9	KPC-3	SHV-12		SHV-11
GCF_001185865	5861909	16	3154819	14	GD	1	0		2	9	25								wzi2	KL2 (KL30)	Sat-2A;Aac3-IId*;AadA2*;ArmA;AphA6*;AadA1-pm*?;StrB*;StrA*			QnrB1?;ParC-80I;GyrA-83Y;GyrA-87G		MsrE;MphE*	CatB4;CatA1*;CmlA5	Arr2	SulI*;SulII		DfrA1;DfrA12	AmpH*;OXA-1	NDM-1	SHV-106*;CTX-M-15
GCF_001185895	5698628	5	4911856	258		1	1	3	2	8	16	ybt 17; ICEKp10	251	clb 3	62-1LV				wzi154	KL107	AadA2;AadA2;Aph3-Ia*;StrB;StrA*;AadA1-pm*?;Aac6-Ib			ParC-80I;GyrA-83I		MphA	CatA1*		SulI;SulII		DfrA14	AmpH*;TEM-150*;OXA-9	KPC-3			SHV-11
GCF_001185915	5632103	13	3204562	-		0	1		2	5	9								wzi50	KL15 (KL17,KL51,KL52)	AadA1-pm*?;Aac6-Ib*;AadA2			Qnr-A1					SulI	TetA*;TetR		AmpH*;SHV-110*;TEM-150*;OXA-9	KPC-2;CARB-3*?
GCF_001185925	5851968	10	3531784	258		1	1	3	2	9	23	ybt 17; ICEKp10	251	clb 3	62-1LV				wzi154	KL107	Aac6-Ib*;AadA2;StrB;Aph3-Ia*;StrA*;AadA2*;StrB;StrA*;AadA1-pm*?;Aac6-Ib			ParC-80I;GyrA-83I		MphA	CatA1*		SulI;SulI;SulII;SulII		DfrA14;DfrA12	AmpH*;TEM-150*;OXA-9	KPC-3	SHV-12		SHV-11
GCF_001185945	5875841	6	3486571	258		1	1	3	2	9	19	ybt 17; ICEKp10	251	clb 3	62-1LV				wzi154	KL107	Aph3-Ia*;AadA2;AadA2*;Aac6-Ib;StrB;StrA*;Aac6-Ib*			ParC-80I;GyrA-83I		MphA	CatA1*		SulI;SulI;SulII		DfrA12;DfrA14	AmpH*;TEM-150*;OXA-9	KPC-3	SHV-12		SHV-11
GCF_001185955	5864135	11	2030521	258		1	1	3	2	9	16	ybt 17; ICEKp10	251	clb 3	62-2LV				wzi154	KL107	Aph3-Ia*;AadA2;StrB;StrA*;AadA1-pm*?;Aac6-Ib			ParC-80I;GyrA-83I		MphA	CatA1*		SulI;SulII		DfrA14	AmpH*;TEM-150*;OXA-9	KPC-3	SHV-12		SHV-11
GCF_001185985	5907817	8	3423285	258		1	1	3	2	9	17	ybt 17; ICEKp10	251	clb 3	62-1LV				wzi154	KL107	AadA1-pm*?;Aac6-Ib;AadA2;StrB;StrA*;Aac6-Ib;Aph3-Ia*			ParC-80I;GyrA-83I		MphA	CatA1*		SulI;SulII		DfrA14	OXA-9;AmpH*	KPC-3	SHV-12		SHV-11
GCF_001186005	5916084	7	3707525	258		1	1	3	2	8	17	ybt 17; ICEKp10	245	clb 3	62-1LV				wzi154	KL107	Aph3-Ia*;AadA2;Aac6-Ib;StrB;StrA*;AadA1-pm*?;Aac6-Ib*			ParC-80I;GyrA-83I		MphA	CatA1*		SulI;SulII		DfrA12;DfrA14	TEM-150*;AmpH*;TEM-150*;OXA-9	KPC-3	SHV-12*
GCF_001186025	5890443	7	3032943	258		1	1	3	2	8	15	ybt 17; ICEKp10	251	clb 3	62-1LV				wzi154	KL107	AadA2;Aph3-Ia*;StrB;StrA*;AadA1-pm*?;Aac6-Ib			ParC-80I;GyrA-83I		MphA	CatA1*		SulI;SulII		DfrA14	AmpH*;TEM-150*;OXA-9	KPC-3	SHV-12
GCF_001186035	5871539	11	3231507	258		1	1	3	2	8	16	ybt 17; ICEKp10	251	clb 3	62-1LV				wzi154	KL107	AadA2;StrB;Aph3-Ia*;StrA*;AadA1-pm*?;Aac6-Ib;Aac6-Ib*			ParC-80I;GyrA-83I		MphA	CatA1*		SulI;SulII		DfrA14	AmpH*;TEM-150*;OXA-9	KPC-3	SHV-12*
GCF_001186065	5695001	8	3453180	11		1	0		2	8	12								wzi177	KL125 (KL114)	Aac3-IIa*			ParC-80I;GyrA-83I;GyrA-87Y		MphA	CatA2*;CatB4			TetA;TetR		AmpH*;OXA-1;TEM-105*	KPC-3	CTX-M-15		SHV-11
GCF_001238585	5669108	126	203708	258		1	1	1	2	9	12	ybt 13; ICEKp2	299						wzi29	KL106	Aac6-Ib;AadA2*;Aph3-Ia*			ParC-80I;GyrA-83I		MphA	CatA1*		SulI		DfrA12	AmpH*;OXA-9*	KPC-2			SHV-11?	TEM-122*?
GCF_001275285	5549085	111	209771	258		1	1		2	7	11								wzi154	KL107	StrB;StrA*;Aac6-Ib*			ParC-80I;GyrA-83I;GyrA-87Y			CatA1*		SulII		DfrA14	AmpH*?;TEM-150*;OXA-9	KPC-3			SHV-11
GCF_001275295	5705964	132	203929	258		1	1		2	7	16								wzi154	KL107	AadB;StrB;StrA*;Aac6-Ib;Aph3-Ia*			ParC-80I;GyrA-83I;GyrA-87Y			CatA1*		SulI;SulI;SulII		DfrA10;DfrA14	AmpH*?;OXA-9;TEM-150*	KPC-3			SHV-11
GCF_001275305	5695375	114	203929	258		1	1		2	7	17								wzi154	KL107	AadB;StrB;StrA*;AadA1-pm*?;Aac6-Ib;Aph3-Ia*			ParC-80I;GyrA-83I;GyrA-87Y			CatA1*		SulI;SulI;SulII		DfrA10;DfrA14	AmpH*?;TEM-150*;OXA-9	KPC-3			SHV-11
GCF_001280925	5088873	1	5088873	-		1	1												wzi434	KL8												AmpH*;OKP-B-15?
GCF_001307175	5696051	3	5416282	14	GD	1	1	1	2	8	17	ybt 14; ICEKp5	140						wzi2	KL2 (KL30)	Sat-2A;AadA2*;ArmA;AphA6*			QnrB1?;ParC-80I;GyrA-83Y;GyrA-87G		MsrE;MphE*	CatB4		SulI		DfrA1;DfrA12	AmpH*;OXA-1	NDM-1;OXA-181*	SHV-106*
GCF_001316495	5708344	141	193586	101		1	1	1	2	9	17	ybt 9; ICEKp3	184						wzi137	KL17	ArmA;StrB*;StrA*;Aac3-IIa*			ParC-80I;GyrA-83Y;GyrA-87G		MsrE;MphE*	CatB4		SulI;SulII	TetD	DfrA14	AmpH*;OXA-1	NDM-1	SHV-106*;CTX-M-139?
GCF_001316565	5763446	180	255123	101		1	1	1	2	9	17	ybt 9; ICEKp3	184						wzi137	KL17	ArmA;StrB*;StrA*;Aac3-IIa*			ParC-80I;GyrA-83Y;GyrA-87G		MsrE;MphE*	CatB4		SulI;SulII	TetD	DfrA14	AmpH*;OXA-1	NDM-1	SHV-106*;CTX-M-139?
GCF_001316645	5731926	189	166465	101		1	1	1	2	8	16	ybt 9; ICEKp3	184						wzi137	KL17	ArmA;StrB*;StrA*;Aac3-IIa*			ParC-80I;GyrA-83Y;GyrA-87G		MsrE;MphE*	CatB4		SulI;SulII		DfrA14	OXA-1?;AmpH*	NDM-1	SHV-106*;CTX-M-139?
GCF_001316695	5729804	175	105246	101		0	1	1	2	7	12	ybt 9; ICEKp3	183						wzi137	KL17	Aac6-Ib*?;AadA16*;Aac3-IIa			ParC-80I;GyrA-83Y;GyrA-87G				Arr3	SulI		DfrA27	AmpH*;SCO-1;TEM-105*	GES-5	CTX-M-15;SHV-106*
GCF_001316745	5721516	150	114759	101		1	1	1	2	7	12	ybt 9; ICEKp3	199						wzi137	KL17	Aac6-Ib*?;AadA16*;Aac3-IIa			ParC-80I;GyrA-83Y;GyrA-87G				Arr3	SulI		DfrA27	AmpH*;SCO-1;TEM-105*	GES-5	SHV-12*;CTX-M-15
GCF_001316765	5863520	154	202113	2017		1	1	1	2	8	18	ybt 9; ICEKp3	183						wzi137	KL17	Aac6-Ib*;RmtC;StrB;StrA*;Aac3-IIa*			ParC-80I;GyrA-83Y;GyrA-87G			CatB4;CatA2*		SulI*;SulII	TetD	DfrA1*;DfrA14	AmpH*;OXA-9;TEM-150*;OXA-1	NDM-1	SHV-106*;CTX-M-15
GCF_001316785	5707483	146	190331	101		1	1	1	2	9	17	ybt 9; ICEKp3	184						wzi137	KL17	ArmA;StrB*;StrA*;Aac3-IIa*			ParC-80I;GyrA-83Y;GyrA-87G		MsrE;MphE*	CatB4		SulI;SulII	TetD	DfrA14	AmpH*;OXA-1	NDM-1	SHV-106*;CTX-M-139?
GCF_001316845	5651487	95	359400	323		1	1		2	6	11								wzi262	KL21	RmtC;StrB;StrA*;Aac3-IIa*						CatB4		SulI*;SulII		DfrA14	TEM-105*;OXA-1;AmpH*	NDM-1	SHV-99*;CTX-M-15
GCF_001316865	5738409	130	143505	14	GD	1	0	1	2	8	18	ybt 14; ICEKp5	138						wzi2	KL2 (KL30)	Sat-2A;AadA1-pm*?;StrB*;StrA*			QnrB1?;ParC-80I;GyrA-83Y;GyrA-87G			CmlA5;CatB4	Arr2	SulI*;SulII		DfrA1;DfrA14	AmpH*;OXA-1	OXA-181*	SHV-106*;CTX-M-15
GCF_001316895	5733530	195	114326	101		1	1	1	2	9	16	ybt 9; ICEKp3	184						wzi137	KL17	Aac3-IIa*;StrB*;StrA*			ParC-80I;GyrA-83Y;GyrA-87G		MsrE;MphE*	CatB4		SulI;SulII	TetD	DfrA14	OXA-1;AmpH*	NDM-1	SHV-106*;CTX-M-139?
GCF_001316925	5864185	199	108049	2017		1	1	1	2	8	18	ybt 9; ICEKp3	183						wzi137	KL17	RmtC;StrB;StrA*;Aac3-IIa*;Aac6-Ib*			ParC-80I;GyrA-83Y;GyrA-87G			CatB4;CatA2*		SulII;SulI*	TetD	DfrA14;DfrA1*	AmpH*;TEM-150*;OXA-1;OXA-9	NDM-1	SHV-106*;CTX-M-15
GCF_001316945	5852025	172	136212	2017		1	0	1	2	8	17	ybt 9; ICEKp3	183						wzi137	KL17	RmtC;StrB*;StrA*;Aac3-IIa*			ParC-80I;GyrA-83Y;GyrA-87G			CatA2*;CatB4		SulI*;SulII	TetD	DfrA1*;DfrA14	OXA-9;AmpH*;TEM-150*;OXA-1	NDM-1	SHV-106*;CTX-M-15
GCF_001316955	5731548	184	96119	101		0	1	1	2	7	11	ybt 9; ICEKp3	183						wzi137	KL17	Aac6-Ib*?;AadA16*;Aac3-IIa			ParC-80I;GyrA-83Y;GyrA-87G				Arr3	SulI		DfrA27	AmpH*;SCO-1;TEM-105*	GES-5	CTX-M-15
GCF_001316985	5603261	131	138558	101		1	1	1	2	9	17	ybt 9; ICEKp3	184						wzi137	KL17	ArmA;StrB*;StrA*;Aac3-IIa*			ParC-80I;GyrA-83Y;GyrA-87G		MsrE;MphE*	CatB4		SulI;SulII	TetD	DfrA14	OXA-1?;AmpH*	NDM-1	SHV-106*;CTX-M-139?
GCF_001317005	5746529	132	131880	101		1	1	1	2	7	12	ybt 9; ICEKp3	183						wzi137	KL17	Aac3-IIa;Aac6-Ib*?;AadA16*			ParC-80I;GyrA-83Y;GyrA-87G				Arr3	SulI		DfrA27	TEM-105*;AmpH*;SCO-1	GES-5	SHV-106*;CTX-M-15
GCF_001317015	5734565	165	114142	101		0	1	1	2	7	12	ybt 9; ICEKp3	183						wzi137	KL17	AadA16*;Aac3-IIa;Aac6-Ib*?			ParC-80I;GyrA-83Y;GyrA-87G				Arr3	SulI		DfrA27	SCO-1;TEM-105*;AmpH*	GES-5	CTX-M-15;SHV-12?
GCF_001317035	5727792	134	192095	101		1	1	1	2	7	12	ybt 9; ICEKp3	199						wzi137	KL17	Aac6-Ib*?;AadA16*;Aac3-IIa			ParC-80I;GyrA-83Y;GyrA-87G				Arr3	SulI		DfrA27	AmpH*;SCO-1;TEM-105*	GES-5	SHV-106*;CTX-M-15
GCF_001317095	5978135	433	100924	1478		0	1		1	4	4								wzi431	KL14				QnrB1?				Arr3			DfrA14	LEN-24*;AmpH*		CTX-M-15
GCF_001317165	5749083	152	114694	101		0	1	1	2	4	9	ybt 9; ICEKp3	183						wzi137	KL17	Aac6-Ib*?;Aac3-IIa			Qnr-S1;ParC-80I;GyrA-83Y;GyrA-87G								SCO-1;TEM-105*;AmpH*	GES-5	SHV-106*;CTX-M-15
GCF_001317295	5735683	236	86901	101		1	1	1	2	9	17	ybt 9; ICEKp3	184						wzi137	KL17	Aac3-IIa*;ArmA;StrB*;StrA*			ParC-80I;GyrA-83Y;GyrA-87G		MsrE;MphE*	CatB4		SulI;SulII	TetD	DfrA14	OXA-1?;AmpH*	NDM-1	CTX-M-15;SHV-106*
GCF_001317375	5739558	155	118046	101		0	1	1	2	7	11	ybt 9; ICEKp3	183						wzi137	KL17	Aac6-Ib*?;AadA16*;Aac3-IIa			ParC-80I;GyrA-83Y;GyrA-87G				Arr3	SulI		DfrA27	AmpH*;SCO-1;TEM-105*	GES-5	CTX-M-15
GCF_001373075	5228056	1	5228056	-		1	1												wzi407	KL57												AmpH*;OKP-B-7*
GCF_001399815	5839626	199	60974	258		1	1		2	9	14								wzi29	KL106	Aac6-Ib;AadA2*;Aph3-Ia*			ParC-80I;GyrA-83I		MphA	CatA1*		SulI		DfrA12	AmpH*;OXA-9*	KPC-2	SHV-12;SHV-12;SHV-12			TEM-122*?
GCF_001404095	5271927	46	250027	6		1	1	1				ybt 14; ICEKp5	152						wzi7	KL7												AmpH*;SHV-145*
GCF_001441285	5675784	53	266552	11		1	1	1	1	5	6	ybt 9; ICEKp3	181						wzi323	KL62	Aac3-IIa								SulII;SulI			OXA-2;AmpH*		CTX-M-2		SHV-11	TEM-30
GCF_001441295	5748444	88	251281	327		1	1	1	1	6	10	ybt 10; ICEKp4	96						wzi39	KL39 (KL13)	AadA1-pm*?;Sat-2A;Aac3-IIa			ParC-80I;GyrA-83F;GyrA-87G			CatA1*		SulI		DfrA1	AmpH*;SHV-101*;TEM-105*		CTX-M-2
GCF_001455995	5980203	7	5402900	147	TD	1	0		2	6	13								wzi64	KL64	RmtF;RmtF;AadA2*			QnrB1?;ParC-80I;GyrA-83I				Arr2			DfrA14;DfrA12	AmpH*;SHV-67*	OXA-181;OXA-181;OXA-181	CTX-M-15
GCF_001456055	5680634	5	5307114	278		1	1		2	7	10								wzi123	KL136	StrB;StrA*			QnrB1?;GyrA-87G					SulII	TetA;TetR	DfrA14	AmpH*;SHV-27;TEM-105*	NDM-7	CTX-M-15
GCF_001456095	5650490	5	5309013	278		1	1		1	6	9								wzi123	KL136	StrB;StrA*			QnrB1?;GyrA-87G					SulII	TetA;TetR	DfrA14	AmpH*;SHV-27;TEM-105*		CTX-M-15
GCF_001456135	5874698	6	5319154	941		1	0		2	6	11								wzi25	KL25	AadA1-pm*?;Aac6-Ib*;AadB;AadA1-pm*?;Aac6-Ib*			Qnr-A1					SulI;SulI			AmpH*;TEM-150*;OXA-9;TEM-150*;OXA-9;TEM-105*	KPC-2	SHV-105*			SHV-107*
GCF_001457255	5396495	60	375028	1427		1	1		1	7	12										StrB;StrA*;Aac3-IIa*			QnrB1?;GyrA-83F			CatB4?		SulII	TetA;TetR	DfrA14	AmpH*;TEM-105*;OXA-1		SHV-40*;CTX-M-15
GCF_001457265	5376364	128	231141	1427		1	1		1	7	12										Aac3-IIa*;StrB;StrA*			QnrB1?;GyrA-83F			CatB4?		SulII	TetA;TetR	DfrA14	AmpH*;TEM-105*;OXA-1		SHV-40*;CTX-M-15
GCF_001457275	5390420	64	216789	1427		1	1		1	7	11										StrB;StrA*;Aac3-IIa*			QnrB1?			CatB4?		SulII	TetA;TetR	DfrA14	AmpH*;TEM-105*;OXA-1		CTX-M-15;SHV-40*
GCF_001457285	5390310	61	266378	1427		1	1		1	7	11										StrB;StrA*;Aac3-IIa*			QnrB1?			CatB4?		SulII	TetA;TetR	DfrA14	AmpH*;TEM-105*;OXA-1		SHV-40*;CTX-M-15
GCF_001457335	5395268	59	246939	1427		1	1		1	7	11										StrB;StrA*;Aac3-IIa*			QnrB1?			CatB4?		SulII	TetA;TetR	DfrA14	TEM-105*;OXA-1;AmpH*		SHV-40*;CTX-M-15
GCF_001460475	5401315	62	375032	1427		1	1		1	7	11										StrB;StrA*;Aac3-IIa*			QnrB1?			CatB4?		SulII	TetA;TetR	DfrA14	AmpH*;TEM-105*;OXA-1		CTX-M-15;SHV-40*
GCF_001460495	5391503	64	235306	1427		1	1		1	7	11										StrB;StrA*;Aac3-IIa*			QnrB1?			CatB4?		SulII	TetA;TetR	DfrA14	AmpH*;OXA-1;TEM-105*		CTX-M-15;SHV-40*
GCF_001460505	5221338	62	184237	1782		1	1		1	4	6								wzi149	KL62	StrB;StrA*								SulII		DfrA14	TEM-105*;AmpH*		SHV-99*;CTX-M-15
GCF_001460565	5398855	64	424647	1427		1	1		1	7	11										StrB;StrA*;Aac3-IIa*			QnrB1?			CatB4?		SulII	TetA;TetR	DfrA14	AmpH*;TEM-105*;OXA-1		SHV-40*;CTX-M-15
GCF_001460575	5472103	89	182036	927		1	1		1	7	10								wzi177	KL125 (KL114)	StrB;StrA;Aac3-IId*			ParC-80I;GyrA-83I			CatA1*		SulII	TetD	DfrA5	AmpH*		SHV-13*
GCF_001460975	5389601	61	235354	1427		1	1		1	7	11										Aac3-IIa*;StrB;StrA*			QnrB1?			CatB4?		SulII	TetA;TetR	DfrA14	AmpH*;OXA-1;TEM-105*		SHV-40*;CTX-M-15
GCF_001460985	5388868	71	203880	1427		1	1		1	7	11										StrB;StrA*;Aac3-IIa*			QnrB1?			CatB4?		SulII	TetA;TetR	DfrA14	AmpH*;TEM-105*;OXA-1		CTX-M-15;SHV-40*
GCF_001462525	5674775	139	247802	258		1	1		2	8	11								wzi29	KL106	Aac6-Ib;AadA2*;Aph3-Ia*			ParC-80I;GyrA-83I		MphA	CatA1*		SulI		DfrA12	TEM-104*?;OXA-9*;AmpH*	KPC-2	SHV-12?
GCF_001462535	5410930	106	188620	-		1	1		2	4	4								wzi108	KL118				Qnr-S1							DfrA14	AmpH*;TEM-105*	VIM-1	SHV-12
GCF_001462545	5665075	125	212630	258		1	1		2	8	11								wzi29	KL106	Aac6-Ib;Aph3-Ia*;AadA2*			ParC-80I;GyrA-83I		MphA	CatA1*		SulI		DfrA12	TEM-104*?;AmpH*;OXA-9*	KPC-2	SHV-12
GCF_001462555	5605919	117	247802	258		1	1		2	4	5								wzi29	KL106	Aac6-Ib			ParC-80I;GyrA-83I								AmpH*;TEM-104*?;OXA-9*	KPC-2	SHV-12
GCF_001462605	5676421	166	166404	258		1	1		2	8	11								wzi29	KL106	Aph3-Ia*;AadA2*;Aac6-Ib			ParC-80I;GyrA-83I		MphA	CatA1*		SulI		DfrA12	AmpH*;TEM-104*?;OXA-9*	KPC-2	SHV-12?
GCF_001462615	5667986	128	247802	258		1	1		2	8	11								wzi29	KL106	Aac6-Ib;Aph3-Ia*;AadA2*			ParC-80I;GyrA-83I		MphA	CatA1*		SulI		DfrA12	TEM-104*?;AmpH*;OXA-9*	KPC-2	SHV-12?
GCF_001462645	5724821	140	270453	258		1	1	1	2	9	11	ybt 13; ICEKp2	299						wzi29	KL106	AadA2*;Aph3-Ia*			ParC-80I;GyrA-83I		MphA	CatA1*		SulI		DfrA12	OXA-9*;AmpH*	KPC-2	SHV-12?			TEM-122*
GCF_001462655	5660684	124	203931	258		1	1		2	8	11								wzi29	KL106	Aph3-Ia*;Aac6-Ib;AadA2*			ParC-80I;GyrA-83I		MphA	CatA1*		SulI		DfrA12	AmpH*;TEM-104*?;OXA-9*	KPC-2	SHV-12
GCF_001462685	5655208	123	247802	258		1	1		2	8	11								wzi29	KL106	Aac6-Ib;Aph3-Ia*;AadA2*			ParC-80I;GyrA-83I		MphA	CatA1*		SulI		DfrA12	AmpH*;TEM-104*?;OXA-9*	KPC-2	SHV-12?
GCF_001462705	5906725	164	180085	461		1	0		2	3	3																					OXA-9*;AmpH*	KPC-2			SHV-11*	TEM-122*
GCF_001462735	5981886	166	325820	11		1	0	1	2	10	21	ybt 16; ICEKp12	277						wzi24	KL24 (KL54,KL55)	Aph3-Ia*;AadA2*;ArmA;Aac3-IIa*;AadA1-pm*?;Aac6-Ib*?;AphA6*			Qnr-S1;ParC-80I;GyrA-83F;GyrA-87A		MsrE;MphE*	CatB4?		SulI	TetA;TetR	DfrA12	AmpH*;OXA-9;TEM-150*;OXA-1	NDM-1	CTX-M-15		SHV-11
GCF_001462765	5657307	112	270452	258		1	1		2	8	11								wzi29	KL106	Aph3-Ia*;AadA2*;Aac6-Ib			ParC-80I;GyrA-83I		MphA	CatA1*		SulI		DfrA12	TEM-104*?;OXA-9*;AmpH*	KPC-2	SHV-12
GCF_001462785	5686205	164	154459	258		1	1		2	4	5								wzi29	KL106	Aac6-Ib			ParC-80I;GyrA-83I								AmpH*;TEM-104*?;OXA-9*	KPC-2	SHV-12
GCF_001462795	5596992	109	203938	258		1	1		2	8	12								wzi154	KL107	Aph3-Ia*;AadA2*;AadA1-pm*?			ParC-80I;GyrA-83I;GyrA-87N		MphA	CatA1*		SulI		DfrA12	AmpH*;OXA-9	KPC-3	SHV-12
GCF_001462825	5818648	97	235633	147	GD	1	0		2	6	10								wzi64	KL64	StrB;StrA;Aph3-Ia*;AadA1-pm*?			ParC-80I;GyrA-83I		MphA			SulI		DfrA1*	AmpH*;SHV-67*	VIM-27
GCF_001462845	5769822	88	214702	147	GD	1	0		2	4	5								wzi64	KL64	AadA1-pm*?			ParC-80I;GyrA-83I							DfrA1*	AmpH*;SHV-67*	VIM-27
GCF_001462865	5712687	145	126844	258	GD	1	1	1	2	7	9	ybt 13; ICEKp2	299						wzi29	KL106	AadA2*;Aac6-Ib			ParC-80I;GyrA-83I		MphA	CatA1*				DfrA12	AmpH*	KPC-2			SHV-11
GCF_001462885	6030373	115	428107	525	GD	1	1		2	7	13								wzi45	KL45	RmtC;Aac3-IIa*			ParC-80I;GyrA-83I			CatB4		SulI*	TetD;TetA;TetR		OXA-1;TEM-105*;AmpH*	NDM-1;OXA-181	SHV-40*;CTX-M-15
GCF_001462905	5833342	170	95673	405		1	1	1	2	8	11	ybt 0; ICE?	312-1LV						wzi143	KL151	Aac3-IIa*;StrB;StrA*			QnrB1?			CatB4*?		SulII	TetA;TetR	DfrA14	SHV-76;OXA-1;TEM-105*;AmpH*	OXA-48	CTX-M-15
GCF_001462965	5503479	78	270606	11		1	1	1	2	7	12	ybt 10; ICEKp4	112-1LV						wzi24	KL24 (KL54,KL55)	StrB;StrA*			QnrB1;ParC-80I;GyrA-83F;GyrA-87A			CatB4;CatA2*		SulII			TEM-105*;OXA-1;AmpH*	OXA-245	CTX-M-15		SHV-11
GCF_001463055	5738166	192	149732	258	GD	1	1	1	2	9	12	ybt 13; ICEKp2	299						wzi29	KL106	Aph3-Ia*;AadA2*;Aac6-Ib			ParC-80I;GyrA-83I		MphA	CatA1*		SulI		DfrA12	AmpH*;OXA-9*	KPC-2	SHV-12?			TEM-122*?
GCF_001463085	5586844	111	172645	147		1	1		2	8	16								wzi14	KL14	StrB;StrA*;RmtC;Aac3-IIa*;Aac6-Ib*?			QnrB1?;ParC-80I;GyrA-83I			CatB4?		SulII;SulI	TetA;TetR	DfrA14	TEM-105*;AmpH*;SHV-67*;CMY-6;OXA-1	NDM-1	CTX-M-15
GCF_001463105	5471211	191	108738	340		1	1		2	8	12								wzi50	KL15 (KL17,KL51,KL52)	Aph3-Ia*;AphA6*			QnrB5*;ParC-80I;GyrA-83I			CmlA1*		SulIII;SulI	TetD	DfrA12	AmpH*;TEM-105*	KPC-2			SHV-11
GCF_001463125	6095009	168	123985	11		1	0	1	2	9	18	ybt 14; ICEKp5	145-2LV						wzi14	KL14	RmtC;Aac3-IIa*;Aac6-Ib*?;StrB*;StrA*;AphA6*			Qnr-S1;ParC-80I;GyrA-83I		MphA	CatA1*;CatB4?		SulI;SulII		DfrA14	CMY-6;AmpH*;OXA-1	NDM-1	CTX-M-15		SHV-11
GCF_001463165	5491870	1	5491870	14	GD	1	1	1	1	5	7	ybt 14; ICEKp5	140						wzi2	KL2 (KL30)	Sat-2A			ParC-80I;GyrA-83Y;GyrA-87G			CatB4				DfrA1	AmpH*;OXA-1		SHV-106*
GCF_001463185	5950585	206	291718	1466		1	1		2	8	12								wzi356	KL117	AadA1-pm*?;Aph3-Ia*;Aac6-Ib*?			QnrB4		MphA	CatB3*;CatB2;CatA1*	Arr3	SulI		DfrB1	OXA-1;OKP-A-6;AmpH*;DHA-1	VIM-1
GCF_001463215	5579363	90	317126	336		1	1	1	2	7	8	ybt 8; ICEKp9	166-1LV						wzi141	KL25	StrB;StrA*			QnrB1?			CatB4?		SulII*		DfrA14	AmpH*;TEM-105*;SHV-94*;OXA-1	NDM-7	CTX-M-15
GCF_001463285	5493115	135	130711	258		1	1		2	5	7								wzi154	KL107	AadA2;Aac6-Ib			ParC-80I;GyrA-83I					SulI			AmpH*	KPC-3			SHV-11
GCF_001463295	5485745	102	152284	187		1	1	1	2	2	2	ybt 4; plasmid	29-2LV						wzi10	KL10												AmpH*	OXA-48	SHV-40*
GCF_001463415	5399839	208	99133	258	TD	1	1		2	5	6								wzi29	KL106	Aac6-Ib			ParC-80I;GyrA-83I								OXA-9*;AmpH*	KPC-2	SHV-12			TEM-122*?
GCF_001463445	5292577	64	349720	37		1	1		2	3	4								wzi96	KL38	RmtC;Aac6-Ib*?								SulI			SHV-110*;AmpH*;CMY-6	NDM-1
GCF_001463475	5687613	139	142583	14		1	1		2	7	10								wzi2	KL2 (KL30)	StrB;StrA*			QnrB1?					SulII	TetA;TetR	DfrA14	AmpH*;TEM-105*	OXA-162	SHV-106*;CTX-M-15
GCF_001463525	6002026	132	147998	855		1	1		2	5	11								wzi100	KL10	AadA2;StrB;StrA;AadA1-pm*?;Aac6-Ib			QnrB5*;ParC-80I;GyrA-83I					SulI	TetB*		AmpH*;OXA-9;TEM-150*;SHV-110*	KPC-2
GCF_001463555	5871817	165	377457	17		1	1	1	2	10	18	ybt 15; ICEKp11	230						wzi141	KL25	Aph3''Ia*?;AadA2;StrB*;StrA*;Aph2-Ib*;Aac6-Im			GyrA-83Y		MphA	CatB3*;CatA2*	Arr3	SulII;SulI	TetD	DfrA5;DfrA14	AmpH*;OXA-1;TEM-105*	NDM-1	SHV-12?
GCF_001463605	5486260	94	242940	11		1	1	1	2	4	8	ybt 10; ICEKp4	112-2LV						wzi24	KL24 (KL54,KL55)				QnrB1;ParC-80I;GyrA-83F;GyrA-87A			CatB4;CatA2*					OXA-1;AmpH*	OXA-245			SHV-11
GCF_001463615	5725677	177	114450	101		1	1	1	2	10	21	ybt 9; ICEKp3	183						wzi137	KL17	StrB;StrA*;AadA1-pm*?;Aac6-Ib?;Aac3-IIa*;AphA6*			Qnr-S1;ParC-80I;GyrA-83Y;GyrA-87G		EreB	CatA1*;CatB4*?	Arr2	SulII;SulI	TetA*?	DfrA5	TEM-105*;OXA-9*;OXA-1;AmpH*	NDM-1	SHV-106*;CTX-M-15
GCF_001463665	5560392	208	97629	17		1	1	1	2	6	11	ybt unknown	unknown						wzi141	KL25	StrB;StrA*;AphA6*;AadA1-pm*?;Aac6-Ib			Qnr-S1;QnrB1?					SulII		DfrA14	SHV-94*;TEM-105*;AmpH*;OXA-9*	NDM-1	CTX-M-15
GCF_001463685	5826331	108	350094	981		1	1	1	2	2	2	ybt unknown	unknown											Qnr-S1								LEN-24*;AmpH*	OXA-48
GCF_001466765	5362779	51	356170	-		1	1																									OKP-B-8*;AmpH*
GCF_001471835	5979858	8	5428096	258		1	1		2	7	17								wzi29	KL106	Aac6-Ib;Aph4-Ia;AadA2*;AadA2*;Aac3-Iva?;Aac6-Ib			ParC-80I;GyrA-83I		MphA			SulI;SulI;SulIII		DfrA12;DfrA12	AmpH*	KPC-2			SHV-11;SHV-11*
GCF_001482345	5406866	3	5278493	111		1	1		1	1	1								wzi350	KL113												AmpH*		SHV-40*
GCF_001482605	5622984	122	108816	16		1	1	1	2	9	19	ybt 9; ICEKp3	183						wzi50	KL15 (KL17,KL51,KL52)	AadA2*;Aph3-Ia*;StrB;StrA*			QnrB1?;ParC-84K;GyrA-83F;GyrA-87N		MphA	CatB4?;CatA2*		SulI;SulII	TetA;TetR	DfrA12;DfrA14	OXA-1?;SHV-145*;AmpH*;TEM-105*	NDM-5	CTX-M-15
GCF_001482645	5457054	82	222404	35		1	1			5	10								wzi37	KL22/KL37	AadA1-pm*;StrB;StrA;AadA2;Aac6-IIc*			Qnr-A1*					SulII;SulI		DfrA19*	TEM-105*;AmpH*;OXA-10				SHV-1*?
GCF_001482995	5891084	228	115118	258		1	1	3	2	7	14	ybt 17; ICEKp10	289-1LV	clb 3	17-2LV				wzi154	KL107	AadA1-pm*?;Aac6-Ib;StrB;StrA*;AadA2*			ParC-80I;GyrA-83I			CatA1*		SulII;SulI		DfrA14;DfrA12	AmpH*;OXA-9;TEM-150*	KPC-3	SHV-12
GCF_001483005	5903286	148	169891	258		1	1	3	2	7	14	ybt 17; ICEKp10	291-1LV	clb 3	17-1LV				wzi154	KL107	StrB;StrA*;AadA2*;AadA1-pm*?;Aac6-Ib			ParC-80I;GyrA-83I			CatA1*		SulII;SulI		DfrA14;DfrA12	AmpH*;TEM-150*;OXA-9	KPC-3	SHV-12
GCF_001483045	5653094	234	82924	13		1	1	3	2	6	9	ybt 17; ICEKp10	267	clb unknown	unknown				wzi40	KL3	AadB;Aac6-Ib			ParC-80I;GyrA-83F;GyrA-87N					SulII	TetA*?		AmpH*;SHV-101*	KPC-3	VEB-1*
GCF_001483055	5470735	133	133790	14		1	1		1	4	4								wzi16	KL16 (KL143)	AadA1-pm*?								SulI		DfrA1*	AmpH*		SHV-106*
GCF_001483105	5990845	205	115345	258		1	1	3	2	8	14	ybt 17; ICEKp10	291	clb 3	17-2LV				wzi154	KL107	AadA1-pm*?;Aac6-Ib;StrB;StrA*			ParC-80I;GyrA-83I			FloR*;CatA1*		SulII	TetA?;TetR	DfrA14	AmpH*;CMY-17*;TEM-150*;OXA-9	KPC-3	SHV-12
GCF_001483725	5363365	264	73653	273		1	1		2	7	13								wzi174	KL74	StrB;StrA;AadA2*;Aph3-Ia*			Qnr-S1?;ParC-80I;GyrA-83I		MphA	CatA2*		SulI		DfrA14;DfrA12	AmpH*	VIM-1
GCF_001510995	5655663	111	203726	258		1	1		2	9	12								wzi29	KL106	AadA2*;Aac6-Ib;Aph3-Ia*			ParC-80I;GyrA-83I		MphA	CatA1*		SulI		DfrA12	AmpH*;OXA-9*	KPC-2	SHV-12			TEM-122*?
GCF_001511015	5873612	92	203596	147		1	0		2	2	3								wzi64	KL64				ParC-80I;GyrA-83I								AmpH*;SHV-67*	KPC-2
GCF_001511035	5647705	112	220693	258		1	1		2	9	12								wzi29	KL106	AadA2*;Aac6-Ib;Aph3-Ia*			ParC-80I;GyrA-83I		MphA	CatA1*		SulI		DfrA12	AmpH*;OXA-9*	KPC-2	SHV-12			TEM-122*?
GCF_001511055	5653266	96	203726	258		0	1		2	9	12								wzi29	KL106	AadA2*;Aac6-Ib;Aph3-Ia*			ParC-80I;GyrA-83I		MphA	CatA1*		SulI		DfrA12	AmpH*;OXA-9*	KPC-2	SHV-12			TEM-122*?
GCF_001511095	5530126	83	270453	258		1	1		2	5	7								wzi29	KL106	Aac6-Ib;Aph3-Ia*			ParC-80I;GyrA-83I								AmpH*;OXA-9*	KPC-2			SHV-11	TEM-122*?
GCF_001511115	5587204	120	212783	258		1	1		2	9	12								wzi29	KL106	AadA2*;Aac6-Ib;Aph3-Ia*			ParC-80I;GyrA-83I		MphA	CatA1*		SulI		DfrA12	AmpH*;OXA-9*	KPC-2	SHV-12			TEM-122*?
GCF_001511135	5700019	143	105141	258		1	1	1	2	9	12	ybt 13; ICEKp2	299						wzi29	KL106	Aph3-Ia*;Aac6-Ib;AadA2*			ParC-80I;GyrA-83I		MphA	CatA1*		SulI		DfrA12	AmpH*;OXA-9*	KPC-2	SHV-12			TEM-122*?
GCF_001511155	5585573	111	209445	258		1	1		2	9	12								wzi29	KL106	AadA2*;Aac6-Ib;Aph3-Ia*			ParC-80I;GyrA-83I		MphA	CatA1*		SulI		DfrA12	AmpH*;OXA-9*	KPC-2	SHV-12			TEM-122*?
GCF_001511175	5587188	106	203708	258		1	1		2	9	12								wzi29	KL106	Aac6-Ib;AadA2*;Aph3-Ia*			ParC-80I;GyrA-83I		MphA	CatA1*		SulI		DfrA12	AmpH*;OXA-9*	KPC-2	SHV-12			TEM-122*?
GCF_001511195	5416940	296	36788	258	GD	1	1		2	5	6								wzi29	KL106	Aac6-Ib			ParC-80I;GyrA-83I								AmpH*;OXA-9*	KPC-2	SHV-12			TEM-122*?
GCF_001511215	5624155	102	172201	258		1	1	1	2	8	10	ybt 13; ICEKp2	299						wzi29	KL106	AadA2*;Aac6-Ib			ParC-80I;GyrA-83I			CatA1*		SulI		DfrA12	AmpH*;OXA-9*	KPC-2	SHV-12			TEM-122*?
GCF_001511255	5584581	114	213732	258		1	1		2	9	12								wzi29	KL106	AadA2*;Aac6-Ib;Aph3-Ia*			ParC-80I;GyrA-83I		MphA	CatA1*		SulI		DfrA12	AmpH*;OXA-9*	KPC-2	SHV-12			TEM-122*?
GCF_001511275	5554570	114	217117	258		1	1		2	9	12								wzi29	KL106	AadA2*;Aac6-Ib;Aph3-Ia*			ParC-80I;GyrA-83I		MphA	CatA1*		SulI		DfrA12	AmpH*;OXA-9*	KPC-2	SHV-12			TEM-122*?
GCF_001511295	5493868	150	220558	258		1	1		2	6	8								wzi29	KL106	Aac6-Ib;Aph3-Ia*			ParC-80I;GyrA-83I			CatA1*					AmpH*;OXA-9*	KPC-2	SHV-12			TEM-122*?
GCF_001511315	5668958	100	203726	258		1	0	1	2	9	12	ybt 13; ICEKp2	299						wzi29	KL106	Aac6-Ib;AadA2*;Aph3-Ia*			ParC-80I;GyrA-83I		MphA	CatA1*		SulI		DfrA12	AmpH*;OXA-9*	KPC-2	SHV-12			TEM-122*
GCF_001511335	5581041	122	217732	258		1	1		2	9	12								wzi29	KL106	Aac6-Ib;AadA2*;Aph3-Ia*			ParC-80I;GyrA-83I		MphA	CatA1*		SulI		DfrA12	AmpH*;OXA-9*	KPC-2	SHV-12			TEM-122*?
GCF_001511355	5588650	118	154994	258		1	1		2	6	8								wzi29	KL106	Aph3-Ia*;Aac6-Ib			ParC-80I;GyrA-83I		MphA						AmpH*;OXA-9*	KPC-2	SHV-12?			TEM-122*?
GCF_001511375	5674605	99	217870	258		1	1	1	2	9	12	ybt 13; ICEKp2	299						wzi29	KL106	AadA2*;Aac6-Ib;Aph3-Ia*			ParC-80I;GyrA-83I		MphA	CatA1*		SulI		DfrA12	AmpH*;OXA-9*	KPC-2			SHV-11	TEM-122*?
GCF_001511395	5677072	106	217870	258		1	1	1	2	9	12	ybt 13; ICEKp2	299						wzi29	KL106	Aac6-Ib;AadA2*;Aph3-Ia*			ParC-80I;GyrA-83I		MphA	CatA1*		SulI		DfrA12	AmpH*;OXA-9*	KPC-2			SHV-11	TEM-122*?
GCF_001511415	5652964	107	170606	258		0	1		2	9	12								wzi29	KL106	AadA2*;Aac6-Ib;Aph3-Ia*			ParC-80I;GyrA-83I		MphA	CatA1*		SulI		DfrA12	AmpH*;OXA-9*	KPC-2	SHV-12			TEM-122*?
GCF_001511435	5651277	95	203726	258		1	1		2	9	12								wzi29	KL106	AadA2*;Aac6-Ib;Aph3-Ia*			ParC-80I;GyrA-83I		MphA	CatA1*		SulI		DfrA12	AmpH*;OXA-9*	KPC-2	SHV-12			TEM-122*?
GCF_001511455	5657220	116	165623	258	GD	1	1	1	2	9	12	ybt 13; ICEKp2	299						wzi29	KL106	AadA2*;Aac6-Ib;Aph3-Ia*			ParC-80I;GyrA-83I		MphA	CatA1*		SulI		DfrA12	AmpH*;OXA-9*	KPC-2	SHV-12			TEM-122*?
GCF_001511475	5550021	123	217732	258		1	1		2	9	12								wzi29	KL106	Aac6-Ib;AadA2*;Aph3-Ia*			ParC-80I;GyrA-83I		MphA	CatA1*		SulI		DfrA12	AmpH*;OXA-9*	KPC-2	SHV-12			TEM-122*?
GCF_001511495	5653866	109	246770	258		1	1		2	9	12								wzi29	KL106	Aac6-Ib;Aph3-Ia*;AadA2*?			ParC-80I;GyrA-83I		MphA	CatA1*		SulI*		DfrA12	AmpH*;OXA-9*	KPC-2	SHV-12			TEM-122*
GCF_001511535	5507340	78	214524	258		1	1	1	2	5	6	ybt 13; ICEKp2	299						wzi29	KL106	Aac6-Ib			ParC-80I;GyrA-83I								AmpH*;OXA-9*	KPC-2			SHV-11	TEM-122*?
GCF_001511555	5674396	94	203726	258		1	1	1	2	9	12	ybt 13; ICEKp2	299						wzi29	KL106	AadA2*;Aph3-Ia*;Aac6-Ib			ParC-80I;GyrA-83I		MphA	CatA1*		SulI		DfrA12	AmpH*;OXA-9*	KPC-2			SHV-11	TEM-122*?
GCF_001511575	5658949	128	150044	258		1	1		2	9	12								wzi29	KL106	Aac6-Ib;AadA2*;Aph3-Ia*			ParC-80I;GyrA-83I		MphA	CatA1*		SulI		DfrA12	OXA-9*;AmpH*	KPC-2	SHV-12?			TEM-122*?
GCF_001511595	5707693	99	196097	258		1	1	1	2	9	12	ybt 13; ICEKp2	299						wzi29	KL106	Aac6-Ib;AadA2*;Aph3-Ia*			ParC-80I;GyrA-83I		MphA	CatA1*		SulI		DfrA12	AmpH*;OXA-9*	KPC-2			SHV-11	TEM-122*?
GCF_001511635	5540559	110	227266	258		1	1		2	9	12								wzi29	KL106	Aac6-Ib;AadA2*;Aph3-Ia*			ParC-80I;GyrA-83I		MphA	CatA1*		SulI		DfrA12	AmpH*;OXA-9*	KPC-2			SHV-11	TEM-122*?
GCF_001511675	5645972	95	203726	258		1	1		2	9	12								wzi29	KL106	Aac6-Ib;AadA2*;Aph3-Ia*			ParC-80I;GyrA-83I		MphA	CatA1*		SulI		DfrA12	AmpH*;OXA-9*	KPC-2	SHV-12			TEM-122*?
GCF_001511695	5415981	89	188472	258		1	1		2	5	6								wzi29	KL106	Aac6-Ib			ParC-80I;GyrA-83I								AmpH*;OXA-9*	KPC-2	SHV-12			TEM-122*?
GCF_001511715	5763065	126	141547	258		1	1		2	8	11								wzi29	KL106	AadA2*;Aac6-Ib;Aph3-Ia*			ParC-80I;GyrA-83I		MphA	CatA1*		SulI		DfrA12	AmpH*	KPC-2	SHV-12?
GCF_001511735	5590337	122	217739	258		1	1		2	9	12								wzi29	KL106	AadA2*;Aac6-Ib;Aph3-Ia*			ParC-80I;GyrA-83I		MphA	CatA1*		SulI		DfrA12	AmpH*;OXA-9*	KPC-2	SHV-12			TEM-122*?
GCF_001517715	5588361	120	220554	258		1	1		2	9	12								wzi29	KL106	Aph3-Ia*;AadA2*;Aac6-Ib			ParC-80I;GyrA-83I		MphA	CatA1*		SulI		DfrA12	OXA-9*;AmpH*	KPC-2	SHV-12			TEM-122*?
GCF_001517725	5588459	137	150559	258		1	1		2	9	12								wzi29	KL106	Aph3-Ia*;AadA2*;Aac6-Ib			ParC-80I;GyrA-83I		MphA	CatA1*		SulI		DfrA12	OXA-9*;AmpH*	KPC-2	SHV-12			TEM-122*?
GCF_001517735	5585027	133	146709	258		1	1		2	9	12								wzi29	KL106	Aph3-Ia*;Aac6-Ib;AadA2*			ParC-80I;GyrA-83I		MphA	CatA1*		SulI		DfrA12	OXA-9*;AmpH*	KPC-2	SHV-12			TEM-122*?
GCF_001517745	5591362	110	248060	258		1	1		2	9	12								wzi29	KL106	Aph3-Ia*;AadA2*;Aac6-Ib			ParC-80I;GyrA-83I		MphA	CatA1*		SulI		DfrA12	AmpH*;OXA-9*	KPC-2	SHV-12			TEM-122*?
GCF_001517795	5594952	129	178611	258		1	1		2	9	12								wzi29	KL106	Aac6-Ib;Aph3-Ia*;AadA2*			ParC-80I;GyrA-83I		MphA	CatA1*		SulI		DfrA12	OXA-9*;AmpH*	KPC-2	SHV-12			TEM-122*?
GCF_001517805	5592027	124	248060	258		1	1		2	9	12								wzi29	KL106	Aph3-Ia*;AadA2*;Aac6-Ib			ParC-80I;GyrA-83I		MphA	CatA1*		SulI		DfrA12	OXA-9*;AmpH*	KPC-2	SHV-12			TEM-122*
GCF_001517955	5589951	123	248060	258		1	1		2	9	12								wzi29	KL106	Aph3-Ia*;AadA2*;Aac6-Ib			ParC-80I;GyrA-83I		MphA	CatA1*		SulI		DfrA12	AmpH*;OXA-9*	KPC-2	SHV-12			TEM-122*
GCF_001521895	5535187	3	5387996	14	TD	1	0	1	2	4	5	ybt 13; ICEKp2	299-1LV						wzi2	KL2 (KL30)	AadA2*										DfrA12	AmpH*	NDM-5	SHV-106*;CTX-M-15
GCF_001529935	5690826	2	5461919	23		1	1	3				ybt 1; ICEKp10	46-1LV	clb 2	29	iucABCD	iroBCDN	rmpA	wzi1	KL1												AmpH;SHV-108*
GCF_001530015	5450593	2	5226330	374		1	1	3				ybt 10; ICEKp4	107-3LV			iucABCD	iroBCDN	rmpA	wzi408	KL2												AmpH*;SHV-33*
GCF_001534855	5584510	5	5151588	359		1	1												wzi236	KL10												AmpH*;SHV-33*
GCF_001546515	5401484	135	108187	29		1	1	3		1	1	ybt 17; ICEKp10	289-1LV	clb 3	17				wzi85	KL30												AmpH*				SHV-83
GCF_001549975	5578368	60	379939	-		1	1																									LEN-24*;AmpH*
GCF_001549995	5397436	59	232560	29		1	1			8	12								wzi115	KL54	StrB*;StrA*;AadA1-pm*			Qnr-S1			CmlA5;FloR	Arr2	SulII	TetA*;TetR	DfrA14	AmpH*;OXA-10				SHV-83
GCF_001566595	5679902	98	354978	307		1	0	1	2	6	11	ybt 9; ICEKp3	157-1LV						wzi173	KL102 (KL149,KL155)	StrB;StrA*;Aac3-IIa*			QnrB1?;ParC-80I;GyrA-83I					SulII		DfrA14	AmpH*;OXA-1;OXA-9*	KPC-3	SHV-106*;CTX-M-139?
GCF_001574505	5857665	210	53277	14	GD	1	1	1	2	10	21	ybt 14; ICEKp5	140-1LV						wzi2	KL2 (KL30)	AadA1-pm*?;Aac3-IId*;ArmA;Sat-2A;AadA2*;AphA6*?			ParC-80I;GyrA-83Y;GyrA-87G		MsrE;MphE*	CatB4;CmlA5;CatA1*	Arr2	SulI*?		DfrA1;DfrA12	TEM-150*;AmpH*	NDM-1	CTX-M-15		SHV-11*
GCF_001590945	5463002	141	115836	3		1	0	3		1	1	ybt 12; ICEKp10	128	clb 1	59-2LV		iroB	rmpA	wzi3	KL3												AmpH*				SHV-44*
GCF_001596905	5517522	100	146433	15		1	1	1	1	7	14	ybt 10; ICEKp4	97-4LV						wzi24	KL24 (KL54,KL55)	StrB;StrA*;Aac3-IIa*			QnrB1?;ParC-80I;GyrA-83F;GyrA-87A			CatB4		SulII	TetA;TetR	DfrA14	TEM-105*;OXA-1;AmpH*		CTX-M-15;SHV-106*
GCF_001596915	5514132	153	146199	15		1	1	1	1	7	14	ybt unknown	unknown						wzi24	KL24 (KL54,KL55)	StrB;StrA*;Aac3-IIa*			QnrB1?;ParC-80I;GyrA-83F;GyrA-87A			CatB4?		SulII	TetA;TetR	DfrA14	TEM-105*;OXA-1;AmpH*		CTX-M-15;SHV-106*?
GCF_001596925	5512822	91	153410	15		1	1	1	1	7	14	ybt 10; ICEKp4	97-4LV						wzi24	KL24 (KL54,KL55)	StrB;StrA*;Aac3-IIa*			QnrB1?;ParC-80I;GyrA-83F;GyrA-87A			CatB4		SulII	TetA;TetR	DfrA14	AmpH*;TEM-105*;OXA-1		SHV-106*;CTX-M-15
GCF_001596935	5518162	102	159282	15		1	1	1	1	7	14	ybt 10; ICEKp4	97-4LV						wzi24	KL24 (KL54,KL55)	StrB;StrA*;Aac3-IIa*			QnrB1?;ParC-80I;GyrA-83F;GyrA-87A			CatB4		SulII	TetA;TetR	DfrA14	AmpH*;TEM-105*;OXA-1		SHV-106*;CTX-M-15
GCF_001596985	5514930	97	198408	15		1	1	1	1	7	14	ybt 10; ICEKp4	97-4LV						wzi24	KL24 (KL54,KL55)	StrB;StrA*;Aac3-IIa*			QnrB1?;ParC-80I;GyrA-83F;GyrA-87A			CatB4?		SulII	TetA;TetR	DfrA14	AmpH*;TEM-105*;OXA-1		SHV-106*;CTX-M-15
GCF_001596995	5486611	104	149196	15		1	1	1	1	7	14	ybt 10; ICEKp4	97-4LV						wzi24	KL24 (KL54,KL55)	Aac3-IIa*;StrB;StrA*			QnrB1?;ParC-80I;GyrA-83F;GyrA-87A			CatB4?		SulII	TetA;TetR	DfrA14	OXA-1;AmpH*;TEM-105*		SHV-106*;CTX-M-15
GCF_001597015	5374353	140	188355	15		1	1		1	7	12								wzi93	KL112	StrB;StrA*;Aac3-IIa*			ParC-80I;GyrA-83F;GyrA-87A			CatB4?		SulII	TetD	DfrA14	TEM-105*;AmpH*;OXA-1?		SHV-106*;CTX-M-15
GCF_001597035	5683610	84	214696	163		1	1		1	6	10								wzi393	KL?	AadA1-pm*?;Aac3-IIa;StrB			Qnr-S1			CatA1*;CatB4?		SulI*;SulII		DfrA15b*	SHV-36;AmpH*;SCO-1;TEM-105*;OXA-1		CTX-M-15
GCF_001597065	5466015	126	148133	437		1	1		1	8	13								wzi109	KL36	Aph3-Ia*;Aac3-IIa*;AadA1-pm*?			QnrB1;ParC-80I;GyrA-83I		MphA	CmlA5;CatB4?	Arr2	SulI*			TEM-105*;OXA-9*;AmpH*;OXA-1		CTX-M-15		SHV-11
GCF_001597075	5477239	64	240885	307		1	1		1	6	11								wzi173	KL102 (KL149,KL155)	Aac3-IIa*;StrB;StrA*			QnrB1?;ParC-80I;GyrA-83I			CatB4?		SulII		DfrA14	AmpH*;TEM-105*;OXA-1		SHV-106*;CTX-M-15
GCF_001597095	5513641	88	173738	15		1	1	1	1	7	14	ybt 10; ICEKp4	97-4LV						wzi24	KL24 (KL54,KL55)	StrB;StrA*;Aac3-IIa*			QnrB1?;ParC-80I;GyrA-83F;GyrA-87A			CatB4		SulII	TetA;TetR	DfrA14	TEM-105*;AmpH*;OXA-1		CTX-M-15;SHV-106*
GCF_001597115	5515127	115	165460	15		1	1	1	1	7	14	ybt 10; ICEKp4	97-4LV						wzi24	KL24 (KL54,KL55)	StrB;StrA*;Aac3-IIa*			QnrB1?;ParC-80I;GyrA-83F;GyrA-87A			CatB4		SulII	TetA;TetR	DfrA14	AmpH*;OXA-1;TEM-105*		SHV-106*;CTX-M-15
GCF_001597145	5520843	93	173536	15		1	1	1	1	7	14	ybt 10; ICEKp4	97-4LV						wzi24	KL24 (KL54,KL55)	Aac3-IIa*;StrB;StrA*			QnrB1?;ParC-80I;GyrA-83F;GyrA-87A			CatB4		SulII	TetA;TetR	DfrA14	OXA-1;TEM-105*;AmpH*		SHV-106*;CTX-M-15
GCF_001597165	5522642	101	165681	15		1	1	1	1	7	14	ybt 10; ICEKp4	97-4LV						wzi24	KL24 (KL54,KL55)	Aac3-IIa*;StrB;StrA*			QnrB1?;ParC-80I;GyrA-83F;GyrA-87A			CatB4		SulII	TetA;TetR	DfrA14	OXA-1;AmpH*;TEM-105*		SHV-106*;CTX-M-15
GCF_001597175	5519002	96	146435	15		1	1	1	1	7	14	ybt 10; ICEKp4	97-4LV						wzi24	KL24 (KL54,KL55)	Aac3-IIa*;StrB;StrA*			QnrB1?;ParC-80I;GyrA-83F;GyrA-87A			CatB4		SulII	TetA;TetR	DfrA14	AmpH*;TEM-105*;OXA-1		SHV-106*;CTX-M-15
GCF_001597195	5517113	94	165551	15		1	1	1	1	7	14	ybt unknown	unknown						wzi24	KL24 (KL54,KL55)	StrB;StrA*;Aac3-IIa*			QnrB1?;ParC-80I;GyrA-83F;GyrA-87A			CatB4		SulII	TetA;TetR	DfrA14	OXA-1;TEM-105*;AmpH*		SHV-106*;CTX-M-15
GCF_001597225	5517236	98	198535	15		1	1	1	1	7	14	ybt 10; ICEKp4	97-4LV						wzi24	KL24 (KL54,KL55)	StrB;StrA*;Aac3-IIa*			QnrB1?;ParC-80I;GyrA-83F;GyrA-87A			CatB4		SulII	TetA;TetR	DfrA14	AmpH*;TEM-105*;OXA-1		SHV-106*;CTX-M-15
GCF_001597245	5514446	112	116760	15		1	1	1	1	7	14	ybt 10; ICEKp4	97-4LV						wzi24	KL24 (KL54,KL55)	Aac3-IIa*;StrB;StrA*			QnrB1?;ParC-80I;GyrA-83F;GyrA-87A			CatB4		SulII	TetA;TetR	DfrA14	OXA-1;AmpH*;TEM-105*		SHV-106*;CTX-M-15
GCF_001598715	5175651	154	79941	91		1	0	2		1	1					iucABCD		rmpA	wzi127	KL4												AmpH*				SHV-11*
GCF_001611055	5439720	1	5439720	383		1	1			1	3													ParC-80I;GyrA-83F;GyrA-87N								AmpH*
GCF_001611095	5355459	1	5355459	383		1	1			5	7										AadA2*			ParC-80I;GyrA-83F;GyrA-87N		MphA			SulI		DfrA12	AmpH*;SHV-145*
GCF_001613565	5546703	64	225589	11	GD	1	0	1	2	4	6	ybt 9; ICEKp3	192-1LV						wzi209	KL47	AadA2			ParC-80I;GyrA-83I;GyrA-87G			CatA2*					AmpH*	KPC-2
GCF_001613575	5550293	60	226663	11	GD	1	0	1	2	5	7	ybt 9; ICEKp3	192-1LV						wzi209	KL47	AadA2			ParC-80I;GyrA-83I;GyrA-87G			CatA2*					AmpH*	KPC-2	SHV-12
GCF_001613585	5541511	69	222090	11	GD	1	0	1	2	4	6	ybt 9; ICEKp3	192-1LV						wzi209	KL47	AadA2			ParC-80I;GyrA-83I;GyrA-87G			CatA2*					AmpH*	KPC-2
GCF_001613595	5544407	72	221429	11	GD	1	0	1	2	4	6	ybt 9; ICEKp3	192-1LV						wzi209	KL47	AadA2			ParC-80I;GyrA-83I;GyrA-87G			CatA2*					AmpH*	KPC-2
GCF_001613645	5545016	75	210262	11	GD	1	0	1	2	5	7	ybt 9; ICEKp3	192-1LV						wzi209	KL47	AadA2			ParC-80I;GyrA-83I;GyrA-87G			CatA2*					AmpH*	KPC-2	SHV-12*
GCF_001613655	5546912	67	214352	11	GD	1	0	1	2	4	6	ybt 9; ICEKp3	192-1LV						wzi209	KL47	AadA2			ParC-80I;GyrA-83I;GyrA-87G			CatA2*					AmpH*	KPC-2
GCF_001613665	5574386	72	210790	11	GD	1	0	1	2	5	7	ybt 9; ICEKp3	192-1LV						wzi209	KL47	AadA2			ParC-80I;GyrA-83I;GyrA-87G			CatA2*					AmpH*	KPC-2	SHV-12
GCF_001613715	5534841	73	213749	11	GD	1	0	1	2	4	6	ybt 9; ICEKp3	192-1LV						wzi209	KL47	AadA2			ParC-80I;GyrA-83I;GyrA-87G			CatA2*					AmpH*	KPC-2
GCF_001630805	5604905	72	418447	29		1	1	3	1	4	4	ybt 9; ICEKp3	15-3LV			iucABCD	iroBCDN	rmpA	wzi115	KL54				QnrB4					SulI			AmpH*;DHA-1		CTX-M-14		SHV-83
GCF_001640185	5927304	435	28219	15		1	1	1	2	9	20	ybt 16; ICEKp12	277-1LV						wzi93	KL112	AadA2*;ArmA;StrB;StrA;Aph3-Ia*?			QnrB1?;ParC-80I;GyrA-83F;GyrA-87A		MsrE;MphE*	CatB4;CatA1*		SulI	TetD	DfrA12;DfrA14	AmpH*;OXA-1	NDM-1	CTX-M-15;SHV-106*
GCF_001644765	6088457	6	5490611	147	TD	1	0	1	2	6	13	ybt 10; ICEKp4	20-2LV						wzi64	KL64	RmtF;RmtF;AadA2*			QnrB1?;ParC-80I;GyrA-83I				Arr2			DfrA14;DfrA12	AmpH*;SHV-67*	OXA-181;OXA-181;OXA-181	CTX-M-15
GCF_001645745	6196584	47	425093	-		1	1	1	1	4	6	ybt 10; ICEKp4	26-1LV						wzi75	KL105				ParC-80I;GyrA-83I					SulII?;SulII?			AmpH*		CTX-M-15		SHV-11
GCF_001646625	5495481	3	5220857	1536		1	1	1				ybt 4; plasmid	29-2LV						wzi274	KL30												AmpH*;SHV-33*
GCF_001647455	5625441	117	366120	48		1	1		1	9	18								wzi62	KL62	Aac3-IIa*;AadA2*;Sat-2A;StrB;StrA*;RmtH			GyrA-83Y		MphA	CatA1*;CatB4?		SulI;SulII*	TetA;TetR	DfrA12;DfrA1	AmpH*;OXA-1		CTX-M-15		SHV-1?
GCF_001647465	5526208	56	284366	44		1	1		1	5	10								wzi34	KL57 (KL34)	AadA1-pm*?;Aac6-Ib;Aac3-IId*;StrB*;StrA*			QnrB32*;GyrA-87N					SulII		DfrA14	AmpH*;OXA-9;SHV-145*;TEM-150*		SHV-12
GCF_001647475	5637257	85	261913	11		1	1		1	10	17								wzi84	KL28	ArmA;StrA?;Aac3-IIa*			ParC-80I;GyrA-83I		MphA;MsrE*;MphE*	CmlA5;CatB4?	Arr2	SulI	TetA;TetR	DfrA12	AmpH*;OXA-10;OXA-1;TEM-105*		CTX-M-15		SHV-11
GCF_001648215	5566588	4	5353110	147		1	0	1	2	7	11	ybt 9; ICEKp3	183-3LV						wzi64	KL64	AadA1-pm*?;Aac6-Ib;AphA6*			Qnr-S1;ParC-80I;GyrA-83I			CatB3*	Arr3	SulI			AmpH*;SHV-67*;TEM-150*;OXA-9;OXA-1	NDM-1	CTX-M-15
GCF_001653695	5566409	88	177301	15		1	1		2	7	10								wzi19	KL19	AadA2*			ParC-80I;GyrA-83F;GyrA-87A					SulI	TetD	DfrB3;DfrA12	AmpH*	GES-11	SHV-106*
GCF_001661895	5555747	129	95480	252		1	1			1	1								wzi81	KL81 (KL120)												AmpH*				SHV-1?
GCF_001663195	5420718	2	5344467	15		1	1	1	2	9	15	ybt 15; ICEKp11	230-1LV						wzi93	KL112	Aac3-IId*;AadA16*			QnrA7*;ParC-80I;GyrA-83F;GyrA-87A		MphA;MphA	CatB3*	Arr3	SulI		DfrA27	AmpH*;OXA-1	KPC-2;KPC-2	SHV-106*
GCF_001663295	5779669	4	5351509	37		1	1		2	2	2								wzi50	KL15 (KL17,KL51,KL52)												AmpH*	KPC-3	SHV-40*
GCF_001663435	5536135	2	5365209	273		0	1			3	5								wzi174	KL74	StrB;StrA			ParC-80I;GyrA-83I					SulII			AmpH*;SHV-67*
GCF_001663455	5730336	4	5336571	-		1	1			3	9															MphA;MphA;MphA				TetB*		AmpH*				SHV-1*?;SHV-1?;SHV-1?;SHV-1?;SHV-1?
GCF_001665995	5545261	81	251999	37		1	1		2	2	2								wzi50	KL15 (KL17,KL51,KL52)												AmpH*	KPC-3	SHV-40*
GCF_001666005	5454420	64	203931	258	GD	1	1		2	5	7								wzi154	KL107	Aac6-Ib;AadA2			ParC-80I;GyrA-83I					SulI			AmpH*	KPC-3			SHV-11
GCF_001666015	5672753	128	215590	258	GD	1	1		2	9	12								wzi154	KL107	Aac6-Ib;AadA2*;Aph3-Ia*			ParC-80I;GyrA-83I		MphA	CatA1*		SulI		DfrA12	OXA-9*;AmpH*	KPC-3			SHV-11	TEM-122*
GCF_001667545	5556326	72	219307	258		1	1		2	5	6								wzi154	KL107	Aac6-Ib			ParC-80I;GyrA-83I								OXA-9*;AmpH*	KPC-3			SHV-11	TEM-122*
GCF_001675125	5681468	4	5393897	258		1	0		2	8	14								wzi154	KL107	AadA2;Aph3-Ia*;AadA2*;Aac6-Ib			ParC-80I;GyrA-83I		MphA;MphA			SulI;SulI		DfrA12	AmpH*;OXA-9*	KPC-3			SHV-11	TEM-122*
GCF_001676825	5495471	3	5220846	1536		1	1	1				ybt 4; plasmid	29-2LV						wzi274	KL30												AmpH*;SHV-33*
GCF_001678695	5416477	94	187034	-		1	1		1	1	1								wzi173	KL102 (KL149,KL155)												AmpH*		SHV-13*
GCF_001679915	5626271	91	270452	512	GD	1	1	2	2	8	12					iucABC			wzi154	KL107	Aac6-Ib;Aac3-IId*;AadA2;AadA5	Mcr1*		ParC-80I;GyrA-83I					SulI		DfrA17	AmpH*;OXA-9*	KPC-3			SHV-11	TEM-122*
GCF_001693715	5389610	50	381677	301		1	1		1	6	16								wzi331	KL7	Aac3-IIa*;StrB;StrA*;StrB;StrA*;Aac3-IIa*			QnrB1?;QnrB1?			CatB4;CatB4?		SulII;SulII		DfrA14;DfrA14	TEM-105*;OXA-1;SHV-27;TEM-105*;OXA-1;AmpH*		CTX-M-15;CTX-M-15
GCF_001695655	5735557	130	147372	258	GD	1	1		2	9	12								wzi154	KL107	Aac6-Ib;AadA2*;Aph3-Ia*			ParC-80I;GyrA-83I		MphA	CatA1*		SulI		DfrA12	AmpH*;OXA-9*	KPC-3			SHV-11	TEM-122*
GCF_001695775	5766731	226	221738	8		1	1												wzi59	KL3												SHV-59*;AmpH*
GCF_001698945	5402778	157	209629	17		1	1		2	8	13								wzi82	KL23 (KL18, KL38)	Aac3-IId*;StrB;StrA*			Qnr-S1			CatA2*		SulI;SulII	TetA*;TetR;TetD	DfrA1	AmpH*;SHV-94*	IMP-26*	CTX-M-14
GCF_001699015	5183602	101	235499	17		1	1			5	7								wzi82	KL23 (KL18, KL38)				Qnr-S1			CatA2*		SulI	TetA;TetR;TetD	DfrA1	AmpH*;SHV-94*
GCF_001699025	5383393	121	259368	17		1	1		2	7	11								wzi82	KL23 (KL18, KL38)	Aac3-IId*;StrB;StrA*			Qnr-S1					SulI;SulII	TetA;TetR	DfrA1	AmpH*;SHV-94*	IMP-26*	CTX-M-14
GCF_001699035	5352438	138	229269	17		1	1		1	6	10								wzi82	KL23 (KL18, KL38)	Aac3-IId*;StrB;StrA*			Qnr-S1			CatA2*		SulI;SulII	TetA;TetD		AmpH*;SHV-94*		CTX-M-14
GCF_001699045	5128911	96	245705	17		1	1		2	5	6								wzi82	KL23 (KL18, KL38)				Qnr-S1					SulI	TetA;TetR	DfrA1	AmpH*;SHV-94*	IMP-26*
GCF_001699095	5366474	124	233301	17		1	1		2	7	11								wzi82	KL23 (KL18, KL38)	Aac3-IId*;StrB;StrA*			Qnr-S1					SulI;SulII	TetA;TetR	DfrA1	AmpH*;SHV-94*	IMP-26*	CTX-M-14
GCF_001699105	5361321	174	209504	17		1	1		2	8	11								wzi82	KL23 (KL18, KL38)	StrB;StrA*			Qnr-S1			CatA2*		SulI;SulII	TetA;TetR	DfrA1	AmpH*;SHV-94*	IMP-26*	CTX-M-14
GCF_001701355	5623115	89	299505	258		1	1	1	2	7	10	ybt 13; ICEKp2	299						wzi29	KL106	Aac6-Ib;AadA2*;Aph3-Ia*			ParC-80I;GyrA-83I		MphA			SulI		DfrA12	AmpH*	KPC-2			SHV-11?
GCF_001701365	5655647	142	182093	258	GD	1	1	1	2	8	11	ybt 13; ICEKp2	299						wzi29	KL106	AadA2*;Aph3-Ia*;Aac6-Ib			ParC-80I;GyrA-83I		MphA	CatA1*		SulI		DfrA12	AmpH*;OXA-9*	KPC-2	SHV-12?
GCF_001701395	5750411	105	203922	258		1	1	1	2	7	10	ybt 13; ICEKp2	299-1LV						wzi29	KL106	StrB?;Aph3-Ia*;Aac6-Ib			ParC-80I;GyrA-83I		MphA			SulII		DfrA14*	AmpH*;TEM-1D	KPC-2	SHV-12?
GCF_001701415	5810514	281	213391	258		1	1	1	2	9	14	ybt unknown	unknown						wzi29	KL106	AadA2*;AadB;Aph3-Ia*;Aac6-Ib			ParC-80I;GyrA-83I		MphA	CatA1*	Arr2	SulI		DfrA12;Dfr23*?	AmpH*;OXA-9*	KPC-2	SHV-12?
GCF_001701425	5724427	119	294246	147	GD	1	0		2	10	21								wzi64	KL64	RmtB;AadB;StrB;StrA*;Aph3-Ia*;AadA1-pm*?			ParC-80I;GyrA-83I		MphA	CmlA5	Arr2	SulII	TetG;TetRG*?;TetA?;TetR	Dfr23;DfrA14;DfrA1*	SHV-67*;AmpH*;TEM-105*;OXA-10	VIM-27	VEB-1
GCF_001701445	5680032	119	248752	258		1	1		2	9	12								wzi29	KL106	AadA2*;Aac6-Ib;Aph3-Ia*			ParC-80I;GyrA-83I		MphA	CatA1*		SulI		DfrA12	AmpH*;OXA-9*	KPC-2	SHV-12?			TEM-122*
GCF_001701475	5612753	160	198932	258		1	1		2	9	12								wzi29	KL106	AadA2*;Aph3-Ia*;Aac6-Ib			ParC-80I;GyrA-83I		MphA	CatA1*		SulI		DfrA12	AmpH*;OXA-9*	KPC-2	SHV-12			TEM-122*
GCF_001701495	5799250	169	168010	11		1	1	1	2	11	23	ybt 9; ICEKp3	183						wzi50	KL15 (KL17,KL51,KL52)	StrB;StrA*;RmtB;AadA1-pm*;AadB;AadA2*;Aac3-IIa*			ParC-80I;GyrA-83I		MphA	CmlA5;CatB4	Arr2	SulII	TetA?;TetR;TetG;TetRG*?	DfrA12	AmpH*;TEM-105*;OXA-10;OXA-1	OXA-48	VEB-1;CTX-M-15		SHV-11
GCF_001701505	5813542	128	218306	258	GD	1	1	1	2	9	24	ybt 13; ICEKp2	299						wzi29	KL106	StrB;StrA*;RmtB;AadA1-pm*;AadB;AadA2*;Aph3-Ia*;Aac6-Ib			ParC-80I;GyrA-83I			CmlA5;CatA1*	Arr2	SulII	TetA?;TetR;TetG;TetRG*?	Dfr23;DfrA12;DfrA14	AmpH*;TEM-105*;OXA-10;OXA-9*	KPC-2	VEB-1;SHV-12?
GCF_001701525	5673701	91	270452	258		1	1	1	2	7	10	ybt 13; ICEKp2	299						wzi29	KL106	Aac6-Ib;AadA2*;Aph3-Ia*			ParC-80I;GyrA-83I		MphA			SulI		DfrA12	AmpH*	KPC-2			SHV-11?
GCF_001701555	5921735	202	203922	258	GD	1	1	1	2	11	25	ybt 13; ICEKp2	299						wzi29	KL106	StrB;StrA*;RmtB;AadA1-pm*;AadB;Aac6-Ib;AadA2*;Aph3-Ia*			ParC-80I;GyrA-83I		MphA	CatA1*;CmlA5	Arr2	SulII	TetA?;TetR;TetG;TetRG*?	Dfr23;DfrA12;DfrA14	AmpH*;OXA-10;OXA-9*	KPC-2	VEB-1		SHV-11?
GCF_001701575	5538069	62	289729	2316		1	1		1	9	13								wzi2	KL2 (KL30)	AadA5;Aac3-IId*			Qnr-S1		MphA	CatB3*;CatA2*	Arr3	SulI	TetA;TetR	DfrA17	AmpH*;OXA-1;TEM-105*		CTX-M-9;SHV-106*
GCF_001701585	5527530	40	484763	17		1	1	1	1	6	10	ybt 15; ICEKp11	68-1LV						wzi141	KL25	StrB;StrA*;Aac3-IId*			Qnr-S1					SulI;SulII	TetA;TetR	DfrA1	AmpH*;TEM-105*;SHV-94*		CTX-M-14
GCF_001701615	5505409	36	427320	17		1	1	1	1	6	11	ybt 15; ICEKp11	68-1LV								Aac3-IId*;StrB;StrA*			Qnr-S1					SulI;SulII	TetA;TetR;TetD	DfrA1	AmpH*;SHV-94*;TEM-105*		CTX-M-14
GCF_001701625	5536506	69	307212	1798		1	1		1	7	9								wzi130	KL58	Aac3-IId*			Qnr-S1					SulI	TetA;TetR;TetD	DfrA1	AmpH*		CTX-M-14*		SHV-1*?
GCF_001701695	5534120	48	363902	896		1	1		1	7	12								wzi59	KL3	StrB;StrA*;Aac3-IId*			Qnr-S1			CatA2*		SulI;SulII	TetD;TetA;TetR	DfrA1	AmpH*;TEM-105*;SHV-110*		CTX-M-14
GCF_001701705	5506950	56	268721	290		1	1	1	1	6	11	ybt 14; ICEKp5	145-3LV						wzi21	KL21	StrB;StrA*;Aac3-IId*			Qnr-S1					SulI;SulII	TetA;TetR;TetD	DfrA1	SHV-145*;AmpH*		CTX-M-14
GCF_001701725	5379420	43	374443	322		1	1		1	7	13								wzi50	KL15 (KL17,KL51,KL52)	StrB;StrA*;Aac3-IId*			Qnr-S1			CatA2*		SulII;SulI	TetA;TetR;TetD	DfrA1	AmpH*;TEM-105*		CTX-M-14;SHV-40*
GCF_001701755	5756591	65	349845	875		1	1	1	1	8	8	ybt 14; ICEKp5	135-5LV						wzi119	KL24	AadA16*			QnrB2*		MphA	CatA2*	Arr3	SulI		DfrA27	AmpH*;SHV-33*;TEM-105*		CTX-M-3
GCF_001701765	5430141	99	308772	1522		1	1		1	1	1								wzi74	KL103												TEM-105*;SHV-145*;AmpH*		CTX-M-15
GCF_001701795	5886154	124	178639	36		1	1		1	9	16								wzi173	KL102 (KL149,KL155)	Aph3-Ia*;AadA2*;StrA*?;Aac3-IId*;ArmA;StrB			qnrB17*		MsrE;MphE*;MphA	CatB3*	Arr3	SulI	TetB*	DfrA12	OXA-1;AmpH*;TEM-105*		SHV-12
GCF_001701815	5657496	134	191086	258	GD	1	1	1	2	8	11	ybt 13; ICEKp2	299						wzi29	KL106	AadA2*;Aac6-Ib;Aph3-Ia*			ParC-80I;GyrA-83I		MphA	CatA1*		SulI		DfrA12	AmpH*;OXA-9*	KPC-2	SHV-12?
GCF_001701835	5788593	117	203521	11		1	1	1	2	11	24	ybt 9; ICEKp3	183						wzi50	KL15 (KL17,KL51,KL52)	StrB;StrA*;RmtB;AadA1-pm*;AadB;AadA2*;Aac3-IIa*;Aph3-Ia*			ParC-80I;GyrA-83I		MphA	CmlA5;CatB4	Arr2	SulII	TetA?;TetR;TetG;TetRG*?	DfrA12	AmpH*;TEM-105*;OXA-10;OXA-1	OXA-48	VEB-1;CTX-M-15		SHV-11
GCF_001701845	5611808	97	257744	258		1	1	1	2	7	11	ybt 13; ICEKp2	299						wzi29	KL106	StrB;Aph3-Ia*;Aac6-Ib			ParC-80I;GyrA-83I					SulII	TetA;TetR	DfrA14*	AmpH*;TEM-105*;OXA-9*	KPC-2	SHV-12?
GCF_001701895	5860872	98	270649	11	GD	1	1	3	2	9	13	ybt unknown	unknown	clb 3	17				wzi64	KL64	Aac3-IIa;AadA2*;Aph3-Ia*			ParC-80I;GyrA-83I		MphA	CatA1*		SulI;SulI		DfrA12	AmpH*;TEM-105*	KPC-2	CTX-M-2		SHV-11
GCF_001701915	5561640	96	189593	437		1	1		2	8	10								wzi109	KL36				ParC-80I;GyrA-83I		MphA	CatB4		SulI	TetA*;TetR	DfrA30*	AmpH*;OXA-1	KPC-2			SHV-11
GCF_001701925	5665141	129	220253	258		1	1		2	9	12								wzi29	KL106	AadA2*;Aac6-Ib;Aph3-Ia*			ParC-80I;GyrA-83I		MphA	CatA1*		SulI		DfrA12	AmpH*;OXA-9*	KPC-2	SHV-12?			TEM-122*
GCF_001701935	5897970	139	215009	383		1	1		2	9	20										StrB;StrA*;Aac3-I*?;AadA2*;Aph3-Ia*?;Aph3''Ia?;AadA1-pm*?			ParC-80I;GyrA-83F;GyrA-87N		MphA	FloR*		SulII;SulI	TetA?;TetR	DfrA12;DfrA1*	SHV-145*;AmpH*;CMY-4	VIM-19	CTX-M-15
GCF_001701975	5703190	108	211345	258	GD	1	1	1	2	9	12	ybt 13; ICEKp2	299						wzi29	KL106	AadA2*;Aac6-Ib;Aph3-Ia*			ParC-80I;GyrA-83I		MphA	CatA1*		SulI		DfrA12	AmpH*;OXA-9*	KPC-2	SHV-12?			TEM-122*
GCF_001701985	5889874	138	268905	383		1	1		2	9	23										StrB;StrA*;Aac3-I*?;AadA2*;Aph3-Ia*?;Aph3''Ia?;Aph3-Ia*?;Aph3''Ia?;AadA1-pm*?;Aph3''Ia*?			ParC-80I;GyrA-83F;GyrA-87N		MphA	FloR*		SulII;SulI	TetA?;TetR	DfrA12;DfrA1*	SHV-145*;AmpH*;CMY-4	VIM-19	CTX-M-15
GCF_001702005	5926848	134	222473	258		1	1	1	2	10	21	ybt 13; ICEKp2	299-1LV						wzi29	KL106	AadA1-pm*;RmtB;AadB;Aph3-Ia*;Aac6-Ib;StrB?			ParC-80I;GyrA-83I		MphA	CmlA5	Arr2	SulII	TetG;TetRG*?;TetA?;TetR	Dfr23;DfrA14?	AmpH*;OXA-10	KPC-2	VEB-1;SHV-12?
GCF_001702035	5883719	159	209183	258	GD	1	1	1	2	11	22	ybt 13; ICEKp2	299						wzi29	KL106	StrB;StrA*;AadA2*;RmtB;AadA1-pm*;AadB;Aac6-Ib			ParC-80I;GyrA-83I		MphA	CatA1*;CmlA5	Arr2	SulII	TetA?;TetR;TetG;TetRG*?	DfrA12	AmpH*;OXA-10;OXA-9*	KPC-2	VEB-1		SHV-11?
GCF_001702045	5908414	184	203931	258	GD	1	1	1	2	11	25	ybt 13; ICEKp2	299						wzi29	KL106	StrB;StrA*;RmtB;AadA1-pm*;AadB;AadA2*;Aph3-Ia*;Aac6-Ib			ParC-80I;GyrA-83I		MphA	CatA1*;CmlA5	Arr2	SulII	TetA?;TetR;TetG;TetRG*?	Dfr23;DfrA12;DfrA14	AmpH*;OXA-10;OXA-9*	KPC-2	VEB-1		SHV-11?
GCF_001702405	5800512	72	349673	37		1	1		2	8	10								wzi12	KL12	StrB;StrA*;Aac3-IIa*			QnrB1?			CatB4		SulII	TetA*?	DfrA14	AmpH*;SHV-110*;TEM-105*;OXA-1	NDM-1	CTX-M-15
GCF_001704235	5558458	3	5184828	34		1	0		2	10	22								wzi116	KL19	Aac3-IId*;AadA2*;StrB*;AadA1-pm*?;StrA*			ParC-80I;GyrA-83F;GyrA-87G			CatA1*	Arr2	SulI;SulI;SulII*	TetA;TetR*	DfrA12;DfrA14	AmpH*	OXA-181	CTX-M-15;CTX-M-15;CTX-M-15			SHV-26
GCF_001705385	5803735	4	5452045	512	GD	1	0		2	8	13								wzi154	KL107	AadA2;Aph3-Ia*;AadA2*			ParC-80I;GyrA-83I		MphA	CatA1*		SulI;SulI		DfrA12	AmpH*	KPC-3			SHV-11;SHV-11
GCF_001707135	5677564	450	57145	23		1	1	3		1	1	ybt 1; ICEKp10	47-1LV	clb 2	29-2LV	iucB	iroN		wzi1	KL1				GyrA-87G								AmpH;SHV-108*
GCF_001708165	5487301	123	137176	258		1	1		2	8	15								wzi29	KL106	Aac6-Ib;Aph4-Ia;Aac3-Iva?;Aph3-Ia*;AadA2			ParC-80I;GyrA-83I		MphA	CatA1*;CmlA1*		SulI;SulIII		DfrA12	AmpH*	KPC-2			SHV-11
GCF_001708225	5587396	2	5374626	23		1	1	3				ybt 9; ICEKp3	202-1LV			iucABCD	iroBCDN		wzi1	KL1												AmpH;SHV-108*
GCF_001708245	5412960	1	5412960	23		1	1	3				ybt 1; ICEKp10	45-1LV	clb 2	29-1LV				wzi1	KL1												AmpH;SHV-108*
GCF_001709275	5805603	5	5341571	14	GD	1	1	1	2	10	31	ybt 14; ICEKp5	140						wzi2	KL2 (KL30)	Sat-2A;Aac3-IId*;StrB*;AadA1-pm*?;AadA1-pm*?;StrA*;Aac6-Ib;AadA2*;ArmA;AphA6*			QnrB1?;ParC-80I;GyrA-83Y;GyrA-87G		MsrE;MphE*	CatB4;CmlA5;CatB4	Arr2	SulI*;SulII;SulI		DfrA1;DfrA12;DfrA14	AmpH*;OXA-1;TEM-150*;OXA-9;OXA-1	OXA-181*;NDM-1	SHV-106*;CTX-M-15		SHV-11*
GCF_001709295	5483848	4	5236925	14		1	1		2	7	15								wzi2	KL2 (KL30)	StrB;StrA;StrA;Aph3-VIb*;StrB;StrA*			QnrB1?					SulII	TetA;TetR	DfrA14	AmpH*;TEM-105*	OXA-48	SHV-106*;CTX-M-9*;CTX-M-15
GCF_001715205	5294147	40	370555	437		1	1		2	6	7								wzi109	KL36	Aph3-Ia*			ParC-80I;GyrA-83I			CatB4					TEM-105*;OXA-1;AmpH*	KPC-2	CTX-M-15		SHV-11
GCF_001715215	5608888	85	204267	437	GD	1	1		2	9	13								wzi109	KL36	ArmA			Qnr-A1*;ParC-80I;GyrA-83I		MsrE;MphE*	CatB3*;CatA1*	Arr3			DfrA8	AmpH*;OXA-1	KPC-2	CTX-M-9		SHV-11
GCF_001718115	5702010	69	264555	340		1	1	1	2	10	20	ybt 9; ICEKp3	183						wzi50	KL15 (KL17,KL51,KL52)	Aac3-IId*;StrB;StrA;AadA1-pm*?;RmtG;Sat-2A			QnrB5*;ParC-80I;GyrA-83I			CatA1*	Arr6	SulI;SulII	TetB*	DfrA15b*;DfrA8;DfrA14	OXA-9;AmpH*	KPC-2	CTX-M-15		SHV-11
GCF_001718175	5504176	82	244587	340		1	1		1	9	20								wzi143	KL151	Aac3-IId*;AadA2*;Aph3-Ia*;StrB;StrA			Qnr-S1;ParC-80I;GyrA-83I		MphA	CatA2*;FloR*		SulI;SulII	TetD;TetA;TetR	DfrA12;DfrA14	TEM-150*;AmpH*		CTX-M-15		SHV-11
GCF_001720345	5921355	111	270989	855		1	1		2	9	20								wzi100	KL10	Aph3-Ia*;AadA1-pm*?;Aac6-Iq*;AphA6*;Aph4-Ia;Aac3-Iva?;AadA2*			QnrB5*;ParC-80I;GyrA-83I		MphA	CmlA5*;CatA2*		SulI?	TetA;TetR	DfrA15b*;DfrA12	TEM-105*;AmpH*;SHV-110*	KPC-2	CTX-M-2
GCF_001720625	5431785	68	227461	-		1	1	2								iucABCD	iroBCDN	rmpA	wzi72	KL2												SHV-67*;AmpH*
GCF_001720635	5719189	135	143118	23		1	1	3	1	4	6	ybt 1; ICEKp10	47-3LV	clb 2	29-3LV	iucABCD	iroBCDN	rmpA	wzi1	KL1	AadB*;AadA1-pm*?;Sat-2A								SulI		DfrA1	AmpH;SHV-108*		CTX-M-15
GCF_001720645	5427926	54	314393	1544		1	1	3		1	1	ybt 9; ICEKp3	69-3LV			iucABCD	iroBCDN	rmpA	wzi95	KL20												AmpH*				SHV-75
GCF_001720695	5322619	45	356097	493		1	1	3				ybt 2; ICEKp1	321-1LV				iroBCDN	rmpA	wzi2	KL2 (KL30)												SHV-145*;AmpH*
GCF_001720705	5701390	119	303613	14		1	0	1	2	8	14	ybt 9; ICEKp3	183-2LV						wzi2	KL2 (KL30)	Aac6-Ib*?;ArmA;StrB;StrA			QnrB1?		MsrE*;MphE*	CatB4		SulI		DfrA14	AmpH*;OXA-1	NDM-1;OXA-48	CTX-M-15;SHV-106*
GCF_001720745	5660430	89	224940	101		1	0	1	2	7	12	ybt 9; ICEKp3	183-1LV						wzi137	KL17	RmtF;StrA*;Aac3-IIa*			ParC-80I;GyrA-83Y;GyrA-87G			CatB4	Arr2	SulII			AmpH*;TEM-105*;OXA-1	OXA-48	SHV-106*;CTX-M-15
GCF_001720755	5654489	98	203529	11		1	1	1	2	10	15	ybt 9; ICEKp3	183-1LV						wzi50	KL15 (KL17,KL51,KL52)	RmtF;AadA2*;Aac3-IIa*;Aph3-Ia*			ParC-80I;GyrA-83I		MphA	CatB4	Arr2	SulI		DfrA12	OXA-1;AmpH*	NDM-1;OXA-48	CTX-M-15		SHV-11
GCF_001720765	5551793	63	253708	11		1	1	1	2	5	8	ybt 16; ICEKp12	277						wzi24	KL24 (KL54,KL55)	Aac3-IId*;Aac6-Ib*?			ParC-80I;GyrA-83F;GyrA-87A					SulI*			AmpH*	OXA-48			SHV-11
GCF_001720805	5712243	105	254122	14		1	1		2	10	21								wzi2	KL2 (KL30)	AadA1-pm*;AadA1-pm*;ArmA;StrB;StrA*;Aac3-IIa*			QnrB1?		MsrE*;MphE*	CmlA5;CatB4	Arr2	SulI;SulI;SulII	TetA;TetR	DfrA14	AmpH*;OXA-10*;OXA-10*?;CMY-16*;TEM-105*;OXA-1	NDM-1	CTX-M-15;SHV-106*
GCF_001720815	5660703	77	238970	101		1	0	1	2	7	12	ybt 9; ICEKp3	183-1LV						wzi137	KL17	StrA*;RmtF;Aac3-IIa*			ParC-80I;GyrA-83Y;GyrA-87G			CatB4	Arr2	SulII			AmpH*;TEM-105*;OXA-1	OXA-48	CTX-M-15;SHV-106*
GCF_001720845	5490193	132	203628	307		1	1		2	8	16								wzi173	KL102 (KL149,KL155)	Aac6-Ib*?;ArmA;Aac3-IIa*;StrB;StrA*			ParC-80I;GyrA-83I		MsrE*;MphE*	CatB4		SulI;SulII		DfrA14	AmpH*;TEM-105*;OXA-1	NDM-1	CTX-M-15;SHV-106*
GCF_001720865	5718215	93	292676	11		1	1		2	11	21								wzi74	KL103	AphA6*;ArmA;AadA1-pm*;StrB;StrA*;Aac3-IIa*			Qnr-S1;ParC-80I;GyrA-83I		MsrE*	CmlA5;CatA1*;CatB4	Arr2	SulI*	TetA*;TetR	DfrA1	TEM-105*;OXA-10;OXA-1;AmpH*	NDM-1	CTX-M-15		SHV-11
GCF_001720875	5712694	102	262803	14		1	1		2	10	21								wzi2	KL2 (KL30)	AadA1-pm*;AadA1-pm*;ArmA;StrB;StrA*;Aac3-IIa*			QnrB1?		MsrE*;MphE*	CmlA5;CatB4	Arr2	SulI;SulI;SulII	TetA;TetR	DfrA14	AmpH*;OXA-10;OXA-10?;CMY-16*;TEM-105*;OXA-1	NDM-1	CTX-M-15;SHV-106*
GCF_001720905	5614075	75	194367	-		1	0	1	2	5	9	ybt 16; ICEKp12	277-1LV						wzi93	KL112	RmtC;Aac6-Ib*?			ParC-80I;GyrA-83F;GyrA-87A					SulI			AmpH*;CMY-6	NDM-1	SHV-106*;CTX-M-15
GCF_001721545	6070149	1487	112443	-		1	1
GCF_001721565	5452890	565	252282	-		1	1																									SHV-110*;AmpH*
GCF_001721725	5312744	1	5312744	16	TD	1	0	1		1	3	ybt 9; ICEKp3	174-1LV						wzi50	KL15 (KL17,KL51,KL52)				ParC-84K;GyrA-83F;GyrA-87N								AmpH*;SHV-145*
GCF_001741545	5798553	5	5313304	16	TD	1	0	1		5	8	ybt 9; ICEKp3	174-3LV						wzi50	KL15 (KL17,KL51,KL52)	RmtF			ParC-84K;GyrA-83F;GyrA-87N				Arr2;Arr3	SulI		DfrA1	AmpH*;SHV-145*
GCF_001741665	5880491	7	5312206	16	TD	1	0	1	2	8	11	ybt 9; ICEKp3	174-1LV						wzi50	KL15 (KL17,KL51,KL52)	RmtF			ParC-84K;GyrA-83F;GyrA-87N			CatB4	Arr2;Arr3	SulI		DfrA1	AmpH*;SHV-145*;OXA-1	OXA-181*	CTX-M-15
GCF_001746535	5344576	1	5344576	147	GD	1	0			1	3								wzi64	KL64				ParC-80I;GyrA-83I;GyrA-87N								AmpH*;SHV-67*
GCF_001746765	5517975	273	43077	340		1	1		2	8	12								wzi50	KL15 (KL17,KL51,KL52)	Aac3-IId*;AadA2*			QnrB2;ParC-80I;GyrA-83I			CatA2*			TetD	DfrA12;DfrA25	TEM-105*;AmpH*	KPC-2	CTX-M-15		SHV-11
GCF_001750805	5759206	4	5367386	15		1	1	1	1	6	12	ybt 9; ICEKp3	183-2LV						wzi64	KL64	Aac3-IId*			Qnr-S1;QnrB2;ParC-80I;GyrA-83F;GyrA-87A		Erm42*			SulI;SulII	TetD		AmpH*		SHV-106*;SHV-5*
GCF_001855315	5718854	5	5400658	147		1	1	1	2	8	18	ybt 16; ICEKp12	280						wzi64	KL64	ArmA;RmtF*			QnrB1;Qnr-S1;Qnr-S1;ParC-80I;GyrA-83I		MsrE;MphE*			SulI;SulI?	TetA;TetR	DfrA14;DfrA1;DfrA1	AmpH*;SHV-67*;SFO-1;SFO-1?;FONA-5*;FONA-5*;TEM-105*	NDM-1	CTX-M-15
GCF_001856585	5727930	107	198147	11		1	1	1	1	4	8	ybt 14; ICEKp5?	156-2LV						wzi64	KL64				Qnr-S1;QnrB4;ParC-80I;GyrA-83I		MphA			SulI			DHA-1;AmpH*		CTX-M-55;SHV-12
GCF_001856605	5565024	110	172492	11	GD	1	1	1	2	6	10	ybt 9; ICEKp3	192-1LV						wzi209	KL47	RmtB;AadA2		FosA	ParC-80I;GyrA-83I;GyrA-87G			CatA2*					AmpH*;TEM-105*	KPC-2	SHV-12;CTX-M-65
GCF_001866785	5640726	129	131876	11	GD	1	1	1	2	10	16	ybt 9; ICEKp3	192-1LV						wzi209	KL47	AadA16*;RmtB;AadA2		FosA	ParC-80I;GyrA-83I;GyrA-87G			CatA2*	Arr3	SulI	TetA*;TetR	DfrA27	TEM-105*;AmpH*	KPC-2	SHV-12;CTX-M-65
GCF_001867195	5276885	307	67217	-		1	1			7	10										AadA2*;Aph4-Ia;Aac3-Iva*?;Aph3-Ia*	Mcr1					FloR*		SulII	TetR	DfrA12	AmpH*;SHV-132*				TEM-135*
GCF_001870165	5597109	4	5387681	45		1	1	1	2	8	9	ybt 10; ICEKp4	78						wzi133	KL25	AadA1-pm*?			GyrA-83F			CatB3*	Arr3	SulI;SulI		DfrA1*	AmpH*;SHV-145*;OXA-1;TEM-105*	KPC-2	SHV-30
GCF_001874695	5565288	9	3023137	1		1	0		1	8	22								wzi45	KL45	Aac3-IIa*;AadA1-pm*;Aph3''Ia;AadA5			Qnr-S1;ParC-80I;GyrA-83I		MphA*;Erm42*;Erm42*?	CmlA5;FloR*;CatA2*;CatB4	Arr2	SulI;SulI;SulII		DfrA17;DfrA17;DfrA14	AmpH*;SHV-132*;TEM-105*;OXA-1;OXA-10		CTX-M-15
GCF_001874715	5737283	8	5234104	244		1	1		1	2	5													ParC-84K;GyrA-83I								AmpH*		SHV-12;SHV-12;SHV-40*
GCF_001874725	5894793	12	4805623	258		1	0		1	7	18								wzi154	KL107	AadA2*;Aac6-Ib;AadA1-pm*?;AadA2;Aac3-Iva?			ParC-80I;GyrA-83I			CatA1*;CmlA1*		SulI;SulIII		DfrA12	AmpH*		SHV-12;SHV-12;SHV-12;SHV-12;SHV-12?		SHV-11
GCF_001874865	6017882	15	4200019	461		1	1			1	1								wzi43	KL43												AmpH*;CMY-94				SHV-11*
GCF_001874875	5628665	14	4501036	34		1	0		2	10	23								wzi116	KL19	Aac3-IId*;AadA2*;StrB*;AadA1-pm*?;StrA*			ParC-80I;GyrA-83F;GyrA-87G			CatA1*	Arr2	SulI;SulI;SulII*;SulII;SulII	TetR*	DfrA12;DfrA14	AmpH*	OXA-181	CTX-M-15;CTX-M-15;CTX-M-15			SHV-26
GCF_001875025	5886119	6	4469872	258		1	0	3	2	7	11	ybt 17; ICEKp10	289	clb 3	17-1LV				wzi154	KL107	StrB;StrA*;AadA1-pm*?;Aac6-Ib*			ParC-80I;GyrA-83I					SulII		DfrA14	AmpH*;TEM-150*;OXA-9	KPC-3	SHV-12		SHV-11
GCF_001875075	5653598	12	3308808	17		1	1	1		5	8	ybt 15; ICEKp11	231						wzi141	KL25	Aac3-IId*			QnrB2		MphA	CatB3*;CatB3*		SulI*;SulI;SulI*			AmpH*;SHV-94*;TEM-105*
GCF_001875105	5784278	9	4350088	147	GD	1	0		2	9	15								wzi64	KL64	Aac3-IIa*;StrB;Aph3-Ia*;StrA;AadA1-pm*?			ParC-80I;GyrA-83I		MphA	CatB4		SulI	TetA;TetR	DfrA1*	AmpH*;SHV-67*;OXA-1	VIM-27	CTX-M-15
GCF_001875125	6102611	25	1119408	37		1	1	1	2	10	30	ybt 0; ICEKp6	222						wzi75	KL105	ArmA;AadA2*;Aac6-IIa*;AadA1-pm*;ArmA;AphA6*;ArmA;StrB;StrA*			ParC-80I;GyrA-83F;GyrA-87N		MsrE*;MphE*;MsrE*;MsrE*;MphE*	CmlA5	Arr2	SulI;SulI;SulII	TetA;TetR;TetA?;TetR	DfrA1*	AmpH*;SHV-110*;OXA-10;CMY-4	NDM-1	CTX-M-15;CTX-M-15
GCF_001875135	5543609	10	2908400	327		1	0	1	1	6	13	ybt 10; ICEKp4	96-2LV						wzi39	KL39 (KL13)	Aac3-IId*;AadA1-pm*?;Aac6-Ib			ParC-80I;GyrA-83F;GyrA-87G			FloR*;CatA1*;CatB4		SulII		DfrA14	AmpH*;SHV-101*;OXA-1;TEM-150*;OXA-9*		CTX-M-15;SHV-12
GCF_001875525	5513269	99	292379	231		1	0	3	2	9	13	ybt 14; ICEKp5	145-2LV			iucABC			wzi104	KL51	RmtF;AadA2*			ParC-80I;GyrA-83I		ErmB*;MphA	CatA1*	Arr2	SulI		DfrA12	TEM-104?;AmpH*	OXA-181*	CTX-M-15?;SHV-12
GCF_001876675	4807409	137	75700	200		0	1			1	1																					AmpH*				SHV-1*?
GCF_001879315	5528298	216	141492	231	TD	1	0
GCF_001879395	5572312	150	144419	11	TD	1	0	3	2	7	12	ybt 16; ICEKp12	280			iucABC			wzi24	KL24 (KL54,KL55)	RmtF;StrB;StrA*			QnrB1;ParC-80I;GyrA-83F;GyrA-87A				Arr2	SulII			AmpH*;TEM-105*	OXA-181*	CTX-M-15		SHV-11
GCF_001879405	5642930	158	144729	11	TD	1	0	3	2	7	12	ybt 16; ICEKp12	280			iucABCD			wzi24	KL24 (KL54,KL55)	RmtF;StrB;StrA*			QnrB1?;ParC-80I;GyrA-83F;GyrA-87A				Arr2	SulII			AmpH*;TEM-105*	OXA-181*	CTX-M-15		SHV-11
GCF_001884315	5628465	219	94505	278		1	1		2	7	10								wzi123	KL136	StrB;StrA*			QnrB1?;GyrA-87G					SulII	TetA;TetR	DfrA14	SHV-27;AmpH*;TEM-105*	NDM-7	CTX-M-15
GCF_001884325	5604347	128	299134	278		1	1		2	7	10								wzi123	KL136	StrB;StrA*			QnrB1?;GyrA-87G					SulII	TetA;TetR	DfrA14	SHV-27;AmpH*;TEM-105*	NDM-7	CTX-M-15
GCF_001884335	5634950	167	193867	278		1	1		2	7	10								wzi123	KL136	StrB;StrA*			QnrB1?;GyrA-87G					SulII	TetA;TetR	DfrA14	AmpH*;TEM-105*;SHV-27	NDM-7	CTX-M-15
GCF_001884385	5575333	117	343007	278		1	1		2	7	10								wzi123	KL136	StrB;StrA*			QnrB1?;GyrA-87G					SulII	TetA*;TetR	DfrA14	AmpH*;TEM-105*;SHV-27	NDM-7	CTX-M-15
GCF_001884395	5576435	279	52252	278		1	1		2	7	10								wzi123	KL136	StrB;StrA*			QnrB1?;GyrA-87G					SulII	TetA;TetR	DfrA14	TEM-105*;SHV-27;AmpH*	NDM-7	CTX-M-15
GCF_001884415	5603554	125	299136	278		1	1		2	7	10								wzi123	KL136	StrB;StrA*			QnrB1?;GyrA-87G					SulII	TetA;TetR	DfrA14	AmpH*;TEM-105*;SHV-27*	NDM-7	CTX-M-15
GCF_001884425	5634927	159	230303	278		1	1		2	7	10								wzi123	KL136	StrB;StrA*			QnrB1?;GyrA-87G					SulII	TetA;TetR	DfrA14	SHV-27;TEM-105*;AmpH*	NDM-7	CTX-M-15
GCF_001884465	5604080	122	343007	278		1	1		2	6	9								wzi123	KL136	StrB;StrA*			QnrB1?;GyrA-87G					SulII	TetA;TetR	DfrA14	TEM-105*;AmpH*;SHV-27	NDM-7
GCF_001884485	5643345	154	276468	278		1	1		2	7	10								wzi123	KL136	StrB;StrA*			QnrB1?;GyrA-87G					SulII	TetA;TetR	DfrA14	TEM-105*;SHV-27;AmpH*	NDM-7	CTX-M-15
GCF_001884765	5737507	147	268882	512	GD	1	0		2	9	11								wzi154	KL107	Aac6-Ib;AadA2			ParC-80I;GyrA-83I		MphA	CatA1*		SulI		DfrA12	AmpH*;OXA-9*	KPC-3			SHV-11	TEM-122*
GCF_001885255	5920942	7	5381436	147	GD	1	1	1	2	8	20	ybt 16; ICEKp12	280						wzi64	KL64	Aac3-IIa*;StrB;StrA;Aac6-Ib*?;StrB;StrA			Qnr-S1;ParC-80I;GyrA-83I			CatB4;FloR*		SulI;SulII	TetA?;TetR;TetA;TetR	DfrA1	AmpH*;SHV-67*;OXA-1;TEM-105*	OXA-48	CTX-M-15
GCF_001887985	5582397	150	176178	11	GD	1	0	1	2	6	8	ybt 9; ICEKp3	192-1LV						wzi64	KL64	RmtB			ParC-80I;GyrA-83I;GyrA-87G			CatA2*					AmpH*;TEM-105*	KPC-2	CTX-M-65		SHV-11
GCF_001887995	5444780	127	316956	1		1	1		2	5	8								wzi45	KL45	StrB;StrA*			ParC-80I;GyrA-83I					SulII*	TetA;TetR		SHV-132*;AmpH*;TEM-150*	NDM-1
GCF_001901585	5776419	204	178487	14	GD	1	1
GCF_001901735	5478035	78	145826	-		0	0	1		3	5	ybt 15; ICEKp11	230-2LV						wzi141	KL25						MphA;MphA				TetA;TetR	DfrA14	SHV-94*;TEM-105*
GCF_001901755	5307765	61	209753	-		1	1		1	8	11								wzi303	KL54	StrB;StrA*;Aac3-IIa*			QnrB1?			CatB4		SulII	TetA;TetR	DfrA14	TEM-105*;OXA-1		CTX-M-15		SHV-83
GCF_001901855	5635222	104	143377	11		0	0	3	1	5	11	ybt 17; ICEKp10	289-1LV	clb 3	13-3LV				wzi50	KL15 (KL17,KL51,KL52)	ArmA;StrB;StrA;AadA2			QnrB4;ParC-80I;GyrA-83I		MsrE;MphE*			SulI			DHA-1		SHV-12
GCF_001902195	5778465	5	5454003	258		1	1	3	2	9	15	ybt 17; ICEKp10	251	clb 3	62				wzi154	KL107	Aac6-Ib;Aac6-Ib;Aac6-Ib;Aph3-Ia*;AadA2*			Qnr-S1;ParC-80I;GyrA-83I		MphA	CatA1*		SulI		DfrA12	AmpH*	KPC-2	SHV-12*		SHV-11
GCF_001902215	5773763	5	5452922	258		1	1	3	2	9	15	ybt 17; ICEKp10	251	clb 3	62				wzi154	KL107	Aac6-Ib;Aac6-Ib;Aac6-Ib;Aph3-Ia*;AadA2*			Qnr-S1;ParC-80I;GyrA-83I		MphA	CatA1*		SulI		DfrA12	AmpH*	KPC-2	SHV-12*		SHV-11
GCF_001902235	5811538	5	5490693	258		1	1	3	2	9	15	ybt 17; ICEKp10	251	clb 3	62				wzi154	KL107	Aac6-Ib;Aac6-Ib;Aac6-Ib;Aph3-Ia*;AadA2*			Qnr-S1;ParC-80I;GyrA-83I		MphA	CatA1*		SulI		DfrA12	AmpH*	KPC-2	SHV-12		SHV-11
GCF_001902255	5594981	4	5327855	258		1	1		2	8	18								wzi29	KL106	Aac6-Ib;Aph3-Ia*;AadA2*;Aph4-Ia;AadA1-pm*?;AadA2;Aac3-Iva?;Aac6-Ib			ParC-80I;GyrA-83I		MphA	CatA1*;CmlA1*		SulI;SulIII		DfrA12	AmpH*	KPC-2			SHV-11
GCF_001902335	5851286	7	5159815	23	GD	1	1	3	2	6	10	ybt 9; ICEKp3	202-1LV			iucABCD					Aac3-IIa*			Qnr-S1;ParC-80I;GyrA-83I			CatA2*;CatB4		SulII	TetA;TetR		AmpH*;SHV-33*;OXA-1	OXA-48
GCF_001902355	5778578	3	5423372	395		1	0		2	10	17								wzi105	KL108	Aac3-IIa*;AadA2*;RmtC			ParC-80I;GyrA-83I		MphA	CatA1*;CatB4		SulI;SulI;SulI*	TetA;TetR	DfrA1	AmpH*;OXA-1	NDM-1	CTX-M-15		SHV-11
GCF_001902395	5676522	5	5330835	15		1	1		2	7	16								wzi24	KL24 (KL54,KL55)	Aac3-IIa*;StrB;AadA1-pm*?;StrA*			ParC-80I;GyrA-83F;GyrA-87A			CatA1*?;CatB4		SulII	TetA*?;TetA;TetR		AmpH*;TEM-105*;OXA-1	OXA-48	SHV-106*;CTX-M-15
GCF_001902415	5584283	9	5294741	11		1	1	1	2	9	13	ybt 9; ICEKp3	183						wzi50	KL15 (KL17,KL51,KL52)	Aac3-IIa*;Aph3-Ia*;AadA2*			ParC-80I;GyrA-83I		MphA	CatB4		SulI		DfrA14;DfrA12	AmpH*;OXA-1	OXA-48	CTX-M-15		SHV-11
GCF_001902435	5655658	3	5497872	101	GD	1	1	1	2	10	21	ybt 9; ICEKp3	183-1LV						wzi137	KL17	Aac3-IIa*;AadA1-pm*?;AadA1-pm*?;AadA2;Aac6-Ib;StrA;StrA;Aph3-VIb*			ParC-80I;GyrA-83Y;GyrA-87N		MphA	CmlA1*;FloR*		SulIII	TetD	DfrA14	AmpH*;TEM-150*;OXA-9	OXA-48	SHV-106*;CTX-M-9*		TEM-135*
GCF_001902475	5699058	2	5536506	11	GD	1	0	1	2	7	13	ybt 9; ICEKp3	192-2LV						wzi209	KL47	AadA2;AadA2;AadB;RmtB			ParC-80I;GyrA-83I;GyrA-87G			CmlA5*		SulI*			AmpH*;TEM-105*	KPC-2	CTX-M-65;SHV-12		SHV-11
GCF_001902515	5658942	4	5497083	101	GD	1	1	1	2	10	21	ybt 9; ICEKp3	183-1LV						wzi137	KL17	Aac3-IIa*;AadA1-pm*?;AadA1-pm*?;AadA2;Aac6-Ib;StrA;StrA;Aph3-VIb*			ParC-80I;GyrA-83Y;GyrA-87N		MphA	CmlA1*;FloR*		SulIII	TetD	DfrA14	AmpH*;TEM-150*;OXA-9	OXA-48	SHV-106*;CTX-M-9*		TEM-135*
GCF_001902755	5799749	166	145446	11		1	0	3	2	9	13	ybt 17; ICEKp10	267-2LV	clb 3	19				wzi27	KL27	Aph3-Ia*;AadA2*			ParC-80I;GyrA-83I;GyrA-87Y		MphA			SulI;SulIII		DfrA12	AmpH*;OXA-9*	KPC-2	CTX-M-15		SHV-11	TEM-122*
GCF_001902765	5480035	152	93145	258		1	1		2	8	16								wzi154	KL107	Aph4-Ia;Aac3-Iva?;AadA2;Aac6-Ib*;Aac6-Ib*;Aph3-Ia*			ParC-80I;GyrA-83I;GyrA-87N		MphA	CmlA1*		SulI;SulIII		DfrA12	TEM-150*;AmpH*;OXA-9	KPC-3	SHV-12
GCF_001902775	5620317	165	105898	11		1	1	3	2	9	13	ybt 17; ICEKp10	267-2LV	clb 3	19				wzi27	KL27	AadA2*;Aph3-Ia*			ParC-80I;GyrA-83I;GyrA-87Y		MphA			SulI;SulIII		DfrA12	AmpH*;OXA-9*	KPC-2	CTX-M-15		SHV-11	TEM-122*
GCF_001902815	5590087	134	132971	20		1	1		2	5	9										AadB;AadA1-pm*?;Aac6-Ib*			Qnr-A1					SulI;SulI			AmpH*;OXA-9	KPC-3	TEM-168?;SHV-105*
GCF_001902835	5544218	93	163220	258	GD	1	1	3	2	4	5	ybt 17; ICEKp10	267	clb 3	19-1LV				wzi29	KL106				ParC-80I;GyrA-83I								AmpH*;OXA-9*	KPC-2	SHV-12			TEM-122*
GCF_001902855	5495233	155	143060	258	GD	1	1		2	9	11								wzi29	KL106	AadA2*;Aac6-Ib			ParC-80I;GyrA-83I		MphA	CatA1*		SulI		DfrA12	OXA-9*;AmpH*	KPC-2	SHV-12			TEM-122*
GCF_001902865	5558857	141	145757	307		1	1		2	9	15								wzi173	KL102 (KL149,KL155)	StrB;StrA*;Aac3-IIa*			QnrB1?;ParC-80I;GyrA-83I			CatB4?		SulII	TetA;TetR	DfrA14	AmpH*;OXA-1;OXA-9*	KPC-2	SHV-106*;CTX-M-15			TEM-122*
GCF_001902875	5430199	140	104411	258	GD	1	1	1	2	5	6	ybt 10; ICEKp4	78						wzi29	KL106	Aac6-Ib*			ParC-80I;GyrA-83I								OXA-9*;AmpH*	KPC-2			SHV-11	TEM-122*
GCF_001902905	5561668	147	158028	258		1	1		2	9	11								wzi29	KL106	AadA2*;Aac6-Ib			ParC-80I;GyrA-83I		MphA	CatA1*		SulI		DfrA12	AmpH*;OXA-9*	KPC-2	SHV-12			TEM-122*
GCF_001902935	5662331	67	289401	48		1	1	3	2	3	3	ybt 0; ICEKp10	227	clb 3	17-1LV				wzi167	KL124				GyrA-87G								AmpH*	KPC-3			SHV-1*?
GCF_001902945	5669554	139	123720	258		1	1		2	7	13								wzi154	KL107	AadA2*;AadA1-pm*?;Aac6-Ib*;Aph3-Ia*			ParC-80I;GyrA-83I;GyrA-87N		MphA			SulI		DfrA12	AmpH*;OXA-9	KPC-3			SHV-11;TEM-135*
GCF_001902955	5593154	190	97809	11		1	1	3	2	9	12	ybt 17; ICEKp10	267-2LV	clb 3	19				wzi27	KL27	AadA2*;Aph3-Ia*			ParC-80I;GyrA-83I;GyrA-87Y		MphA			SulI		DfrA12	AmpH*;OXA-9*	KPC-2	CTX-M-15		SHV-11	TEM-122*
GCF_001902965	5555304	160	133826	258		1	1		2	9	11								wzi29	KL106	Aac6-Ib;AadA2*			ParC-80I;GyrA-83I		MphA	CatA1*		SulI		DfrA12	OXA-9*;AmpH*	KPC-2			SHV-11	TEM-122*
GCF_001903015	5830012	135	142691	258		1	1		2	7	10								wzi154	KL107	AadA2*;Aph3-Ia*			ParC-80I;GyrA-83I;GyrA-87N		MphA			SulI		DfrA12	AmpH*	KPC-3	SHV-12
GCF_001903025	5343348	99	149661	258	GD	1	1		2	5	6								wzi29	KL106	Aac6-Ib			ParC-80I;GyrA-83I		MphA						AmpH*	KPC-2			SHV-11
GCF_001903035	5614422	155	142945	11		1	1	3	2	9	13	ybt 17; ICEKp10	267-2LV	clb 3	19				wzi27	KL27	AadA2*;Aph3-Ia*			ParC-80I;GyrA-83I;GyrA-87Y		MphA			SulI;SulIII		DfrA12	AmpH*;OXA-9*	KPC-2	CTX-M-15		SHV-11	TEM-122*
GCF_001903045	5452528	247	44045	258		1	1		2	6	12								wzi14	KL14	Aph4-Ia;Aac3-Iva?;Aac6-Ib;AadA1-pm*?;AadA2			ParC-80I;GyrA-83I;GyrA-87N			CmlA1*		SulIII			OXA-9*;AmpH*	KPC-3	SHV-12
GCF_001903095	5748338	195	87322	258		1	1		2	10	18								wzi154	KL107	AadB;StrB;StrA*;Aac3-IIa*;AadA1-pm*?			QnrB1?;ParC-80I;GyrA-83I;GyrA-87N			CatB4?		SulII	TetA;TetR	DfrA14	OXA-1;AmpH*;TEM-150*;OXA-9	KPC-3	CTX-M-15		SHV-11*	TEM-122*
GCF_001903105	5923963	210	132751	258		1	1	3	2	7	14	ybt 17; ICEKp10	291-1LV	clb 3	17-1LV						AadA1-pm*?;Aac6-Ib*;StrB;StrA*;AadA2*			ParC-80I;GyrA-83I			CatA1*		SulII;SulI		DfrA14;DfrA12	OXA-9;AmpH*;TEM-150*	KPC-3	SHV-12
GCF_001903125	5571719	149	129449	258	GD	1	1
GCF_001903135	5616639	136	112645	258		1	1		2	6	11										Aac6-Ib*;Aph4-Ia;Aac3-Iva?;AadA2			ParC-80I;GyrA-83I;GyrA-87N			CmlA1*		SulIII			TEM-150*;OXA-9;AmpH*	KPC-3	SHV-12
GCF_001903175	5648808	184	99788	258	GD	1	1	3	2	9	11	ybt 17; ICEKp10	267	clb 3	19-1LV				wzi29	KL106	AadA2*;Aac6-Ib*			ParC-80I;GyrA-83I		MphA	CatA1*		SulI		DfrA12	AmpH*;OXA-9*	KPC-2	SHV-12			TEM-122*
GCF_001903195	5600428	130	149843	258		1	1		2	9	12								wzi154	KL107	Aac6-Ib?;AadA2*;Aph3-Ia*			ParC-80I;GyrA-83I		MphA	CatB4?		SulI		DfrA12	AmpH*;TEM-105*;OXA-1	KPC-3	CTX-M-15		SHV-11
GCF_001903205	5658735	142	141267	258		1	1		2	7	13								wzi154	KL107	Aac6-Ib*;AadA1-pm*?;Aac6-Ib*			Qnr-S1;ParC-80I;GyrA-83I;GyrA-87N					SulII	TetA;TetR	DfrA14	TEM-150*;AmpH*;OXA-9	KPC-3	SHV-12
GCF_001903215	5750876	156	111864	258		1	1		2	7	11								wzi154	KL107	AadA2*;Aac6-Ib*;Aph3-Ia*			ParC-80I;GyrA-83I;GyrA-87N		MphA			SulI		DfrA12	AmpH*;OXA-9	KPC-3			SHV-11*
GCF_001903255	5367745	108	115503	258	GD	1	1		2	4	5								wzi29	KL106				ParC-80I;GyrA-83I								OXA-9*;AmpH*	KPC-2			SHV-11	TEM-122*
GCF_001903265	5605849	159	103829	258		1	1		2	9	12								wzi154	KL107	AadA2*;Aac6-Ib;Aph3-Ia*			ParC-80I;GyrA-83I		MphA	CatB4?		SulI		DfrA12	AmpH*;OXA-1	KPC-3	CTX-M-15		SHV-11
GCF_001903285	5614118	154	125849	258		1	1		2	8	16								wzi154	KL107	Aph3-Ia*;AadA2*;Aph4-Ia;Aac3-Iva?;AadA1-pm*?;Aac6-Ib			ParC-80I;GyrA-83I;GyrA-87N		MphA	CmlA1*		SulI;SulIII		DfrA12	AmpH*	KPC-3	SHV-12
GCF_001903295	5652263	145	127588	258		1	1		2	6	12								wzi154	KL107	AadA1-pm*?;AadA2;Aph4-Ia;Aac3-Iva?;Aac6-Ib			ParC-80I;GyrA-83I;GyrA-87N			CmlA1*		SulIII			AmpH*	KPC-3	SHV-12
GCF_001903335	5686606	159	147777	11		1	1	3	2	9	13	ybt 17; ICEKp10	267-2LV	clb 3	19				wzi27	KL27	AadA2*;Aph3-Ia*			ParC-80I;GyrA-83I;GyrA-87Y		MphA			SulI;SulIII		DfrA12	OXA-9*;AmpH*	KPC-2	CTX-M-15		SHV-11	TEM-122*
GCF_001903355	5476407	134	104892	258		1	1		2	4	6								wzi154	KL107	Aac6-Ib			ParC-80I;GyrA-83I;GyrA-87N								AmpH*	KPC-3	SHV-12
GCF_001903365	5470233	105	142629	258	GD	1	1		2	6	7								wzi29	KL106	AadB			ParC-80I;GyrA-83I					SulI			AmpH*;OXA-9*	KPC-2			SHV-11	TEM-122*
GCF_001903385	5518003	120	126495	258		1	1		2	6	11								wzi154	KL107	AadA2;Aph4-Ia;Aac3-Iva?;Aac6-Ib*			ParC-80I;GyrA-83I;GyrA-87N			CmlA1*		SulIII			AmpH*;TEM-150*;OXA-9	KPC-3	SHV-12
GCF_001903415	5554342	165	144942	258	GD	1	1		2	9	11								wzi29	KL106	Aac6-Ib*;AadA2*			ParC-80I;GyrA-83I		MphA	CatA1*		SulI		DfrA12	OXA-9*;AmpH*	KPC-2	SHV-12			TEM-122*
GCF_001903435	5502257	126	112000	258		1	1		2	6	12								wzi154	KL107	AadA2;Aph4-Ia;Aac3-Iva?;Aac6-Ib*;AadA1-pm?			ParC-80I;GyrA-83I;GyrA-87N			CmlA1*		SulIII			AmpH*;TEM-150*;OXA-9	KPC-3	SHV-12
GCF_001903445	5652271	154	127584	258		1	1		2	7	13										AadA2;Aph4-Ia;Aac3-Iva?;AadA1-pm*?			ParC-80I;GyrA-83I;GyrA-87N			CmlA1*		SulIII;SulI		DfrA12	AmpH*	KPC-3	SHV-12
GCF_001903465	5795885	155	141267	258		1	1		2	7	10								wzi154	KL107	AadA2*;Aph3-Ia*			ParC-80I;GyrA-83I;GyrA-87N		MphA			SulI		DfrA12	AmpH*	KPC-3	SHV-12
GCF_001903495	5554713	130	136872	258		1	1		2	4	6								wzi154	KL107	Aac6-Ib			ParC-80I;GyrA-83I;GyrA-87N								AmpH*	KPC-3	SHV-12
GCF_001903515	5551440	169	126654	258	GD	1	1		2	9	11								wzi29	KL106	AadA2*;Aac6-Ib			ParC-80I;GyrA-83I		MphA	CatA1*		SulI		DfrA12	AmpH*;OXA-9*	KPC-2	SHV-12			TEM-122*
GCF_001903525	5688970	144	123720	258		1	1		2	8	15								wzi154	KL107	Aph3-Ia*;Aac6-Ib*;AadA2;Aph4-Ia;Aac3-Iva?			ParC-80I;GyrA-83I;GyrA-87N		MphA	CmlA1*		SulI;SulIII		DfrA12	AmpH*;OXA-9	KPC-3	SHV-12
GCF_001903535	5644209	160	100707	258		1	1		2	7	14								wzi154	KL107	Aph4-Ia;Aac3-Iva?;AadA2;Aac6-Ib;Aac6-Ib;Aac6-Ib			ParC-80I;GyrA-83I;GyrA-87N			CmlA1*		SulIII		DfrA12	AmpH*;TEM-150*;OXA-9	KPC-3	SHV-12
GCF_001903555	5654385	147	129407	258		1	1		2	7	14								wzi154	KL107	Aph3-Ia*;Aac6-Ib;AadA1-pm*?;AadA2;Aph4-Ia;Aac3-Iva?			ParC-80I;GyrA-83I;GyrA-87N		MphA	CmlA1*		SulIII			AmpH*	KPC-3	SHV-12
GCF_001903605	5528935	128	123720	258		1	1		2	4	6										AadA1-pm*?			ParC-80I;GyrA-83I;GyrA-87N								TEM-150*;AmpH*;OXA-9	KPC-3	SHV-12*
GCF_001903615	5516492	117	136660	307		1	1		2	9	16								wzi173	KL102 (KL149,KL155)	AadB;StrB;StrA*;Aac3-IIa*			QnrB1?;ParC-80I;GyrA-83I			CatB4?		SulII	TetA;TetR	DfrA14	OXA-1;OXA-9*;AmpH*	KPC-2	SHV-106*;CTX-M-15			TEM-122*
GCF_001903625	5560465	145	99632	258		1	1
GCF_001903675	5497612	174	98954	258		1	1		2	9	17								wzi29	KL106	Aph3-Ia*;Aac6-Ib;AadA2;AadA1-pm*?;Aph4-Ia;Aac3-Iva*?			ParC-80I;GyrA-83I		MphA	CatA1*;CmlA1*		SulI;SulIII		DfrA12	OXA-9*;AmpH*	KPC-2	SHV-12			TEM-122*
GCF_001903685	5587222	79	225346	147	TD	1	0	1	2	6	7	ybt 10; ICEKp4	20-2LV						wzi64	KL64	RmtF			ParC-80I;GyrA-83I				Arr2			DfrA14	SHV-67*;AmpH*	OXA-181	CTX-M-15
GCF_001903695	5578024	121	162889	307		1	1		2	7	11								wzi173	KL102 (KL149,KL155)	StrB;StrA*			QnrB1?;ParC-80I;GyrA-83I					SulII		DfrA14	AmpH*;OXA-9*	KPC-2	SHV-106*;CTX-M-15			TEM-122*
GCF_001903735	5801182	206	123719	258	GD	1	1		2	6	11								wzi154	KL107	AadA1-pm*?;Aac6-Ib*;Aph3-Ia*;AadA2*			ParC-80I;GyrA-83I;GyrA-87N		MphA			SulI		DfrA12	TEM-150*;AmpH*;OXA-9	KPC-3
GCF_001903755	5644974	148	131937	258		1	1		2	4	7								wzi154	KL107	AadA1-pm*?;Aac6-Ib*			ParC-80I;GyrA-83I;GyrA-87N								AmpH*;OXA-9	KPC-3	SHV-12
GCF_001903775	5592117	165	99452	258		1	1		2	7	11								wzi154	KL107	Aph4-Ia;Aac3-Iva?;AadA2			ParC-80I;GyrA-83I;GyrA-87N			CmlA1*		SulIII		DfrA12	AmpH*;TEM-150*;OXA-9	KPC-3	SHV-12
GCF_001903785	5567667	131	142167	258		1	1		2	6	11								wzi154	KL107	AadA2;Aph4-Ia;Aac3-Iva?;Aac6-Ib*			ParC-80I;GyrA-83I;GyrA-87N			CmlA1*		SulIII			AmpH*;TEM-150*;OXA-9	KPC-3	SHV-12
GCF_001903795	5378201	144	94866	258	GD	1	1		2	7	9								wzi29	KL106	AadA2*;Aac6-Ib			ParC-80I;GyrA-83I		MphA			SulI		DfrA12	AmpH*	KPC-2	SHV-12
GCF_001903835	5381475	100	133093	258		1	1		2	6	11								wzi154	KL107	AadA1-pm*?;AadA2;Aph4-Ia;Aac3-Iva?			ParC-80I;GyrA-83I;GyrA-87N			CmlA1*		SulIII			AmpH*	KPC-3			SHV-11
GCF_001903845	5554786	149	131591	258	GD	1	1		2	9	11								wzi29	KL106	AadA2*;Aac6-Ib			ParC-80I;GyrA-83I		MphA	CatA1*		SulI		DfrA12	OXA-9*;AmpH*	KPC-2			SHV-11	TEM-122*
GCF_001903865	5697481	196	70112	258		0	1		2	6	13								wzi154	KL107	AadA1-pm?;Aph4-Ia;Aac3-Iva?;AadA2;Aac6-Ib*			ParC-80I;GyrA-83I;GyrA-87N			CmlA1*		SulI?;SulIII			AmpH*;OXA-9	KPC-3	SHV-12
GCF_001903875	5518386	164	113535	258		1	1		2	8	16								wzi29	KL106	AadA2;AadA1-pm*?;Aph4-Ia;Aac3-Iva*?;Aac6-Ib;Aph3-Ia*			ParC-80I;GyrA-83I		MphA	CmlA1*;CatA1*		SulI;SulIII		DfrA12	AmpH*;OXA-9*	KPC-2	SHV-12
GCF_001903915	5752158	140	145459	258		1	1	3	2	7	13	ybt 17; ICEKp10	251-1LV	clb 3	62-1LV				wzi154	KL107	StrB;StrA*;AadA2;AadA1-pm*?;Aac6-Ib			ParC-80I;GyrA-83I			CatA1*		SulII;SulI		DfrA14	AmpH*;TEM-150*;OXA-9	KPC-3	SHV-12
GCF_001903925	5480585	152	100090	258		1	1		2	7	11								wzi154	KL107	AadA2*;Aac6-Ib;Aph3-Ia*			ParC-80I;GyrA-83I;GyrA-87N		MphA			SulI		DfrA12	AmpH*?	KPC-3	SHV-12
GCF_001903935	5586971	175	95669	258		1	1	3	2	6	12	ybt 17; ICEKp10	241	clb 3	62-2LV				wzi154	KL107	StrB;StrA*;AadA2;AadA1-pm*?;Aac6-Ib			ParC-80I;GyrA-83I					SulII;SulI		DfrA14	TEM-150*;OXA-9;AmpH*	KPC-3			SHV-11
GCF_001903975	5588057	122	151691	11		1	1	3	2	10	17	ybt 17; ICEKp10	267-2LV	clb 3	19				wzi27	KL27	Aph3-Ia*;Aph4-Ia;Aac3-Iva?;AadA1-pm*?;AadA2*			ParC-80I;GyrA-83I;GyrA-87Y		MphA	CmlA1*		SulIII;SulI		DfrA12	AmpH*;OXA-9*	KPC-2	CTX-M-15		SHV-11	TEM-122*
GCF_001903995	5483044	110	129407	258		1	1		2	6	13								wzi154	KL107	AadA1-pm*?;AadA2;Aph4-Ia;Aac3-Iva?;Aac6-Ib;Aac6-Ib			ParC-80I;GyrA-83I;GyrA-87N			CmlA1*		SulIII			TEM-150*;AmpH*	KPC-3	SHV-12
GCF_001904005	5708662	137	142488	258		1	1	3	2	7	13	ybt 17; ICEKp10	289	clb 3	17-1LV				wzi154	KL107	StrB;StrA*;AadA2*			ParC-80I;GyrA-83I;GyrA-87Y			CatA1*		SulII;SulI		DfrA14;DfrA12	AmpH*	KPC-3			SHV-11
GCF_001904015	5488391	128	121149	76		1	0		2	6	8								wzi100	KL10	AadA17*;AadB;Aph3-Ia*?					MphA	CatB3*	Arr3	SulI			SHV-59*;AmpH*;TEM-150*;OXA-1	KPC-4
GCF_001904045	5465662	103	145346	258		1	1		2	5	6								wzi29	KL106	Aac6-Ib			ParC-80I;GyrA-83I								AmpH*;OXA-9*	KPC-2	SHV-12			TEM-122*
GCF_001904075	5495763	103	244741	76		1	0		2	1	1								wzi100	KL10												AmpH*;SHV-59*	KPC-4*
GCF_001904095	5403705	151	81741	258		1	0		2	6	11								wzi29	KL106	AadA1-pm*?;AadA2;Aph4-Ia;Aac3-Iva*?;Aac6-Ib			ParC-80I;GyrA-83I			CmlA1*		SulIII			AmpH*	KPC-2	SHV-12
GCF_001904105	5891945	198	115424	258		1	1	3	2	7	11	ybt 17; ICEKp10	289	clb 3	17-1LV				wzi154	KL107	AadA1-pm*?;Aac6-Ib;StrB;StrA*			ParC-80I;GyrA-83I			CatA1*		SulII		DfrA14	OXA-9;AmpH*;TEM-150*	KPC-3			SHV-11
GCF_001904115	5856650	217	130359	258		1	1	3	2	7	11	ybt 17; ICEKp10	289	clb 3	17-1LV				wzi154	KL107	AadA1-pm*?;Aac6-Ib;StrB;StrA*			ParC-80I;GyrA-83I			CatA1*		SulII		DfrA14	OXA-9;AmpH*;TEM-150*	KPC-3			SHV-11
GCF_001904155	5515080	165	137804	258	GD	1	1		2	9	13								wzi29	KL106	Aac6-Ib;AadA2*;Aph3-Ia*?;StrB?			ParC-80I;GyrA-83I		MphA	CatA1*		SulI		DfrA12	OXA-9*;AmpH*	KPC-2	SHV-12			TEM-122*
GCF_001904165	5523446	120	136555	258		1	1		2	7	10								wzi154	KL107	Aac6-Ib			ParC-80I;GyrA-83I;GyrA-87N			CatB3*			TetA;TetR	DfrA1	AmpH*;TEM-150*	KPC-3	SHV-12
GCF_001904175	5522024	160	134823	258		1	1		2	9	11								wzi29	KL106	Aac6-Ib;AadA2*			ParC-80I;GyrA-83I		MphA	CatA1*		SulI		DfrA12	OXA-9*;AmpH*	KPC-2			SHV-11	TEM-122*
GCF_001904205	5672211	140	108572	258	GD	1	1		2	6	10								wzi154	KL107	AadA1-pm*?;AadA2*;Aph3-Ia*			ParC-80I;GyrA-83I;GyrA-87N		MphA			SulI		DfrA12	TEM-150*;OXA-9;AmpH*	KPC-3
GCF_001904235	5379907	159	95639	258	GD	1	1		2	7	9								wzi29	KL106	AadA2*;Aac6-Ib			ParC-80I;GyrA-83I		MphA			SulI		DfrA12	AmpH*	KPC-2	SHV-12
GCF_001904245	5608317	87	190352	147	TD	1	0	1	2	8	14	ybt 10; ICEKp4	20-2LV						wzi64	KL64	RmtF;RmtB;AadA2*			ParC-80I;GyrA-83I		ErmB*;MphA?		Arr2	SulI		DfrA12;DfrA14	TEM-105*;SHV-67*;AmpH*	NDM-5;OXA-181	CTX-M-15
GCF_001904255	5716779	159	128813	258		1	1		2	8	16								wzi154	KL107	Aph3-Ia*;AadA2;Aph4-Ia;Aac3-Iva?;AadA1-pm*?;Aac6-Ib			ParC-80I;GyrA-83I;GyrA-87N		MphA	CmlA1*		SulI;SulIII		DfrA12	AmpH*	KPC-3	SHV-12
GCF_001904295	5847153	216	136037	258		1	1	3	2	7	11	ybt 17; ICEKp10	289	clb 3	17-1LV				wzi154	KL107	AadA1-pm*?;Aac6-Ib;StrB;StrA*			ParC-80I;GyrA-83I			CatA1*		SulII		DfrA14	OXA-9;AmpH*;TEM-150*	KPC-3			SHV-11
GCF_001904315	5892364	191	135845	258		1	1	3	2	7	11	ybt 17; ICEKp10	289	clb 3	17-1LV				wzi154	KL107	AadA1-pm*?;Aac6-Ib;StrB;StrA*			ParC-80I;GyrA-83I			CatA1*		SulII		DfrA14	OXA-9;AmpH*;TEM-150*	KPC-3			SHV-11
GCF_001904325	5552484	149	137782	258	GD	1	1		2	9	11								wzi29	KL106	AadA2*;Aac6-Ib			ParC-80I;GyrA-83I		MphA	CatA1*		SulI		DfrA12	OXA-9*;AmpH*	KPC-2	SHV-12			TEM-122*
GCF_001904335	5504657	119	142315	258		1	1		2	6	14								wzi154	KL107	AadA2;Aph4-Ia;Aac3-Iva?;Aac6-Ib;Aac6-Ib;Aac6-Ib;Aac6-Ib			ParC-80I;GyrA-83I;GyrA-87N			CmlA1*		SulIII			AmpH*;OXA-9	KPC-3	SHV-12
GCF_001904375	5552996	155	128306	258	GD	1	1		2	9	11								wzi29	KL106	AadA2*;Aac6-Ib			ParC-80I;GyrA-83I		MphA	CatA1*		SulI		DfrA12	OXA-9*;AmpH*	KPC-2	SHV-12			TEM-122*
GCF_001904385	5511586	142	100612	258		1	1		2	6	15								wzi154	KL107	AadA2;Aph4-Ia;Aac3-Iva?;Aac6-Ib*;Aac6-Ib*;Aac6-Ib*;Aac6-Ib*			ParC-80I;GyrA-83I;GyrA-87N			CmlA1*		SulIII			AmpH*;OXA-9	KPC-3			TEM-135*;SHV-11*
GCF_001904405	5511000	123	100512	11		1	0	3	1	4	5	ybt 17; ICEKp10	264-2LV	clb 3	19				wzi27	KL27	AadB			ParC-80I;GyrA-83I					SulI			OXA-2;AmpH*		SHV-18*?
GCF_001904425	5800451	136	129407	258		1	1		2	8	19								wzi154	KL107	Aac6-Ib*;AadA1-pm?;Aph4-Ia;Aac3-Iva?;AadA2;AadB			ParC-80I;GyrA-83I;GyrA-87N		MsrE;MphE*	CmlA1*;CatB3*		SulI?;SulIII		DfrA19*	TEM-150*;AmpH*;OXA-9	CARB-3*;KPC-3	SHV-12
GCF_001904455	5514822	121	121682	258		1	1		2	7	13								wzi154	KL107	AadA1-pm*?;Aph4-Ia;Aac3-Iva?;AadA2;Aac6-Ib			ParC-80I;GyrA-83I;GyrA-87N			CmlA1*		SulIII		DfrA12	AmpH*;OXA-9	KPC-3			SHV-11
GCF_001904475	5581585	162	117719	11		1	1	3	2	5	7	ybt 17; ICEKp10	267-2LV	clb 3	19				wzi27	KL27				ParC-80I;GyrA-83I;GyrA-87Y								AmpH*;OXA-9*	KPC-2	CTX-M-15		SHV-11	TEM-122*
GCF_001904485	5761114	199	97265	258		1	1		2	7	10								wzi154	KL107	Aph3-Ia*;AadA2*			ParC-80I;GyrA-83I;GyrA-87N		MphA			SulI		DfrA12	AmpH*	KPC-3	SHV-12
GCF_001904495	5742211	164	100647	258		1	1	3	2	7	13	ybt 17; ICEKp10	251-1LV	clb 3	62-1LV				wzi154	KL107	StrB;StrA*;AadA2;AadA1-pm*?;Aac6-Ib			ParC-80I;GyrA-83I			CatA1*		SulII;SulI		DfrA14	AmpH*;TEM-150*;OXA-9	KPC-3	SHV-12
GCF_001904535	5701850	152	126722	258		1	1	3	2	7	14	ybt 17; ICEKp10	289	clb 3	17-1LV				wzi154	KL107	StrB;StrA*;AadA2*;AadA1-pm*?;Aac6-Ib			ParC-80I;GyrA-83I			CatA1*		SulII;SulI		DfrA14;DfrA12	AmpH*;TEM-150*;OXA-9	KPC-3			SHV-11
GCF_001905185	5575297	94	152207	258		1	1	3	2	6	10	ybt 17; ICEKp10	289	clb 3	17-1LV				wzi154	KL107	StrB;StrA*;AadA1-pm*?			ParC-80I;GyrA-83I;GyrA-87Y					SulII		DfrA14	AmpH*;TEM-150*;OXA-9	KPC-3			SHV-11
GCF_001905195	5601018	196	154758	258		1	1	3	2	6	11	ybt 17; ICEKp10	289	clb 3	17-1LV				wzi154	KL107	StrB;StrA*;AadA1-pm*?;Aac6-Ib*			ParC-80I;GyrA-83I;GyrA-87Y					SulII		DfrA14	AmpH*;TEM-150*;OXA-9	KPC-3*			SHV-11
GCF_001905225	5597066	222	75252	258		1	1	3	2	6	10	ybt 17; ICEKp10	289	clb 3	17-1LV				wzi154	KL107	StrB;StrA*;AadA1-pm*?			ParC-80I;GyrA-83I;GyrA-87Y					SulII		DfrA14	TEM-150*;OXA-9;AmpH*	KPC-3*			SHV-11
GCF_001905235	5609188	176	97237	258		1	1	3	2	6	12	ybt 17; ICEKp10	289	clb 3	17-1LV				wzi154	KL107	AadA1-pm*?;Aac6-Ib;StrB;StrA*			ParC-80I;GyrA-83I;GyrA-87Y					SulII		DfrA14	OXA-9;AmpH*	KPC-3*			SHV-11;TEM-135*
GCF_001905315	5599131	199	95842	258		1	1	3	2	7	12	ybt 17; ICEKp10	289	clb 3	17-2LV				wzi154	KL107	StrB;StrA*;AadA1-pm*?;Aac6-Ib			ParC-80I;GyrA-83I;GyrA-87Y					SulII		DfrA14	OXA-9;AmpH*	KPC-3			SHV-11	TEM-122*
GCF_001906645	5576353	98	134034	258		0	1	3	2	6	10	ybt 17; ICEKp10	289	clb 3	17-1LV				wzi154	KL107	StrB;StrA*;AadA1-pm*?			ParC-80I;GyrA-83I;GyrA-87Y					SulII		DfrA14	AmpH*;TEM-150*;OXA-9	KPC-3*			SHV-11
GCF_001906685	5575636	99	137721	258		1	1	3	2	6	10	ybt 17; ICEKp10	289	clb 3	17-1LV				wzi154	KL107	StrB;StrA*;AadA1-pm*?			ParC-80I;GyrA-83I;GyrA-87Y					SulII		DfrA14	AmpH*;TEM-150*;OXA-9	KPC-8			SHV-11
GCF_001906705	5670349	116	137326	258		1	1	3	2	6	10	ybt 17; ICEKp10	289	clb 3	17-1LV				wzi154	KL107	StrB;StrA*;AadA1-pm*?			ParC-80I;GyrA-83I;GyrA-87Y					SulII		DfrA14	AmpH*;TEM-150*;OXA-9	KPC-3*			SHV-11
GCF_001906715	5668079	117	134034	258		0	1	3	2	6	10	ybt 17; ICEKp10	289	clb 3	17-1LV				wzi154	KL107	StrB;StrA*;AadA1-pm*?			ParC-80I;GyrA-83I;GyrA-87Y					SulII		DfrA14	AmpH*;TEM-150*;OXA-9	KPC-3*			SHV-11
GCF_001906725	5608707	114	135639	258		1	1	3	2	6	10	ybt 17; ICEKp10	289	clb 3	17-2LV				wzi154	KL107	StrB;StrA*;AadA1-pm*?			ParC-80I;GyrA-83I;GyrA-87Y					SulII		DfrA14	AmpH*;TEM-105*;OXA-9	KPC-3			SHV-11
GCF_001907955	5311340	20	3031323	198		1	1	1		5	7	ybt 16; ICEKp12	277-3LV						wzi85	KL30	Aac3-IIa*						CatB4;CatA1*			TetA;TetR	DfrA14	OXA-1;AmpH*				SHV-77*
GCF_001908515	5752260	7	5424949	244		1	1		2	6	8								wzi50	KL15 (KL17,KL51,KL52)	AadA2*					MphA			SulI		DfrA12	AmpH*;TEM-105*	KPC-2;KPC-2	SHV-40*;SHV-105*
GCF_001908595	5916317	6	5373056	147	GD	1	1	1	2	8	18	ybt 16; ICEKp12	280						wzi64	KL64	StrB;StrA;Aac6-Ib*?;StrB;StrA			Qnr-S1;ParC-80I;GyrA-83I			FloR*		SulI;SulII	TetA?;TetR;TetA;TetR	DfrA1	AmpH*;SHV-67*;TEM-105*	OXA-48	CTX-M-15
GCF_001908625	5907691	6	5374118	147	GD	1	1	1	2	8	19	ybt 16; ICEKp12	280-1LV						wzi64	KL64	StrB;StrA;Aac6-Ib*?;StrB;StrA			Qnr-S1;ParC-80I;GyrA-83I			FloR*		SulI;SulII;SulI	TetA?;TetR;TetA;TetR	DfrA1	AmpH*;SHV-67*;TEM-105*	OXA-48	CTX-M-15
GCF_001908655	5913496	6	5373056	147	GD	1	1	1	2	8	19	ybt 16; ICEKp12	280						wzi64	KL64	StrB;StrA;Aac6-Ib*?;StrB;StrA			Qnr-S1;ParC-80I;GyrA-83I			FloR*		SulI;SulII;SulI	TetA?;TetR;TetA;TetR	DfrA1	AmpH*;SHV-67*;TEM-105*	OXA-48*	CTX-M-15
GCF_001908675	5921376	6	5373055	147	GD	1	1	1	2	8	19	ybt 16; ICEKp12	280						wzi64	KL64	StrB;StrA;Aac6-Ib*?;StrB;StrA			Qnr-S1;ParC-80I;GyrA-83I			FloR*		SulI;SulII;SulI	TetA?;TetR;TetA;TetR	DfrA1	AmpH*;SHV-67*;TEM-105*	OXA-48	CTX-M-15
GCF_001908695	5914083	6	5373056	147	GD	1	1	1	2	8	19	ybt 16; ICEKp12	280						wzi64	KL64	StrB;StrA;Aac6-Ib*?;StrB;StrA			Qnr-S1;ParC-80I;GyrA-83I			FloR*		SulI;SulII;SulI	TetA?;TetR;TetA;TetR	DfrA1	AmpH*;SHV-67*;TEM-105*	OXA-48	CTX-M-15
GCF_001908875	5920288	6	5373057	147	GD	1	1	1	2	8	19	ybt 16; ICEKp12	280						wzi64	KL64	StrB;StrA;Aac6-Ib*?;StrB;StrA			Qnr-S1;ParC-80I;GyrA-83I			FloR*		SulI;SulII;SulI	TetA?;TetR;TetA;TetR	DfrA1	AmpH*;SHV-67*;TEM-105*	OXA-48	CTX-M-15
GCF_001908895	5526153	3	5295517	11		1	1	1	2	7	9	ybt 9; ICEKp3	183						wzi50	KL15 (KL17,KL51,KL52)	Aac3-IIa*;Aph3-Ia*			ParC-80I;GyrA-83I			CatB4				DfrA14	AmpH*;OXA-1	OXA-48	CTX-M-15		SHV-11
GCF_001913175	5627728	6	5478335	101		1	1	1	2	6	11	ybt 9; ICEKp3	183						wzi137	KL17	Aac3-IIa*;AadA1-pm*?;Aac6-Ib			ParC-80I;GyrA-83Y;GyrA-87N			CatB4				DfrA14	AmpH*;TEM-150*;OXA-9;OXA-1	OXA-48	SHV-106*;CTX-M-15
GCF_001922465	5779484	4	5435743	11		1	1		2	10	23								wzi174	KL74	AadA2;RmtC;Aac6-Ib*?;Aac3-IIa*;StrB;StrA*;Aac6-Ib			QnrB32*;ParC-80I;GyrA-83I		MphA	CatB4		SulI;SulI;SulII	TetA;TetR	DfrA14	AmpH*;CMY-6;TEM-105*;OXA-1	NDM-1	CTX-M-15;CTX-M-15		SHV-11;SHV-11*
GCF_001929345	5561554	66	283714	6		1	1	1				ybt 16; ICEKp12	277-3LV						wzi7	KL7												AmpH*;SHV-145*
GCF_001931705	5427001	76	253402	37		1	1		2	1	1								wzi99	KL128												SHV-110*;AmpH*	OXA-48
GCF_001936035	5387970	2	5229229	505		1	1												wzi64	KL64												AmpH*;SHV-108
GCF_001938035	5635623	83	651742	-		1	1	1	1	8	11	ybt 10; ICEKp4	91-2LV						wzi50	KL15 (KL17,KL51,KL52)	AadA2*			ParC-84K;GyrA-83F;GyrA-87N		MphA	CatB4		SulI	TetA;TetR	DfrA12	TEM-105*;OXA-1;AmpH*;SHV-145*		CTX-M-15
GCF_001939845	5520425	83	270594	11		1	1	1	2	6	9	ybt 10; ICEKp4	26						wzi75	KL105	AadA2*;Aph4-Ia;Aac3-Iva*?			ParC-80I;GyrA-83I					SulI		DfrA12	AmpH*	KPC-2			SHV-11
GCF_001939885	5606371	54	342645	485		1	1	3				ybt 4; plasmid	65			iucABCD	iroBCDN	rmpA	wzi5	KL5												SHV-110*;AmpH*
GCF_001945475	5406369	99	172665	111		1	1	1	2	5	8	ybt 10; ICEKp4	99-2LV						wzi63	KL63	AadA1-pm*?;Aac6-Ib*;StrB;StrA*								SulII		DfrA14	AmpH*;TEM-150*;OXA-9	KPC-2			SHV-1*?
GCF_001950635	5427115	86	219774	35		1	1	1		3	3	ybt 16; ICEKp12	277-3LV						wzi323	KL62	Aac3-IIa*			QnrB4							DfrA17	SHV-33;AmpH*;DHA-1
GCF_001950655	5539246	160	258605	485		1	1			6	9								wzi100	KL10	Aph3-Ia*			Qnr-S1;QnrB4;ParC-80R;GyrA-83I		MphA			SulI?	TetA	DfrA1	SHV-110*;AmpH*;DHA-1
GCF_001950675	5549096	188	135619	15		1	1		1	6	10								wzi93	KL112	Aac3-IIa*			ParC-80I;GyrA-83F;GyrA-87A			CatB4?			TetA;TetR	DfrA14	AmpH*;OXA-1		SHV-106*;CTX-M-15
GCF_001952835	5269768	2	5195816	-	GD	1	1		1	2	5								wzi8	KL8 (KL22/37)	Aac3-IId*;Aph3-Ia*;Aph3-Ia*;AadA22											AmpH*;CMY-17*;TEM-105*;TEM-105*		SHV-40*
GCF_001952875	5435802	3	5237856	392		1	1		2	7	13								wzi187	KL27	Aac3-IIa*;Aac6-Ib			QnrB1?;ParC-80I;GyrA-83I			CatB4?			TetA;TetR	DfrA14	AmpH*;SHV-67*;OXA-1	KPC-2	CTX-M-15;CTX-M-15;CTX-M-15
GCF_001952895	5880908	7	5348589	340		1	0		2	10	25								wzi56	KL55	Aph4-Ia;AadA1-pm*?;AadA2;Aac3-Iva?;Aph3-Ia*;AadA2*;StrB;StrA*;AadA1-pm*?;Aac6-Ib*			ParC-80I;GyrA-83I		MphA	CmlA1*;CatB4		SulIII;SulI;SulII	TetA*;TetR	DfrA12;DfrA14	AmpH*;TEM-150*;OXA-9;TEM-105*;OXA-1	KPC-3	CTX-M-15		SHV-11*
GCF_001956965	5869161	5	5373055	147	GD	1	1	1	2	8	18	ybt 16; ICEKp12	280						wzi64	KL64	StrB;StrA;Aac6-Ib*?;StrB;StrA			Qnr-S1;ParC-80I;GyrA-83I			FloR*		SulI;SulII	TetA?;TetR;TetA;TetR	DfrA1	AmpH*;SHV-67*;TEM-105*	OXA-48	CTX-M-15
GCF_001968745	5437723	40	324828	437		1	1
GCF_001968755	5464058	53	291758	437		0	1
GCF_001969905	5146169	44	472881	395		1	1	1		2	3	ybt unknown	unknown											ParC-80I;GyrA-83I								AmpH*				SHV-11
GCF_001970155	4873779	61	158157	23		1	1	1		1	2	ybt 9; ICEKp3	202-1LV						wzi77	KL?				ParC-80I;GyrA-83I								AmpH*;SHV-33*
GCF_001970165	5176368	37	440202	395		1	1	1		2	3	ybt unknown	unknown											ParC-80I;GyrA-83I								AmpH*				SHV-11
GCF_001970175	5145062	60	214941	395		1	1	1		2	3	ybt unknown	unknown											ParC-80I;GyrA-83I								AmpH*				SHV-11
GCF_900084055	5484142	45	387807	336		1	1	1		4	4	ybt 15; ICEKp11	230						wzi141	KL25	Aac3-IId*					MphA				TetD	DfrA30*	AmpH*;TEM-105*;SHV-94*
GCF_900084065	5505341	49	289149	15		1	1	1	1	5	10	ybt 10; ICEKp4	84-2LV						wzi93	KL112	StrB;StrA*;Aac3-IIa*			ParC-80I;GyrA-83F;GyrA-87A			CatB4?		SulII			AmpH*;TEM-105*;OXA-1		SHV-106*;CTX-M-15
GCF_900084075	5596365	73	215924	15		1	1	1	1	5	12	ybt 13; ICEKp2	299						wzi24	KL24 (KL54,KL55)	Aac3-IIa*;StrB*;AadA1-pm*?;Aac6-Ib			ParC-80I;GyrA-83F;GyrA-87A			CatB4?;CatA2*		SulII			AmpH*;TEM-150*;OXA-9		CTX-M-15;SHV-106*
GCF_900084085	5369700	36	345041	1686		1	1		1	1	1								wzi351	KL113												AmpH*		SHV-106*
GCF_900084095	5579664	72	194134	15		1	1	1	1	6	12	ybt 13; ICEKp2	299						wzi24	KL24 (KL54,KL55)	AadA1-pm*?;Aac6-Ib;StrB*;StrA*			ParC-80I;GyrA-83F;GyrA-87A			CatA2*		SulII		DfrA14	OXA-9;AmpH*;TEM-150*		CTX-M-15;SHV-106*
GCF_900084105	5361422	84	168277	252		1	1			2	2								wzi104	KL51				GyrA-83Y								AmpH*				SHV-1?
GCF_900084115	5569925	65	323153	-		1	1		1	8	16								wzi222	KL45	Aph3-Ia*;AadA5;Aac3-IIa*;StrB;StrA			ParC-80I;GyrA-83Y;GyrA-87N		MphA	CatB4?		SulI;SulII*	TetD	DfrA17;dhfr7	OXA-1;SHV-121*;TEM-105*;AmpH*		CTX-M-15
GCF_900084125	5451376	31	737963	16		1	1		1	8	12								wzi50	KL15 (KL17,KL51,KL52)	Aph3-Ia*;AadA2*			ParC-84K;GyrA-83F;GyrA-87N		MphA	CatB4?		SulI	TetA;TetR	DfrA12	OXA-1;AmpH*;SHV-145*;TEM-105*		CTX-M-15
GCF_900084135	5953917	172	189516	-		1	1												wzi51	KL27												LEN-24*;AmpH*
GCF_900084145	5353638	33	721084	16		1	1		1	8	11								wzi50	KL15 (KL17,KL51,KL52)	AadA2*			ParC-84K;GyrA-83F;GyrA-87N		MphA	CatB4?		SulI	TetA;TetR	DfrA12	AmpH*;SHV-145*;TEM-105*;OXA-1		CTX-M-15
GCF_900084155	5532235	62	307191	11		1	1	1	1	7	13	ybt 10; ICEKp4	112-2LV						wzi24	KL24 (KL54,KL55)	Aac3-IIa*;StrB;StrA;Aph3-Ia*			ParC-80I;GyrA-83F;GyrA-87A		MphA	CatB4?;CatA1*		SulII			AmpH*;TEM-105*;OXA-1		CTX-M-15		SHV-11
GCF_900084165	5491656	58	259276	15		1	1		1	6	10								wzi24	KL24 (KL54,KL55)	StrB;StrA;AadA2*			ParC-80I;GyrA-83F;GyrA-87A			CatA1*		SulI		DfrA12	AmpH*		SHV-106*
GCF_900084175	5610412	64	288869	340		1	1		1	7	10								wzi50	KL15 (KL17,KL51,KL52)	AadA2;Aac3-IIa*			ParC-80I;GyrA-83I			CatA1*;CatB4?		SulI		DfrA30*	OXA-1;AmpH*;TEM-105*		CTX-M-15*		SHV-11
GCF_900084185	5389877	49	263985	-		1	1	1	1	1	1	ybt 6; ICEKp5	63-3LV						wzi63	KL63												AmpH*		SHV-40*
GCF_900084195	5560011	53	312152	1		1	1		1	8	12								wzi45	KL45	Aac3-IId*;AadA2*			ParC-80I;GyrA-83I		MphA	CatB4?;CatA2*		SulI	TetA;TetR	DfrA12	AmpH*;TEM-105*;SHV-132*;OXA-1		CTX-M-15
GCF_900084205	5979035	99	224547	250		1	0		1	5	7								wzi100	KL10	AadA2;AadB			Qnr-A1*					SulI	TetA*?		AmpH*;LEN-24*		CTX-M-9;SHV-12*
GCF_900084215	5563764	59	384266	874		1	1		1	8	15								wzi222	KL45	AadA5;Aac3-IIa*;StrB;StrA;Aph3-Ia*			ParC-80I;GyrA-83Y;GyrA-87N		MphA	CatB4		SulII*;SulI	TetD	DfrA17	SHV-121*;OXA-1;AmpH*;TEM-105*		CTX-M-15
GCF_900084225	5583637	46	352764	-		1	1	1		4	6	ybt 15; ICEKp11	230						wzi141	KL25	Aph3-Ia*;StrB;StrA*					MphA			SulII*		DfrA14	TEM-105*;SHV-94*;AmpH*
GCF_900084235	5672359	89	272910	147		1	1		1	5	10								wzi64	KL64	AadA1-pm*?;Aac6-Ib;Aac3-IId*;StrB;StrA*			ParC-80I;GyrA-83I					SulII		DfrA14	OXA-9*;AmpH*;SHV-67*;TEM-150*?		CTX-M-15
GCF_900084245	5258560	99	138424	-		1	1			1	1																					AmpH*					SHV-26
GCF_900084255	5415686	47	307952	-		1	1		1	7	14								wzi222	KL45	AadA2*;StrB;StrA;Aac3-IIa*;Aph3-Ia*			ParC-80I;GyrA-83Y;GyrA-87N		MphA	CatB4?		SulI;SulII		DfrA12	SHV-121;AmpH*;TEM-105*;OXA-1		CTX-M-15
GCF_900084265	5445451	40	478801	16		1	1		1	8	11								wzi50	KL15 (KL17,KL51,KL52)	AadA2*			ParC-84K;GyrA-83F;GyrA-87N		MphA	CatB4		SulI	TetA;TetR	DfrA12	TEM-105*;OXA-1;SHV-145*;AmpH*		CTX-M-15
GCF_900084275	5598097	65	291997	-		1	1	1	1	5	11	ybt 13; ICEKp2	299						wzi24	KL24 (KL54,KL55)	AadA1-pm*?;StrB*;StrA*			ParC-80I;GyrA-83F;GyrA-87A			CatB4?;CatA2*		SulII			OXA-1;OXA-9;TEM-150*;AmpH*		CTX-M-15;SHV-106*
GCF_900084285	5345929	51	324957	-		1	1		1	8	16								wzi222	KL45	Aph3-Ia*;Aac3-IIa*;AadA2*;StrB;StrA			ParC-80I;GyrA-83Y;GyrA-87N		MphA	CatB4?		SulII;SulI	TetA;TetR	DfrA12	SHV-121;AmpH*;TEM-105*;OXA-1		CTX-M-15
GCF_900084295	5761975	62	263894	925		1	1			1	1								wzi51	KL27				GyrA-83F								LEN-24*;AmpH*
GCF_900084305	5387212	30	370483	-		1	1			1	1								wzi95	KL20												AmpH*				SHV-61
GCF_900084315	5439323	46	350797	336		1	1	1	1	6	8	ybt 15; ICEKp11	230						wzi141	KL25	Aph3-Ia*;StrB;StrA*			QnrB1?			CatB4?		SulII*		DfrA14	TEM-105*;SHV-94*;AmpH*;OXA-1		CTX-M-15
GCF_900084325	5290908	59	248918	377		1	1		1	6	10								wzi173	KL102 (KL149,KL155)	Aac3-IIa*;AadA1-pm*?			QnrB2;ParC-80I;GyrA-83Y;GyrA-87A			CatB4?		SulI*		DfrA15b*	OXA-1;SHV-110;AmpH*		CTX-M-15
GCF_900084335	5520702	65	374251	1		1	1		1	6	8								wzi45	KL45				ParC-80I;GyrA-83I			CatA2*		SulII	TetA;TetR	DfrA12	AmpH*;SHV-132*;TEM-105*		CTX-M-15
GCF_900084345	5576752	39	507173	101		1	1	1	1	3	6	ybt 9; ICEKp3	172-1LV						wzi137	KL17	Aac3-IIa*			ParC-80I;GyrA-83Y;GyrA-87A								AmpH*		SHV-106*;CTX-M-15
GCF_900084355	5584110	57	271523	11		1	1			7	9								wzi50	KL15 (KL17,KL51,KL52)	AadA2*			ParC-80I;GyrA-83I		MphA	CatA1*;CatB4?		SulI		DfrA12	AmpH*;OXA-1				SHV-11
GCF_900084365	5591274	55	354620	11		1	1	1	1	8	16	ybt 10; ICEKp4	112-2LV						wzi24	KL24 (KL54,KL55)	Aph3-Ia*;AadA2*;StrB;StrA;Aac3-IIa*			ParC-80I;GyrA-83F;GyrA-87A		MphA	CatA1*;CatB4?		SulII;SulI		DfrA12	OXA-1;AmpH*;TEM-105*		CTX-M-15		SHV-11
GCF_900084375	5468852	51	340330	11		1	0		1	5	6								wzi177	KL125 (KL114)	Aac3-IId*			ParC-80I;GyrA-83I			CatA2*					AmpH*;TEM-105*		CTX-M-15		SHV-11
GCF_900084385	5271759	25	353529	-		1	1																									AmpH*;SHV-25
GCF_900084395	5591493	146	185577	-		1	1		1	1	1								wzi281	KL38												AmpH*		SHV-40
GCF_900084405	5571754	66	338591	874		1	1		1	9	17								wzi222	KL45	AadA5;StrB;StrA;Aph3-Ia*;Aac3-IIa*			ParC-80I;GyrA-83Y;GyrA-87N		MphA	CatB4?		SulI;SulII*	TetD	dhfr7;DfrA17	OXA-1;AmpH*;TEM-105*		CTX-M-15		SHV-1?
GCF_900084415	5662013	66	264343	15		1	1		1	6	11								wzi93	KL112	StrB;StrA*			ParC-80I;GyrA-83F;GyrA-87A					SulII	TetA;TetR	DfrA14	AmpH*;TEM-105*		CTX-M-15;SHV-106*
GCF_900084425	5401830	45	304897	76		1	1	1		6	8	ybt 16; ICEKp12	277-2LV						wzi39	KL39 (KL13)	Aac3-IId*;AadA5					MphA	CatA1*;CatB3*		SulI	TetB*	DfrA17	SHV-59*;OXA-1;AmpH*
GCF_900084435	5388366	36	384132	-		1	1		1	7	15								wzi222	KL45	Aph3-Ia*;Aac3-IIa*;AadA2*;StrB;StrA			ParC-80I;GyrA-83Y;GyrA-87N		MphA			SulI;SulII	TetA;TetR	DfrA12	AmpH*;TEM-105*;SHV-121		CTX-M-15
GCF_900084445	5471967	56	207967	15		1	1		1	5	9								wzi93	KL112	Aac3-IIa*			ParC-80I;GyrA-83F;GyrA-87A			CatB4			TetA;TetR		AmpH*;OXA-1		SHV-106*;CTX-M-15
GCF_900084455	5359257	67	249256	-		1	1		1	8	16								wzi222	KL45	Aac3-IIa*;StrB;StrA;Aph3-Ia*;AadA2*			ParC-80I;GyrA-83Y;GyrA-87N		MphA	CatB4?		SulI;SulII	TetA;TetR	DfrA12	OXA-1;AmpH*;SHV-121;TEM-105*		CTX-M-15
GCF_900084465	5471267	48	260417	15		1	1	1	1	6	10	ybt 10; ICEKp4	104						wzi93	KL112	StrB;StrA*			ParC-80I;GyrA-83F;GyrA-87A			CatB4		SulII		DfrA14	AmpH*;TEM-105*;OXA-1		SHV-106*;CTX-M-15
GCF_900084475	5488116	59	368248	11		1	0		1	7	12								wzi177	KL125 (KL114)	Aph3-Ia*;Aac3-IId*			ParC-80I;GyrA-83I		MphA	CatB4?			TetA;TetR;TetD	DfrA14	OXA-1;TEM-105*;AmpH*		SHV-12*;CTX-M-15
GCF_900084485	5417108	38	273409	37		1	1		1	2	3								wzi50	KL15 (KL17,KL51,KL52)	Aac3-IId*											AmpH*		TEM-106*;SHV-40*
GCF_900084495	5424787	43	293753	16		1	1		1	7	9								wzi50	KL15 (KL17,KL51,KL52)	AadA2*			ParC-84K;GyrA-83F;GyrA-87N		MphA	CatB4?		SulI		DfrA12	AmpH*;SHV-145*;OXA-1		CTX-M-15
GCF_900084505	5577187	96	208054	15		1	1		1	5	9								wzi93	KL112	Aac3-IIa*			QnrB1;ParC-80I;GyrA-83F;GyrA-87A			CatB4?			TetA;TetR		OXA-1;AmpH*		CTX-M-15
GCF_900084515	5362172	36	321854	15		1	1		1	7	12								wzi19	KL19	StrB;StrA;AadA2*			ParC-80I;GyrA-83F;GyrA-87A			CatA1*		SulI	TetA;TetR	DfrA12	AmpH*		SHV-106*
GCF_900084525	5441279	39	709136	16		1	1		1	8	11								wzi50	KL15 (KL17,KL51,KL52)	AadA2*			ParC-84K;GyrA-83F;GyrA-87N		MphA	CatB4?		SulI	TetA;TetR	DfrA12	OXA-1;TEM-105*;AmpH*;SHV-145*		CTX-M-15
GCF_900084535	5438534	37	398573	16		1	1			7	10								wzi50	KL15 (KL17,KL51,KL52)	AadA2*			ParC-84K;GyrA-83F;GyrA-87N		MphA	CatB4?		SulI	TetA;TetR	DfrA12	AmpH*;SHV-145*;OXA-1;TEM-105*
GCF_900084545	5585741	54	376339	874		1	1		1	7	13								wzi222	KL45	Aph3-Ia*;StrB;StrA;Aac3-IIa*;AadA5			ParC-80I;GyrA-83Y;GyrA-87N		MphA	CatB4?		SulI		DfrA17	AmpH*;TEM-105*;SHV-121;OXA-1		CTX-M-15
GCF_900084555	5548467	49	359125	874		1	1		1	7	13								wzi222	KL45	StrB;StrA;Aph3-Ia*;AadA5;Aac3-IIa*			ParC-80I;GyrA-83Y;GyrA-87N		MphA	CatB4?		SulI		DfrA17	SHV-121;AmpH*;OXA-1;TEM-105*		CTX-M-15
GCF_900084565	5315409	56	279930	-		1	1		1	8	16								wzi222	KL45	Aph3-Ia*;StrB;StrA;Aac3-IIa*;AadA2*			ParC-80I;GyrA-83Y;GyrA-87N		MphA	CatB4?		SulI;SulII	TetA;TetR	DfrA12	SHV-121;OXA-1;AmpH*		CTX-M-15?
GCF_900084575	5331874	55	208292	-		1	1		1	7	8								wzi50	KL15 (KL17,KL51,KL52)	AadA2			ParC-80I;GyrA-83I			CatB4?		SulI		DfrA30*	OXA-1;AmpH*		CTX-M-15*		SHV-11
GCF_900084585	5331030	53	288804	-		1	1		1	7	8								wzi50	KL15 (KL17,KL51,KL52)	AadA2			ParC-80I;GyrA-83I			CatB4?		SulI		DfrA30*	AmpH*;OXA-1		CTX-M-15*		SHV-11
GCF_900084595	5536431	104	147518	1380		1	1		1	4	4								wzi31	KL31	AadA1-pm*?						CatB2		SulI			AmpH*		SHV-12*
GCF_900084605	5237578	35	464908	101		1	1		1	4	7								wzi29	KL106	StrB*;StrA;Aac3-IId*								SulII	TetA;TetR		AmpH*;TEM-105*		SHV-106*
GCF_900084615	5622931	80	235990	15		1	1		1	7	15								wzi24	KL24 (KL54,KL55)	Aac3-IId*;ArmA;StrB*;StrA*			ParC-80I;GyrA-83F;GyrA-87A		MsrE;MphE*	CatB4?;CatA2*		SulII		DfrA14	AmpH*;TEM-105*;OXA-9;OXA-1		SHV-106*;CTX-M-15
GCF_900084625	5586532	42	409266	785		1	1	1		3	3	ybt 16; ICEKp12	277-3LV						wzi105	KL108				GyrA-83F						TetD		AmpH*				SHV-44
GCF_900084635	5464937	46	343056	-		1	1												wzi59	KL3												AmpH*;SHV-27
GCF_900084645	5500724	68	289592	2004		1	1		1	7	10										Aac3-IIa*;StrB;StrA*			QnrB1?			CatB4?		SulII	TetA;TetR	DfrA14	OXA-1;SHV-168*;TEM-105*;AmpH*		CTX-M-15
GCF_900084655	5287668	44	267213	1480		0	1												wzi39	KL39 (KL13)												SHV-110*;AmpH*
GCF_900084665	5586213	89	326415	14		1	1			5	7										Aac3-IId*;StrB;StrA*			GyrA-83Y					SulII	TetD	DfrA30*	AmpH*;TEM-105*
GCF_900084695	5523888	68	321072	152		1	1																									AmpH*;SHV-132*
GCF_900084705	5578830	97	303386	14		1	1		1	5	6										StrB;StrA*			GyrA-83Y					SulII		DfrA30*	AmpH*		SHV-12*?
GCF_900084715	5403344	78	174619	163		1	0												wzi84	KL28												AmpH*;SHV-36
GCF_900084725	5445387	40	414616	29		1	1	1	1	7	7	ybt unknown	unknown						wzi85	KL30	Aac3-IId*			GyrA-83F			CatA1*		SulI		DfrA5	AmpH*;TEM-105*		CTX-M-3		SHV-83
GCF_900084735	5505628	80	188602	42		1	1		1	8	14								wzi29	KL106	Aac3-IId*;AadA1-pm*?;Aac6-Ib			ParC-80I;GyrA-83F;GyrA-87Y		MphA	CatA1*		SulI	TetA*;TetR;TetD	DfrA5	OXA-9*;TEM-105*;AmpH*		SHV-12
GCF_900084745	5624432	79	265750	776		1	1		1	5	5								wzi206	KL57				GyrA-87N			CatA1*		SulI		DfrA5	AmpH*;TEM-105*		SHV-40*
GCF_900084755	5202749	34	677159	-		1	1		1	1	1								wzi19	KL19												AmpH*		SHV-99*
GCF_900084765	5502421	42	399393	-		1	1												wzi53	KL53												LEN-24*;AmpH*
GCF_900084775	5323025	19	994881	-		1	1			1	1													GyrA-83F								LEN-24*;AmpH*
GCF_900084785	5416334	31	645158	-		1	1			1	1								wzi115	KL54												AmpH*				SHV-83
GCF_900084795	5812637	84	221613	-		1	1		1	7	11								wzi422	KL126	StrB;StrA;AadA1-pm*?;Aac6-Ib*			Qnr-A1			CmlA5*?		SulI		DfrA5;DfrA21	AmpH*;LEN-24*;OXA-9		SHV-12			TEM-122*
GCF_900084805	5575807	52	356003	20		1	1	1		1	1	ybt 14; ICEKp5	135						wzi84	KL28												AmpH*				SHV-83*
GCF_900084815	5509530	48	364543	-		1	1			6	9								wzi46	KL61 (KL13)	Aac3-IIa*;AadA2*;Aph3-Ia*			GyrA-83Y		MphA			SulI	TetA;TetR	DfrA12*	AmpH*;SHV-145*;SCO-1;TEM-105*
GCF_900084825	5612311	71	352403	101		1	1	1	1	7	15	ybt 9; ICEKp3	183						wzi137	KL17	StrB;StrA;AadA1-pm*?;Aac6-Ib;Aac3-IIa*;Aph3-Ia*			ParC-80I;GyrA-83Y;GyrA-87N			CatA2*		SulII	TetD	DfrA14	AmpH*;OXA-9;TEM-150*		SHV-106*;CTX-M-15
GCF_900084835	5681495	47	380220	35		1	1												wzi39	KL39 (KL13)												SHV-33;AmpH*
GCF_900084845	5091105	16	773801	-		1	1			1	1													GyrA-83F								AmpH*;OKP-B-9*
GCF_900084855	5584098	63	328696	11		1	1		1	9	17								wzi50	KL15 (KL17,KL51,KL52)	AadA2*;AadA1-pm*?;Aac3-IIa*;Aph3-Ia*			ParC-80I;GyrA-83I		MphA	CmlA1*;CatB4?;CatA1*		SulI;SulIII	TetA;TetR	DfrA12	TEM-105*;AmpH*;OXA-1		CTX-M-15		SHV-11
GCF_900084865	5513501	100	264648	1967		1	1			6	12										StrB*;AadA2;StrA*;Aph3-Ia*;AadA1-pm*?						CatA2*		SulI	TetA;TetR	DfrA1;DfrA15b*	AmpH*;TEM-105*					SHV-26
GCF_900084875	5084455	15	738890	-		1	1																									OKP-B-16*?;AmpH*
GCF_900084885	5486674	60	350211	101		1	1	1	1	6	11	ybt 9; ICEKp3	183						wzi137	KL17	AadA1-pm*?;Aac6-Ib;Aac3-IIa*			ParC-80I;GyrA-83Y;GyrA-87N			CatA2*			TetD	DfrA14	AmpH*;OXA-9;TEM-150*		SHV-106*;CTX-M-15
GCF_900084895	5325219	50	498050	384		1	1		1	4	4													Qnr-A1			CmlA5*?		SulI			OKP-B-3*;AmpH*		SHV-12
GCF_900084905	5555695	63	214055	147		1	0		1	3	4								wzi64	KL64				ParC-80I;GyrA-83I							DfrA14	SHV-67*;AmpH*		CTX-M-15
GCF_900084915	5300223	19	491305	405		1	1	1				ybt 0; ICE?	160-1LV						wzi143	KL151												AmpH*;SHV-76
GCF_900084935	5498845	54	359146	1		1	1		1	8	13								wzi45	KL45	StrB;StrA;Aac3-IIa*			ParC-80I;GyrA-83I			CatB4?;CatA2*		SulII	TetA;TetR	DfrA12	AmpH*;TEM-105*;OXA-1		CTX-M-15		SHV-1?
GCF_900084945	5272391	18	467821	490		1	1			1	1								wzi59	KL3				GyrA-83Y								SHV-59*;AmpH*
GCF_900084955	5359649	56	295254	-		1	1		1	7	12								wzi222	KL45	AadA2*;Aac3-IIa*			ParC-80I;GyrA-83Y;GyrA-87N		MphA			SulI;SulII	TetA;TetR	DfrA12	AmpH*;SHV-121;TEM-105*		CTX-M-15
GCF_900084965	5332163	31	414842	17		1	1	1	1	2	3	ybt 14; ICEKp5?	131-4LV						wzi141	KL25	Aph2-Ib*;Aac6-Im											AmpH*		SHV-5
GCF_900084975	5381264	61	224983	-		1	0		1	4	7								wzi10	KL10				ParC-80I;GyrA-83Y;GyrA-87A			CatB4			TetA;TetR		SHV-133;AmpH*;TEM-105*;OXA-1		CTX-M-15
GCF_900084985	5384410	51	315720	1		1	0			6	12								wzi45	KL45	AadA1-pm*;Aac3-IId*;Aph3-Ia*			ParC-84K;GyrA-83I			FloR*;CmlA5	Arr2	SulII;SulI		DfrA14;DfrA25	AmpH*;SHV-132*;OXA-10
GCF_900084995	5627207	73	243429	-		1	1																									AmpH*;LEN-24*
GCF_900085005	5365562	39	376432	-		1	1		1	8	16								wzi222	KL45	Aac3-IIa*;AadA2*;StrB;StrA;Aph3-Ia*			ParC-80I;GyrA-83Y;GyrA-87N		MphA	CatB4?		SulI;SulII	TetA;TetR	DfrA12	AmpH*;SHV-121;TEM-105*;OXA-1		CTX-M-15
GCF_900085015	5524510	25	504901	-		1	1																									LEN-24*;AmpH*
GCF_900085025	5607684	47	419544	14		1	1	1		3	3	ybt 10; ICEKp4	106						wzi16	KL16 (KL143)				GyrA-83Y			CatA1*					AmpH*				SHV-1*?
GCF_900085035	5157593	97	104117	27		1	1		1	1	1								wzi84	KL28												AmpH*		SHV-40
GCF_900085045	5572959	143	99476	27		1	1		1	6	11								wzi356	KL117	AadA1-pm*?;Sat-2A;Aac3-IIa;Aph3''Ia;StrA?;StrB			GyrA-83Y			CatA1*		SulI?		DfrA1	AmpH*;TEM-1D*		SHV-40
GCF_900085065	5461814	54	419165	-		1	1		1	5	8								wzi50	KL15 (KL17,KL51,KL52)	Aac3-IId*			ParC-84K;GyrA-83F;GyrA-87N			CatB4?			TetA;TetR		AmpH*;SHV-145*;TEM-105*;OXA-1		CTX-M-15
GCF_900085075	5386434	103	156097	1380		1	1			2	2								wzi186	KL2				GyrA-83F								AmpH*					SHV-26
GCF_900085085	5364960	43	472872	-		1	1			7	15								wzi222	KL45	AadA2*;StrB;StrA;Aac3-IIa*;Aph3-Ia*			ParC-80I;GyrA-83Y;GyrA-87N		MphA	CatB4?		SulI;SulII	TetA;TetR	DfrA12	AmpH*;SHV-121;TEM-105*;OXA-1
GCF_900085095	5465058	70	323437	147		1	1		1	5	6								wzi64	KL64	Aac3-IIa*			ParC-80I;GyrA-83I			CatB4?				DfrA14	SHV-67*;AmpH*;OXA-1		CTX-M-15
GCF_900085105	5468998	67	396323	147		1	1		1	5	6								wzi64	KL64	Aac3-IIa*			ParC-80I;GyrA-83I			CatB4?				DfrA14	SHV-67*;AmpH*;OXA-1		CTX-M-15
GCF_900085115	5542435	68	179362	147		1	1		1	6	10								wzi64	KL64	StrB*;StrA*			QnrB1*;ParC-80I;GyrA-83I			CatB4;CatA2*		SulII		DfrA14	SHV-67*;AmpH*;OXA-1		CTX-M-15
GCF_900085125	5621991	125	158756	-		1	1			5	5								wzi273	KL30				Qnr-A1			CmlA5*?		SulI		DfrA5	AmpH*				SHV-14?
GCF_900085135	5638500	90	159265	-		1	1																									SHV-108*;AmpH*
GCF_900085145	5303164	60	202835	147		1	0		1	6	10								wzi64	KL64	StrB*;StrA*;Aac3-IIa*			QnrB1*;ParC-80I;GyrA-83I			CatB4?		SulII		DfrA14	SHV-67*;AmpH*;OXA-1		CTX-M-15
GCF_900085155	5460993	34	492125	16		1	1			4	6								wzi50	KL15 (KL17,KL51,KL52)	Aac3-IId*			ParC-84K;GyrA-83F;GyrA-87N					SulI		DfrA25	SHV-145*;AmpH*
GCF_900085165	5914655	111	229640	-		1	0		1	3	4								wzi51	KL27	AadA1-pm*?;Aac6-Ib*										DfrA5	AmpH*;LEN-24*;TEM-150*;OXA-9		SHV-12*
GCF_900085175	6131238	70	349392	1683		1	1		1	6	7								wzi71	KL71	AadA1-pm*?;Aac6-Ib*			Qnr-A1			CmlA5*?		SulI		DfrA5	AmpH*;LEN-24*;TEM-150*;OXA-9		SHV-12
GCF_900085185	5472605	40	338155	-		1	1		1	5	5													Qnr-A1			CmlA5*?		SulI		DfrA5	LEN-24*;AmpH*		SHV-12
GCF_900085195	5406859	47	307282	15		1	1	1	1	6	11	ybt 10; ICEKp4	84-2LV						wzi93	KL112	StrB;StrA*;Aac3-IIa*?			ParC-80I;GyrA-83F;GyrA-87A			CatB4?		SulII		DfrA14	AmpH*;TEM-105*;OXA-1?		SHV-106*;CTX-M-15
GCF_900085205	5087667	69	218848	359		1	1			1	1								wzi236	KL10				GyrA-83F								AmpH*;SHV-33*
GCF_900085215	5469204	50	337402	134		1	1	2		5	6						iroN		wzi168	KL25	AadA1-pm*?								SulI	TetA;TetR	DfrA1*	AmpH*				SHV-60
GCF_900085225	5365808	48	384393	-		1	1		1	8	16								wzi222	KL45	AadA2*;StrB;StrA;Aac3-IIa*;Aph3-Ia*			ParC-80I;GyrA-83Y;GyrA-87N		MphA	CatB4?		SulI;SulII	TetA;TetR	DfrA12	AmpH*;SHV-121;TEM-105*;OXA-1		CTX-M-15
GCF_900085235	5310686	55	243438	334		1	1			1	1								wzi337	KL103				GyrA-83F								OKP-B-17?;AmpH*
GCF_900085245	5388033	49	280189	-		1	1		1	8	15								wzi222	KL45	AadA2*;StrB;StrA;Aac3-IIa*			ParC-80I;GyrA-83Y;GyrA-87N		MphA	CatB4?		SulI;SulII	TetA;TetR	DfrA12	AmpH*;SHV-121;TEM-105*;OXA-1		CTX-M-15
GCF_900085255	5465181	23	458804	5		1	1	3				ybt 2; ICEKp1	324			iucABCD	iroBCDN		wzi112	KL13 (KL39)												AmpH*;SHV-108*
GCF_900085265	5566864	57	326101	874		1	1		1	7	11								wzi222	KL45	AadA5;Aac3-IIa*;Aph3-Ia*			ParC-80I;GyrA-83Y;GyrA-87N		MphA	CatB4?		SulI		DfrA17	SHV-121;AmpH*;TEM-105*;OXA-1		CTX-M-15
GCF_900085275	5414090	51	298415	45		1	1	1		5	5	ybt 10; ICEKp4	78						wzi101	KL24	AadA1-pm*?						CatA1*		SulI	TetD		AmpH*				SHV-1*?
GCF_900085285	5330414	47	288984	340		1	1		1	7	8								wzi50	KL15 (KL17,KL51,KL52)	AadA2?			ParC-80I;GyrA-83I			CatB4?		SulI		DfrA30*	AmpH*;OXA-1		CTX-M-15*		SHV-11
GCF_900085295	5481336	66	198573	11		1	1			7	9								wzi50	KL15 (KL17,KL51,KL52)	AadA2*			ParC-80I;GyrA-83I		MphA	CatA1*;CatB4?		SulI		DfrA12	AmpH*;OXA-1				SHV-11
GCF_900085305	5545770	43	454227	70		1	1	1	1	8	11	ybt 8; ICEKp9	195						wzi123	KL136	StrB;StrA*;Aac3-IIa*			QnrB1?			CatB4?		SulII	TetA;TetR	DfrA14	AmpH*;TEM-105*;OXA-1		CTX-M-15		SHV-32
GCF_900085315	5844686	92	361321	292		1	1	3	1	1	1	ybt unknown	unknown	clb unknown	unknown				wzi96	KL38												AmpH*		SHV-12
GCF_900085325	5622263	47	283793	14		1	1		1	3	4								wzi2	KL2 (KL30)	StrB;StrA								SulI?			AmpH*		SHV-106*
GCF_900085335	5277897	49	322744	-		1	1		1	1	1								wzi50	KL15 (KL17,KL51,KL52)												AmpH*		SHV-40*
GCF_900085345	5527618	37	425697	16		1	1		1	4	7								wzi50	KL15 (KL17,KL51,KL52)				ParC-84K;GyrA-83F;GyrA-87N			CatB4?			TetA;TetR		SHV-145*;AmpH*;TEM-105*;OXA-1		CTX-M-15
GCF_900085355	5235194	33	311287	1658		1	1												wzi227	KL60												AmpH*;SHV-145*
GCF_900085365	5564375	45	350904	336		1	1	1	1	6	8	ybt 15; ICEKp11	230						wzi141	KL25	StrB;StrA*;Aph3-Ia*			QnrB1?			CatB4?		SulII*		DfrA14	SHV-94*;AmpH*;TEM-105*;OXA-1		CTX-M-15
GCF_900085375	5506735	64	370851	15		1	1		1	6	11								wzi93	KL112	StrB;StrA*;Aac3-IIa*			ParC-80I;GyrA-83F;GyrA-87A			CatB4?		SulII		DfrA14	AmpH*;TEM-105*;OXA-1		SHV-106*;CTX-M-15
GCF_900085385	5486298	37	353541	-		1	1	1	1	4	5	ybt 9; ICEKp3	183-1LV						wzi16	KL16 (KL143)	Aac3-IIa*						CatB4?			TetA;TetR		SHV-33;AmpH*;TEM-105*;OXA-1		CTX-M-15
GCF_900085395	5542071	82	374591	831		1	1		1	7	8								wzi18	KL18	AadA1-pm*?;Aac6-Ib*			Qnr-A1			CmlA5*?		SulI		DfrA5	AmpH*;OXA-9		SHV-12*			TEM-122*
GCF_900085405	5505909	47	509232	336		1	1	1	1	6	12	ybt 15; ICEKp11	230						wzi141	KL25	StrB;AadA1-pm*?;Aac6-Ib*;Aph3-Ia*			QnrB1?			CatB4?		SulI;SulII		DfrA5;DfrA14*	AmpH*;TEM-150*?;OXA-9;OXA-1		CTX-M-15;SHV-12
GCF_900085415	5528780	66	349348	111		1	1	1	1	4	6	ybt 14; ICEKp5	147-2LV						wzi63	KL63	StrB;StrA*								SulI?;SulII*		dhfr7	AmpH*;TEM-105*		SHV-40*
GCF_900085425	5476163	27	928677	336		1	1	1	1	4	4	ybt 15; ICEKp11	230						wzi141	KL25				QnrB1?			CatB4?				DfrA14	SHV-94*;AmpH*;TEM-105*;OXA-1		CTX-M-15
GCF_900085435	5650897	47	332963	144		1	1			5	6										AadA2						CmlA5*		SulI;SulII	TetD	DfrA15b*	OKP-A-5;AmpH*
GCF_900085445	5629109	97	179743	48		1	1	3	1	5	8	ybt 10; ICEKp4	81	clb 3	13-5LV				wzi167	KL124	StrB;StrA*?;AadA1-pm*?								SulII	TetA;TetR	DfrA15b*	AmpH*		SHV-13*
GCF_900085455	5787727	90	216344	54		1	1		2	8	11								wzi14	KL14	Aac6-IIc;StrB;StrA			QnrB2			CatA2*		SulI;SulII	TetD	DfrA19*	AmpH*;TEM-105*;OXA-2*	VIM-2*	SHV-12
GCF_900085465	5872715	116	209695	54		1	1		1	7	13								wzi14	KL14	Aac6-IIc;Aph3''Ia*?;StrB;StrA;AadA1-pm*?;Aac6-Ib			QnrB2			CatA2*		SulI;SulII	TetD	DfrA19*	AmpH*;TEM-105*?;OXA-9*		SHV-12
GCF_900085475	5721540	128	254725	35		1	1		1	2	3								wzi37	KL22/KL37	AadA1-pm*?;Aac6-Ib*											AmpH*;FOX-8*;OXA-9;TEM-150*		SHV-12
GCF_900085485	5658527	76	362779	70		1	1	1	1	8	11	ybt 8; ICEKp9	195-1LV						wzi123	KL136	StrB;StrA*;Aac3-IIa*			QnrB1?			CatB4?		SulII	TetA;TetR	DfrA14	AmpH*;TEM-105*;OXA-1		CTX-M-15		SHV-32
GCF_900085495	5641293	67	438059	70		1	1		1	6	8								wzi162	KL122	AadA1-pm*?;Aac3-I*			GyrA-83F					SulI	TetA;TetR	DfrA1*	AmpH*		SHV-5
GCF_900085505	5537024	60	383204	101		1	1	1	1	7	12	ybt 9; ICEKp3	183						wzi137	KL17	StrB*;StrA*;Aac3-IId*			ParC-80I;GyrA-83Y;GyrA-87G			CatB4?		SulII	TetD	DfrA14	AmpH*;TEM-105*;OXA-1		SHV-106*;CTX-M-15
GCF_900085515	5523489	57	304620	465		1	1			1	1								wzi115	KL54												AmpH*				SHV-83
GCF_900085525	5386963	24	992096	976		1	1												wzi415	KL54												SHV-27*;AmpH*
GCF_900085535	5404891	68	207691	340		1	1		1	8	11								wzi50	KL15 (KL17,KL51,KL52)	AadA2;Aac3-IIa*			ParC-80I;GyrA-83I		MphA	CatB4?;CatA1*		SulI		DfrA30*	AmpH*;TEM-105*;OXA-1		CTX-M-15*		SHV-11
GCF_900085545	5437505	29	764337	29		1	1			1	1								wzi115	KL54												AmpH*				SHV-83
GCF_900085555	5406269	53	316766	15		1	0		2	5	8								wzi24	KL24 (KL54,KL55)	AadA1-pm*?			ParC-80I;GyrA-83F;GyrA-87A							DfrA1*	AmpH*;OXA-1	VIM-4	CTX-M-15;SHV-106*
GCF_900085565	5874384	66	356865	29		1	1	1	1	7	12	ybt 15; ICEKp11	230						wzi85	KL30	StrB;StrA;Aac6-IIc;Aph3''Ia*?			QnrB4;GyrA-83F			CatA2*		SulI	TetD	DfrA19*	AmpH*;TEM-105*;DHA-1		CTX-M-15;SHV-12?
GCF_900085575	5578426	61	289206	-		1	1		1	5	10								wzi24	KL24 (KL54,KL55)	Aac3-IIa*			QnrB1;ParC-80I;GyrA-83F;GyrA-87A			CatA1*;CatB4?				DfrA14	AmpH*;OXA-1		SHV-106*;CTX-M-15
GCF_900085585	5367287	32	497743	231		1	1		1	5	11								wzi104	KL51	Aac3-IId*;StrB*;StrA*;AadA1-pm*?;Aac6-Ib			ParC-80I;GyrA-83I					SulII		DfrA14	AmpH*		SHV-12*;CTX-M-15
GCF_900085595	5407517	43	341861	323		1	0		1	6	7								wzi262	KL21	Aac3-IIa*			QnrB1?			CatB4?			TetA;TetR	DfrA14	AmpH*;OXA-1		SHV-99*
GCF_900085605	5471091	45	360770	353		1	1	1	1	2	2	ybt 10; ICEKp4	84-1LV						wzi346	KL110				GyrA-83Y								AmpH*		SHV-40*
GCF_900085615	5327650	46	299192	17		1	1			4	4								wzi141	KL25									SulI	TetD	DfrA21	AmpH*				SHV-1*?
GCF_900085625	5431358	37	446308	48		1	1	1	1	8	13	ybt 5; ICEKp6	11						wzi62	KL62	AadA2*;StrB;StrA*?;Aac3-IIa*			GyrA-83Y		MphA	CatA1*;CatB4?		SulI;SulII*		DfrA12	AmpH*;OXA-1		CTX-M-15		SHV-1?
GCF_900085635	5591339	54	480535	17		1	1	1				ybt 15; ICEKp11	231						wzi141	KL25												AmpH*;SHV-94*
GCF_900085645	5329194	52	267931	215		1	1		1	7	10								wzi247	KL16	StrB;StrA*;Aac3-IIa*			QnrB1?			CatB4?		SulII	TetA;TetR	DfrA14	SHV-145*;AmpH*;TEM-105*;OXA-1		CTX-M-15
GCF_900085655	5781271	98	214675	188		1	1												wzi114	KL30 (KL2, KL8, KL111)												SHV-37;AmpH*
GCF_900085665	5611986	129	144340	1380		1	1			1	1								wzi186	KL2												AmpH*					SHV-26
GCF_900085675	5491441	32	1323469	336		1	1	1	1	4	4	ybt 15; ICEKp11	230						wzi141	KL25				QnrB1?			CatB4?				DfrA14	AmpH*;SHV-94*;TEM-105*;OXA-1		CTX-M-15
GCF_900085685	5196896	26	337181	252		1	1			1	1								wzi104	KL51												AmpH*				SHV-1?
GCF_900085695	5483435	63	312769	15		1	1		1	6	10								wzi274	KL30	StrB;AadA1-pm*?;AadA2*			ParC-80I;GyrA-83F;GyrA-87A					SulI	TetD	DfrA12	AmpH*		SHV-106*
GCF_900085705	5329345	66	294339	460		1	1		1	1	1								wzi374	KL140												AmpH*		SHV-40*
GCF_900085715	5640496	54	375905	405		1	1	1	1	7	10	ybt unknown	unknown						wzi424	KL151	StrB;StrA*;Aac3-IIa*			QnrB1?			CatB4?		SulII	TetA;TetR	DfrA14	SHV-76*;AmpH*;TEM-105*;OXA-1		CTX-M-15
GCF_900085725	5391512	46	372861	307		1	1		1	7	13								wzi173	KL102 (KL149,KL155)	StrB;StrA*;Aac3-IIa*			QnrB1?;ParC-80I;GyrA-83I			CatB4?		SulII	TetA;TetR	DfrA14	AmpH*;TEM-105*;OXA-1		SHV-106*;CTX-M-15
GCF_900085735	5424726	43	518943	221		1	0		2	10	14								wzi39	KL39 (KL13)	AadA16*;StrB;StrA*;Aac3-IId*			QnrB2*		MphA	CatA2*	Arr3	SulI;SulII*		DfrA27	AmpH*	OXA-48	SHV-13*		TEM-135*
GCF_900085745	5392762	48	276772	1236		1	1	1	1	8	11	ybt 5; ICEKp6	11						wzi62	KL62	StrB;StrA*;Aac3-IIa*			GyrA-83Y		MphA	CatA1*		SulII*;SulI		DfrA12	AmpH*;OXA-1		CTX-M-15		SHV-1?
GCF_900085755	5543278	40	451236	874		1	1		1	7	11								wzi222	KL45	AadA5;Aac3-IIa*;Aph3-Ia*			ParC-80I;GyrA-83Y;GyrA-87N		MphA	CatB4?		SulI		DfrA17	SHV-121;AmpH*;TEM-105*;OXA-1		CTX-M-15
GCF_900085765	5579015	48	376531	874		1	1			5	10								wzi222	KL45	AadA5;StrB;StrA;Aac3-IIa*			ParC-80I;GyrA-83Y;GyrA-87N			CatB4?		SulI		DfrA17	SHV-121;AmpH*;TEM-105*;OXA-1
GCF_900085775	5582813	60	353088	874		1	1		1	7	13								wzi222	KL45	AadA5;StrB;StrA;Aac3-IIa*;Aph3-Ia*			ParC-80I;GyrA-83Y;GyrA-87N		MphA	CatB4?		SulI		DfrA17	SHV-121;AmpH*;TEM-105*;OXA-1		CTX-M-15
GCF_900085785	5469316	79	210496	147		1	1		1	6	8								wzi64	KL64	StrB*;StrA*			ParC-80I;GyrA-83I			CatB4?		SulII		DfrA14	SHV-67*;AmpH*;OXA-1		CTX-M-15
GCF_900085795	5676141	127	329160	34		1	1		1	6	7								wzi50	KL15 (KL17,KL51,KL52)	AadA1-pm*?;Aac6-Ib*?			Qnr-A1			CmlA5*?		SulI		DfrA5	AmpH*;TEM-150*;OXA-9		SHV-12
GCF_900085805	5537693	57	331261	-		1	1		1	2	4								wzi27	KL27				ParC-80I;GyrA-83F;GyrA-87G								AmpH*		SHV-13*
GCF_900085815	5265036	42	453038	-		1	1		1	2	2								wzi50	KL15 (KL17,KL51,KL52)				GyrA-83F								AmpH*		SHV-40*
GCF_900085825	5777110	93	262119	925		1	1		1	5	6								wzi38	KL38	AadA1-pm*?;Aac6-Ib*								SulI		DfrA5	LEN-24*;AmpH*;OXA-9		SHV-12			TEM-122*
GCF_900085835	5549791	47	440744	874		1	1		1	7	13								wzi222	KL45	StrB;StrA;AadA5;Aac3-IIa*;Aph3-Ia*			ParC-80I;GyrA-83Y;GyrA-87N		MphA	CatB4?		SulI		DfrA17	SHV-121;AmpH*;TEM-105*;OXA-1		CTX-M-15
GCF_900085845	5477787	42	324305	16		1	1		1	6	10								wzi50	KL15 (KL17,KL51,KL52)	AadA2*;Aac3-IId*			ParC-84K;GyrA-83F;GyrA-87N		MphA			SulI		DfrA12;DfrA25	AmpH*;SHV-145*;TEM-105*		CTX-M-15
GCF_900085855	5352993	46	288571	340		1	1		1	6	8								wzi50	KL15 (KL17,KL51,KL52)	Aac3-IIa*			ParC-80I;GyrA-83I			CatB4;CatA1*				DfrA30*	AmpH*;OXA-1		CTX-M-15*		SHV-11
GCF_900085865	5751825	112	171569	253		1	1		1	4	6								wzi186	KL2	AadA1-pm*?;Aac6-Ib*;Aph3-Ia*					MphA					DfrA14*	AmpH*;OXA-9;TEM-150*		SHV-12
GCF_900085875	5549490	54	350678	1180		1	1		1	3	3								wzi177	KL125 (KL114)											DfrA14	AmpH*		CTX-M-15		SHV-60
GCF_900085885	5295634	44	294768	15		1	1		1	5	10								wzi93	KL112	StrB;StrA*;Aac3-IIa*			ParC-80I;GyrA-83F;GyrA-87A					SulII		DfrA14	AmpH*;TEM-105*;OXA-1		SHV-106*;CTX-M-15
GCF_900085895	5562540	75	290437	34		1	1			1	1								wzi186	KL2												AmpH*					SHV-26
GCF_900085905	5550156	73	207851	340		1	1		1	8	10								wzi50	KL15 (KL17,KL51,KL52)	AadA2			ParC-80I;GyrA-83I		MphA	CatB4?;CatA1*		SulI		DfrA30*	AmpH*;TEM-105*;OXA-1		CTX-M-15*		SHV-11
GCF_900085915	5660724	90	316618	42		1	1		1	4	5								wzi33	KL64	AadA1-pm*?;Aac6-Ib*								SulI		DfrA5	AmpH*;OXA-9;TEM-150*		SHV-12
GCF_900085925	5581733	80	285482	101		1	1	1	1	7	13	ybt 10; ICEKp4	20-2LV						wzi137	KL17	StrB*;StrA*;Aac3-IId*;Aph3-Ia*			ParC-80I;GyrA-83Y;GyrA-87G			CatB4?		SulII	TetD	DfrA14	AmpH*;TEM-105*;OXA-1		SHV-106*;CTX-M-15
GCF_900085935	5474643	42	378227	29		0	1	1		4	4	ybt 9; ICEKp3	69						wzi115	KL54	AadA1-pm*?						CatA1*		SulI	TetD		AmpH*
GCF_900085945	5639188	77	279250	14	GD	1	1	1	1	9	19	ybt 14; ICEKp5	140						wzi2	KL2 (KL30)	Sat-2A;StrB*;StrA*;AadA1-pm*?;Aac3-IIa?;Aac6-Ib*?			ParC-80I;GyrA-83Y;GyrA-87G		MphA;ErmB*	CmlA5;CatB4?	Arr2	SulII*;SulI*		DfrA1	AmpH*;OXA-1;OXA-9;TEM-105*?		CTX-M-15		SHV-11*?
GCF_900085955	5576589	93	203505	26		1	1			1	1								wzi236	KL10				Qnr-S1								AmpH*;SHV-36;TEM-105*
GCF_900085965	5365950	31	501117	48		1	1		1	8	14								wzi62	KL62	AadA2*;StrB;StrA*;Aac3-IIa*			GyrA-83Y			CatA1*;CatB4?		SulI;SulII*	TetA;TetR	DfrA12	AmpH*;OXA-1		CTX-M-15		SHV-1?
GCF_900085975	5555588	46	361688	874		1	1		1	7	13								wzi222	KL45	AadA5;StrB;StrA;Aac3-IIa*;Aph3-Ia*			ParC-80I;GyrA-83Y;GyrA-87N		MphA	CatB4?		SulI		DfrA17	SHV-121;AmpH*;TEM-105*;OXA-1		CTX-M-15
GCF_900085985	5591163	47	321320	-		1	1			4	4								wzi5	KL5	AadA5					MphA			SulI		DfrA17	SHV-110*;AmpH*;TEM-105*
GCF_900085995	5531999	75	208107	15		1	1		1	7	15								wzi24	KL24 (KL54,KL55)	AadA2*;StrB;StrA;Aac3-IIa*			ParC-80I;GyrA-83F;GyrA-87A			CatB4?;CatA1*		SulI	TetA;TetR	DfrA12	AmpH*;OXA-1		SHV-106*;CTX-M-15
GCF_900086005	5661319	132	178318	-		1	1			1	1								wzi201	KL60				GyrA-83F								AmpH*;SHV-36;FOX-8*
GCF_900086015	5493691	77	232854	985		1	1			1	1								wzi31	KL31												AmpH*				SHV-83
GCF_900086025	5593235	56	302628	15		1	1	1	1	8	15	ybt 10; ICEKp4	28						wzi24	KL24 (KL54,KL55)	AadA5;StrB;StrA*;Aac3-IId*			ParC-80I;GyrA-83F;GyrA-87A		MphA	CatA2*		SulI;SulII	TetA;TetR	DfrA17	AmpH*;TEM-105*		SHV-106*
GCF_900086035	5550055	97	208151	42		1	1		1	8	13								wzi29	KL106	Aac3-IId*;Aph3-Ia*			ParC-80I;GyrA-83F;GyrA-87Y		MphA	CatA1*		SulI	TetA*;TetR;TetD	DfrA5	AmpH*;TEM-150*?		SHV-12
GCF_900086045	5615943	84	230032	776		1	1		1	5	6								wzi206	KL57				GyrA-87N			CatA1*		SulI		DfrA5	AmpH*;TEM-105*		SHV-40*;CTX-M-26
GCF_900086055	5228819	40	339647	423		1	1		1	2	4								wzi8	KL8 (KL22/37)				ParC-80R;GyrA-83F;GyrA-87G								AmpH*		SHV-40*
GCF_900086065	5542030	69	214334	147		1	1		1	6	9								wzi64	KL64	StrB*;Aac3-IIa*			QnrB1*;ParC-80I;GyrA-83I			CatB4?		SulII		DfrA14	AmpH*;SHV-67*		CTX-M-15
GCF_900086075	5362744	56	286933	-		1	1		1	8	16								wzi222	KL45	AadA2*;StrB;StrA;Aac3-IIa*;Aph3-Ia*			ParC-80I;GyrA-83Y;GyrA-87N		MphA	CatB4?		SulI;SulII	TetA;TetR	DfrA12	AmpH*;SHV-121;TEM-105*;OXA-1		CTX-M-15
GCF_900086085	5533241	68	219926	147		1	1			5	7								wzi64	KL64	StrB*;StrA*			ParC-80I;GyrA-83I			CatB4?		SulII		DfrA14	SHV-67*;AmpH*;OXA-1
GCF_900086095	5313853	41	355242	133		1	1			1	1								wzi180	KL116												AmpH*				SHV-75
GCF_900086105	5553838	51	435469	70		1	1			2	3								wzi162	KL122	AadA1-pm*?;Aac6-Ib*											AmpH*;TEM-150*;OXA-9				SHV-32
GCF_900086115	5501533	45	362567	340		1	1		1	5	7								wzi50	KL15 (KL17,KL51,KL52)	Aac3-IIa*			ParC-80I;GyrA-83I						TetA;TetR		AmpH*;TEM-105*		CTX-M-15		SHV-11
GCF_900086125	5509044	40	473319	1		1	0			2	3								wzi45	KL45				ParC-80I;GyrA-83I								AmpH*				SHV-1?
GCF_900086135	5363462	39	406453	-		1	1		1	8	15								wzi222	KL45	AadA2*;StrB;StrA;Aph3-Ia*			ParC-80I;GyrA-83Y;GyrA-87N		MphA	CatB4?		SulI;SulII	TetA;TetR	DfrA12	AmpH*;SHV-121;TEM-105*;OXA-1		CTX-M-15
GCF_900086145	5489819	70	344307	1		1	1		1	6	11								wzi45	KL45	StrB;StrA;Aac3-IIa*			ParC-80I;GyrA-83I			CatB4;CatA2*		SulII	TetA;TetR		AmpH*;OXA-1		CTX-M-15
GCF_900086155	5448363	70	170872	-		1	0		1	6	9								wzi64	KL64	StrB*;StrA*;Aac3-IIa*			ParC-80I;GyrA-83I			CatB4?		SulII		DfrA14	SHV-67*;AmpH*;OXA-1		CTX-M-15
GCF_900086165	5512117	58	243316	45		1	1			3	3								wzi101	KL24	Aac3-IId*									TetD		AmpH*;TEM-105*				SHV-1?
GCF_900086175	5852449	103	204644	1562		1	1		1	7	10								wzi454	KL?	StrB;AadA1-pm*?;Aac6-Ib*			Qnr-A1			CmlA5*?		SulI	TetA*;TetR	DfrA5	LEN-24*;AmpH*;OXA-9;TEM-150*		SHV-12
GCF_900086185	5560119	51	310755	14		1	1	1		2	2	ybt 10; ICEKp4	106						wzi16	KL16 (KL143)				GyrA-83Y			CatA1*					AmpH*
GCF_900086195	5530968	70	227266	-		1	1		1	6	10								wzi93	KL112				ParC-80I;GyrA-83F;GyrA-87A			CatB4?		SulII	TetA;TetR	DfrA14	AmpH*;TEM-105*;OXA-1		SHV-106*;CTX-M-15
GCF_900086205	5564124	85	192389	317		1	1			2	2								wzi50	KL15 (KL17,KL51,KL52)	Aac3-IIa			GyrA-83Y								AmpH*;SHV-33*;ACC-1;TEM-150*
GCF_900086215	5521803	67	191420	147		1	1		1	4	6								wzi64	KL64				QnrB1*;ParC-80I;GyrA-83I			CatB4?				DfrA14	SHV-67*;AmpH*;OXA-1		CTX-M-15
GCF_900086225	5345880	60	222937	15		1	1	1	1	3	5	ybt 10; ICEKp4	84-2LV						wzi93	KL112				ParC-80I;GyrA-83F;GyrA-87A			CatB4?					AmpH*;OXA-1		SHV-106*
GCF_900086235	5363512	50	257531	15		1	1	1	1	5	10	ybt 10; ICEKp4	84-2LV						wzi93	KL112	StrB;StrA*;Aac3-IIa*			ParC-80I;GyrA-83F;GyrA-87A			CatB4?		SulII			AmpH*;TEM-105*;OXA-1		SHV-106*;CTX-M-15
GCF_900086245	5605604	81	283942	101		1	1	1	1	7	13	ybt 9; ICEKp3	183						wzi137	KL17	StrB*;StrA*;Aac3-IId*;Aph3-Ia*			ParC-80I;GyrA-83Y;GyrA-87G			CatB4?		SulII	TetD	DfrA14	AmpH*;TEM-105*;OXA-1		SHV-106*;CTX-M-15
GCF_900086255	5773063	100	312385	834		1	1		1	7	14										Aac6-IIc;StrB;StrA;Aac3-IIa*;AadA2			QnrB2			CatB4?;CatA2*		SulII;SulI	TetA;TetR	DfrA19*	AmpH*;TEM-105*;OXA-1		SHV-12
GCF_900086265	5531636	58	307128	158		1	1		1	7	12								wzi322	KL62	StrB;StrA*;Aac6-Ib*?			QnrB32*			CatA2*;CatA1*;CatB4?		SulII	TetD	DfrA14	AmpH*;TEM-105*;OXA-1		SHV-106*;CTX-M-15
GCF_900086275	5603078	43	353337	336		1	1	1	1	7	9	ybt 15; ICEKp11	230-1LV						wzi141	KL25	StrB;StrA*;Aph3-Ia*			QnrB1?			CatB4?		SulII*		DfrA14	SHV-94*;AmpH*;OXA-1		CTX-M-15		TEM-2*
GCF_900086285	5489638	59	333495	11		1	0		1	7	12								wzi177	KL125 (KL114)	Aac3-IId*;Aph3-Ia*			ParC-80I;GyrA-83I		MphA	CatB4?			TetD;TetA;TetR	DfrA14	AmpH*;TEM-105*;OXA-1		CTX-M-15;SHV-12?
GCF_900086295	5622698	64	259979	15		1	1	1	1	6	14	ybt 13; ICEKp2	299-1LV						wzi24	KL24 (KL54,KL55)	Aac6-Ib;StrB*;StrA*;Aac3-IIa*;AadA1-pm*?			ParC-80I;GyrA-83F;GyrA-87A			CatB4?;CatA2*		SulII		DfrA14	AmpH*;OXA-1;OXA-9;TEM-150*		SHV-106*;CTX-M-15
GCF_900086305	5701756	108	314512	-		1	1																									OKP-A-5*;AmpH*
GCF_900086315	5684260	72	349211	35		1	1	1	1	7	15	ybt 16; ICEKp12	287						wzi2	KL2 (KL30)	AadA1-pm*?;Aac3-IIa*;AadA2*;Aph3-Ia*					MphA	CatA1*;CatB4?		SulI	TetA;TetR	DfrA1*;DfrA12?	AmpH*;OXA-1;TEM-105*		CTX-M-15;CTX-M-9*;SHV-12*
GCF_900086325	5453804	121	110439	872		1	1		1	1	1								wzi73	KL104												AmpH*		SHV-13*
GCF_900086335	5511364	70	432829	29		1	0			6	12								wzi85	KL30	Aac3-IId*;AadA1-pm*?;Aac6-Ib*;StrB;StrA*;Aph3-Ia*			QnrB2					SulI;SulII*	TetD	dhfr7	AmpH*;TEM-105*;OXA-9				SHV-1*?
GCF_900086345	5360208	56	369128	-		1	1		1	6	11								wzi222	KL45	StrB;StrA;Aph3-Ia*			ParC-80I;GyrA-83Y;GyrA-87N			CatB4		SulII	TetA;TetR		TEM-105*;AmpH*;SHV-121;OXA-1		CTX-M-15
GCF_900086355	5608683	75	352391	101		1	1	1	1	7	13	ybt 10; ICEKp4	20-2LV						wzi137	KL17	StrB*;StrA*;Aac3-IId*;Aph3-Ia*			ParC-80I;GyrA-83Y;GyrA-87G			CatB4?		SulII	TetD	DfrA14	AmpH*;TEM-105*;OXA-1		SHV-106*;CTX-M-15
GCF_900086365	5642965	137	107640	27		0	1		1	6	7								wzi356	KL117	AadA1-pm*?;Aac6-Ib*			Qnr-A1			CmlA5*?		SulI		DfrA5	AmpH*;TEM-150*;OXA-9		SHV-40?
GCF_900086375	5477749	55	425653	16		1	1		1	8	12								wzi50	KL15 (KL17,KL51,KL52)	AadA2*;Aph3-Ia*			ParC-84K;GyrA-83F;GyrA-87N		MphA	CatB4?		SulI	TetA;TetR	DfrA12	SHV-145*;AmpH*;OXA-1		CTX-M-15
GCF_900086385	5639801	50	440199	2273		1	1		1	2	3										AadA1-pm*?;Aac6-Ib*											LEN-24*;AmpH*;TEM-150*;OXA-9		SHV-12
GCF_900086395	5425166	39	443674	15		1	1	1	1	6	7	ybt 10; ICEKp4	107-3LV						wzi24	KL24 (KL54,KL55)	AadA1-pm*?			GyrA-83Y					SulI*?	TetA;TetR	DfrA1*	AmpH*;TEM-1D		SHV-106*
GCF_900086405	5531795	60	404816	-		1	1												wzi360	KL122												AmpH*;SHV-94*
GCF_900086415	5423629	43	486819	560		1	1		1	8	11										StrB;StrA*;Aac3-IIa*			QnrB1?			CatB4?		SulII	TetA;TetR	DfrA14	AmpH*;TEM-105*;OXA-1		CTX-M-15			SHV-26
GCF_900086425	5362167	43	324950	-		1	1		1	8	16								wzi222	KL45	AadA2*;StrB;StrA;Aac3-IIa*;Aph3-Ia*			ParC-80I;GyrA-83Y;GyrA-87N		MphA	CatB4?		SulI;SulII	TetA;TetR	DfrA12	AmpH*;SHV-121;OXA-1		CTX-M-15
GCF_900086435	5434194	56	288367	39		1	1		1	8	11								wzi83	KL23	AadA17*;Aph3-Ia*			QnrB2;GyrA-83F		MphA	CatB8*		SulI	TetA;TetR	DfrA15b*	AmpH*;TEM-105*		SHV-40*
GCF_900086445	5420138	47	249378	280		1	1			2	2								wzi82	KL23 (KL18, KL38)	AadA1-pm*?								SulI			AmpH*;SHV-27
GCF_900086455	5628966	103	178098	1318		1	1												wzi23	KL14												AmpH*;OKP-B-15*?
GCF_900086465	5458998	48	410003	101		1	1	1	1	6	11	ybt 9; ICEKp3	183						wzi137	KL17	Aac3-IIa*;Aac6-Ib*?;AadA1-pm*?			ParC-80I;GyrA-83Y;GyrA-87N			CatB4?			TetD	DfrA14	AmpH*;OXA-1;OXA-9;TEM-150*		SHV-106*;CTX-M-15
GCF_900086475	5202620	67	220278	15		1	1	1	1	8	15	ybt 10; ICEKp4	28-1LV						wzi24	KL24 (KL54,KL55)	AadA5;StrB;StrA*;Aac3-IId*			ParC-80I;GyrA-83F;GyrA-87A		MphA	CatA2*?		SulI;SulII	TetA;TetR	DfrA17	AmpH*;TEM-105*		SHV-106*
GCF_900086485	5347741	40	352566	15		1	1		1	8	13								wzi178	KL?	AadA2*;Aph3-Ia*			ParC-80I;GyrA-83F;GyrA-87A		MphA	CatA1*		SulI;SulII	TetA;TetR*	DfrA12	AmpH*;TEM-105*		SHV-106*
GCF_900086495	4996432	15	983864	200		1	1			1	1								wzi385	KL22/KL37												AmpH*				SHV-1*?
GCF_900086505	5586154	47	353619	101		1	1	1	1	4	7	ybt 9; ICEKp3	172-1LV						wzi137	KL17	StrB;StrA			ParC-80I;GyrA-83Y;GyrA-87A					SulII			AmpH*		SHV-106*
GCF_900086515	5555172	38	805417	147		1	1		1	7	10								wzi64	KL64	StrB			QnrB1?;ParC-80I;GyrA-83I			CatB4?		SulII	TetA;TetR	DfrA14	SHV-67*;AmpH*;TEM-105*;OXA-1		CTX-M-15
GCF_900086525	5393702	66	218936	412		1	1	2	1	2	3					iucABCD	iroBCDN	rmpA	wzi206	KL57	AadA1-pm*?;Aac6-Ib*											AmpH*;TEM-150*;OXA-9		SHV-40*
GCF_900086535	5452370	30	434016	336		1	1	1	1	2	2	ybt 15; ICEKp11	230						wzi141	KL25						MphA						AmpH*		SHV-12
GCF_900086545	5294070	47	270191	11		1	1	1	1	6	10	ybt 10; ICEKp4	112-2LV						wzi24	KL24 (KL54,KL55)	StrB;StrA;Aac3-IIa*			ParC-80I;GyrA-83F;GyrA-87A			CatB4?		SulII			AmpH*;TEM-105*;OXA-1		CTX-M-15		SHV-11
GCF_900092675	5582572	44	444760	14		1	1	1	1	3	6	ybt 13; ICEKp2	299-1LV						wzi2	KL2 (KL30)	StrB;StrA*;Aac3-IIa*						CatB4?					TEM-105*;AmpH*;OXA-1		SHV-106*;CTX-M-15
GCF_900092685	5845239	107	396300	11		1	1	1	1	9	16	ybt 15; ICEKp11	230						wzi50	KL15 (KL17,KL51,KL52)	AadA17*;Aac3-IId*;Aph3-Ia*			QnrB4;ParC-80I;GyrA-83I		MphA;LnuF	CatA1*;CatB3*	Arr3	SulI		DfrA12	AmpH*;DHA-1;OXA-1		CTX-M-15		TEM-135*;SHV-11
GCF_900092695	5669420	52	605437	101		1	1	1	1	6	11	ybt 9; ICEKp3	183						wzi29	KL106	StrB;StrA*;Aac3-IIa*						CatB4?		SulII*;SulI	TetA;TetR	dhfr7	TEM-105*;AmpH*;OXA-1		CTX-M-15;SHV-106*
GCF_900092705	5519305	35	480089	199		1	1			4	7								wzi411	KL154				Qnr-S1;ParC-80I;GyrA-83I					SulI	TetA;TetR	DfrA1	TEM-105*;SHV-59*;AmpH*;DHA-1
GCF_900092715	5911187	69	289060	1441		1	1		1	9	10								wzi100	KL10	AadA16*			qnrB17*		MphA		Arr3	SulI	TetA;TetR	DfrA27	AmpH*		CTX-M-15		TEM-135*
GCF_900092725	5366561	34	1310764	1787		1	1		1	8	11								wzi325	KL56 (KL63,KL114,KL148)	StrB;StrA*;Aac3-IIa*			QnrB1?			CatB4?		SulII	TetA;TetR	DfrA14	OXA-1;TEM-105*;AmpH*		CTX-M-15		SHV-1*?
GCF_900092735	5532991	54	270418	11		1	1	1	1	4	5	ybt 9; ICEKp3	183-1LV						wzi50	KL15 (KL17,KL51,KL52)	Aac6-Iaf*			ParC-80I;GyrA-83I								AmpH*		SHV-12		SHV-11
GCF_900092785	5621785	55	209789	11		1	1	1		2	3	ybt 9; ICEKp3	183-1LV						wzi50	KL15 (KL17,KL51,KL52)				ParC-80I;GyrA-83I								AmpH*				SHV-11
GCF_900092795	5300040	24	471526	1530		1	1		1	8	10								wzi215	KL117	StrB*;StrA*;Aac3-IId*			Qnr-S1			CatA2*		SulII	TetD	DfrA14	AmpH*;TEM-105*		CTX-M-104?		SHV-11*
GCF_900092805	5739576	44	1411399	323		1	1	1	1	8	14	ybt 15; ICEKp11	230-1LV						wzi262	KL21	StrB;StrA*;AadB			QnrB1?		Erm42*	CatB4		SulI;SulII	TetA;TetR	DfrA10;DfrA14	TEM-105*;OXA-1;AmpH*		CTX-M-15;SHV-99*
GCF_900092815	5894405	69	742792	656		1	0	1	1	8	25	ybt 14; ICEKp5	147-1LV						wzi114	KL30 (KL2, KL8, KL111)	AadA17*;Aph3-Ia*;StrB;StrA*;AadA2*;AadA17*;Aac3-IId*;Aac3-IIa*;AadA1-pm*?			QnrB1?;Qnr-S1;ParC-80I;GyrA-83I		LnuF	CatB4;CatA2*;FloR*?;CatA1*?		SulII	TetA;TetR;TetA*?	DfrA14;DfrA12	OXA-1;SHV-132*;AmpH*;TEM-105*		CTX-M-15
GCF_900092825	5446212	34	578502	29		1	1	1	1	5	6	ybt 14; ICEKp5	151						wzi19	KL19				QnrB1?;QnrB4					SulI		DfrA14	AmpH*;DHA-1		CTX-M-14		SHV-83
GCF_900092835	5581441	53	454681	995		1	1		1	9	13										AadA16*			qnrB17*		MphA		Arr3	SulI	TetA;TetR;TetD	dhfr7;DfrA27	AmpH*		SHV-106*?;CTX-M-15		TEM-135*
GCF_900092845	5745691	58	378845	477		1	1		1	5	7								wzi50	KL15 (KL17,KL51,KL52)				Qnr-S1					SulI	TetA;TetR	DfrA14;DfrA1	AmpH*;OKP-B-3*		CTX-M-15
GCF_900092855	5412783	32	474141	307		1	1		1	6	11								wzi173	KL102 (KL149,KL155)	Aac3-IIa*;StrB;StrA*			QnrB1?;ParC-80I;GyrA-83I					SulII	TetR	DfrA14	OXA-1;AmpH*;TEM-105*		SHV-106*;CTX-M-15
GCF_900092865	5351360	33	998134	1966		1	1		1	7	12								wzi121	KL43	Aph3-Ia*;Aac3-IId*;StrB;StrA			Qnr-S1			CatA2*;FloR*		SulII	TetA;TetR	DfrA14	AmpH*		SHV-12*
GCF_900092875	5607161	33	775480	-		1	0		1	8	12								wzi202	KL127 (KL155)	Aac3-IId*			Qnr-S1		MphA;ErmB*	CatA2*		SulI	TetA;TetR	DfrA1	AmpH*;DHA-1		CTX-M-15;CTX-M-14;SHV-40*
GCF_900092885	5402630	30	473637	307		1	1		1	7	13								wzi173	KL102 (KL149,KL155)	Aac3-IIa*;StrB;StrA*			QnrB1?;ParC-80I;GyrA-83I			CatB4?		SulII	TetA;TetR	DfrA14	OXA-1;AmpH*;TEM-105*		SHV-106*;CTX-M-15
GCF_900092895	5487831	28	1047472	16		1	1	1	1	6	8	ybt 10; ICEKp4	91-3LV						wzi50	KL15 (KL17,KL51,KL52)	AadA2*			ParC-84K;GyrA-83F;GyrA-87N		MphA			SulI		DfrA12	AmpH*;SHV-145*		CTX-M-15
GCF_900092905	5507042	47	270903	11		1	1	1	1	9	13	ybt 9; ICEKp3	183-1LV						wzi50	KL15 (KL17,KL51,KL52)	Aac3-IIa*;AadA2*			ParC-80I;GyrA-83I		MphA	CatB4?		SulI	TetA*;TetR	DfrA12	AmpH*;OXA-1		CTX-M-15		SHV-11;TEM-135*
GCF_900092925	5754622	61	418206	23		1	1	3	1	1	1	ybt 1; ICEKp10	47-1LV	clb 2	29	iucABCD	iroBCDN	rmpA	wzi1	KL1												SHV-108*;AmpH		CTX-M-55
GCF_900092935	5913685	106	481549	336		1	1	1	1	5	8	ybt 15; ICEKp11	230-1LV						wzi141	KL25	Aac3-IId*			QnrB1?		ErmB*				TetA;TetR;TetD		AmpH*		CTX-M-15;SHV-12
GCF_900092945	5741500	48	327252	23		1	1	3	1	1	1	ybt 1; ICEKp10	47-1LV	clb 2	29	iucABCD	iroBCDN	rmpA	wzi1	KL1												AmpH;SHV-108*		CTX-M-55
GCF_900092955	5346649	35	997865	1966		1	1			5	9								wzi121	KL43	Aph3-Ia*;Aac3-IId*;StrB;StrA			Qnr-S1			CatA2*			TetA;TetR	DfrA14	AmpH*;SHV-27*?
GCF_900092965	5626433	45	631920	231		1	1	2	1	5	11					iucABCD			wzi104	KL51	Aac3-IId*;Aph3-Ia*;AadA2			Qnr-S1;ParC-80I;GyrA-83I						TetA;TetR	DfrA12	AmpH*		CTX-M-55;SHV-106*
GCF_900092975	5997388	74	479048	336		1	1	1	1	7	10	ybt 15; ICEKp11	230-1LV						wzi141	KL25	Aac3-IId*;StrB;StrA*			QnrB1?		ErmB*			SulII*	TetA;TetD	DfrA14	SHV-94*;AmpH*		CTX-M-15
GCF_900092985	5715160	62	316775	15		1	1		1	10	19								wzi24	KL24 (KL54,KL55)	AadA16*			qnrB17*;ParC-80I;GyrA-83F;GyrA-87A		MphA	CatA1*	Arr3	SulII;SulI	TetA;TetR;TetD	DfrA27;DfrA5	AmpH*		SHV-106*;CTX-M-15;SHV-12*		TEM-135*
GCF_900092995	5423766	23	668947	1507		1	1			4	5								wzi354	KL114	Aac3-IId*			Qnr-S1						TetA*;TetR		AmpH*;TEM-105*				SHV-1*?
GCF_900093005	6054570	84	625837	336		1	1	1	1	7	11	ybt 15; ICEKp11	230-1LV						wzi141	KL25	Aac3-IId*;StrB;StrA*			QnrB1?		ErmB*			SulII*	TetD;TetA;TetR	DfrA14	AmpH*;SHV-94*;TEM-105*		CTX-M-15
GCF_900093015	5605133	48	748914	234		1	1		1	9	11								wzi162	KL122	AadA16*			qnrB17*;QnrB4		MphA		Arr3	SulI	TetA;TetR	DfrA27	DHA-1;SHV-27;AmpH*		CTX-M-15		TEM-135*
GCF_900093025	5388608	38	410359	37		1	1		1	5	9								wzi108	KL118	Aac3-IId*;StrB;StrA			Qnr-S1			FloR*			TetA;TetR		AmpH*;TEM-105*		SHV-40*;CTX-M-40
GCF_900093035	5600053	40	333600	895		1	1		1	5	8								wzi173	KL102 (KL149,KL155)				Qnr-S1;ParC-80I;GyrA-83I			CatA2*;FloR*			TetD		AmpH*;TEM-105*		CTX-M-27		SHV-11
GCF_900093045	5860717	97	268113	1318		1	0		2	9	21										AadA1-pm*;AadB;StrB*;StrA*;AadA16*;Aac6-Ia*			Qnr-S1;GyrA-83I		MphA;Erm42*	CmlA5	Arr6	SulI;SulII		DfrA14;DfrA1?;DfrA27	OKP-B-15*?;TEM-105*;OXA-10;AmpH*	NDM-1	CTX-M-15;CTX-M-14;VEB-1
GCF_900093055	5776151	113	175935	-		1	1		1	10	15								wzi173	KL102 (KL149,KL155)	StrB;StrA*;AadA16*;Aac3-IId*			qnrB17*		MphA	CatA2*	Arr3	SulII*;SulI	TetA;TetR	DfrA27	SHV-110*;AmpH*		CTX-M-15		TEM-135*
GCF_900093065	5666086	72	1044192	16		1	1	1	1	9	16	ybt 10; ICEKp4	91-2LV						wzi50	KL15 (KL17,KL51,KL52)	Aac6-Iaf*;AadA16*;AadA2*			qnrB17*;ParC-84K;GyrA-83F;GyrA-87N		MphA	CatB4?	Arr3	SulI	TetA;TetR	DfrA27;DfrA12	TEM-105*?;SHV-145*;OXA-1;AmpH*		CTX-M-15
GCF_900093075	5538646	29	776266	2097		1	1		1	4	5								wzi135	KL3	Aac3-IId*			Qnr-S1		ErmB*;MphA						AmpH*;SHV-108*		CTX-M-55
GCF_900093085	5469468	39	380337	35		1	1	1	1	6	9	ybt 9; ICEKp3	183-1LV						wzi16	KL16 (KL143)	Aac3-IIa*;StrB;StrA*			QnrB1?					SulII	TetA;TetR	DfrA14	AmpH*;SHV-33;TEM-105*		CTX-M-15
GCF_900093095	5532082	47	419503	39		1	1		1	7	8								wzi83	KL23	Aac3-IId*			Qnr-S1		MphA	CatA2*			TetA*;TetR	DfrA14	TEM-105*;AmpH*		SHV-2?
GCF_900093105	5665174	36	473619	307		1	1		1	7	13								wzi173	KL102 (KL149,KL155)	Aac3-IIa*;StrB;StrA*			QnrB1?;ParC-80I;GyrA-83I			CatB4?		SulII	TetA?;TetR	DfrA14	OXA-1;TEM-105*;AmpH*		SHV-106*;CTX-M-15
GCF_900093115	5409861	39	459197	48		1	1	1	1	8	13	ybt 9; ICEKp3	193						wzi62	KL62	StrB;StrA*;AadA2*			Qnr-S1		MphA			SulII;SulI	TetA;TetR	DfrA12;DfrA1	TEM-105*;AmpH*		CTX-M-14		SHV-1*?
GCF_900093125	5736847	56	637938	336		1	1		1	8	11								wzi141	KL25	StrB;StrA*;Aph3-Ia*			QnrB1?		ErmB*	CatB4		SulII*	TetD	DfrA14	AmpH*;OXA-1;TEM-105*		CTX-M-15;SHV-12
GCF_900093135	5540273	45	447266	35		1	0	2	1	7	12					iucABCD			wzi194	KL108	Aac3-IIa*;Aac3-IId*;AadA2;StrB;StrA*			Qnr-S1		LnuF?	CatB4		SulII	TetA;TetR		OXA-1;AmpH*;SHV-33*;TEM-105*		CTX-M-15
GCF_900093155	5273482	35	543600	462		1	1		1	8	11								wzi173	KL102 (KL149,KL155)	Aac6-Ib*?;AadA16*			qnrB17*			FloR	Arr3	SulII;SulI		DfrA27	AmpH*;TEM-150*		SHV-40*;SHV-40*		SHV-1*?
GCF_900093165	5666697	47	605433	101		1	1	1	1	5	9	ybt 9; ICEKp3	183						wzi29	KL106	StrB;StrA*;Aac3-IIa*						CatB4		SulI;SulII*		dhfr7	TEM-105*;AmpH*;OXA-1		CTX-M-15;SHV-106*
GCF_900093175	5636370	52	448083	35		1	1	2	1	7	12					iucABCD			wzi194	KL108	Aac3-IIa*;Aac3-IId*;StrB;StrA*;AadA2			Qnr-S1		LnuF?	CatB4?		SulII	TetA;TetR		SHV-33*;AmpH*;TEM-105*;OXA-1		CTX-M-55*
GCF_900093185	5820305	65	289451	23		1	1	3	1	9	14	ybt 1; ICEKp10	47-1LV	clb 2	29	iucABCD	iroBCDN	rmpA	wzi1	KL1	Aac3-IId*;AadA16*;AadA1-pm*?;Aac6-Iaf*			qnrB17*		MphA		Arr3	SulI	TetA;TetR	DfrA27	SHV-108*;AmpH		SHV-12;CTX-M-15		TEM-135*?
GCF_900093195	5886678	101	231330	1318		1	0		2	10	24								wzi23	KL14	AadA16*;Aac3-IId*;StrB*;StrA*;AadA1-pm*;Aac6-Ia*;AadB;AadB			GyrA-83I		MphA;Erm42*	CmlA5	Arr3;Arr2	SulI;SulII		DfrA1;DfrA27;DfrA14	OKP-B-15*?;AmpH*;OXA-10	NDM-1	CTX-M-15;CTX-M-14;VEB-1		TEM-135*?
GCF_900093205	5497232	26	1043964	16		1	1	1	1	7	9	ybt 10; ICEKp4	91-2LV						wzi50	KL15 (KL17,KL51,KL52)	AadA2*			ParC-84K;GyrA-83F;GyrA-87N		MphA	CatB4?		SulI		DfrA12	AmpH*;SHV-145*;TEM-105*;OXA-1		CTX-M-15
GCF_900093215	5517095	54	223083	11		1	1	1	1	5	10	ybt 9; ICEKp3	183-1LV						wzi50	KL15 (KL17,KL51,KL52)	Aac6-Iaf*;AadA1-pm*;AadB;Aac3-IId*			ParC-80I;GyrA-83I			CmlA5?		SulI			OXA-10;AmpH*;TEM-105*		VEB-1;SHV-12*
GCF_900093225	5498657	31	1569491	16		1	1	1	1	7	9	ybt 10; ICEKp4	91-2LV						wzi50	KL15 (KL17,KL51,KL52)	AadA2*			ParC-84K;GyrA-83F;GyrA-87N		MphA	CatB4?		SulI		DfrA12	AmpH*;SHV-145*;TEM-105*;OXA-1		CTX-M-15
GCF_900093235	5382592	48	793756	37		1	1			1	1								wzi83	KL23												AmpH*				SHV-1*?
GCF_900093245	5429535	40	403089	378		1	1			5	11								wzi177	KL125 (KL114)	Aac3-IId*;StrB;StrA			Qnr-S1;ParC-80I;GyrA-83Y;GyrA-87A						TetA;TetR	DfrA1	AmpH*;TEM-105*				SHV-11*
GCF_900093255	5632086	62	447985	35		1	1	2		6	11					iucABCD			wzi194	KL108	Aac3-IId*;StrB;StrA*;AadA2;Aac3-IIa*			Qnr-S1		LnuF?	CatB4		SulII	TetA;TetR		TEM-105*;AmpH*;SHV-33*;OXA-1
GCF_900093265	5557785	27	3092770	323		1	1	1	1	7	10	ybt 15; ICEKp11	230-1LV						wzi262	KL21	StrB;StrA*			QnrB1?			CatB4?		SulII	TetA;TetR	DfrA14	TEM-105*;OXA-1;AmpH*		SHV-99*;CTX-M-15
GCF_900093275	5386643	35	745793	15		1	1		1	4	5								wzi24	KL24 (KL54,KL55)	Aac3-IId*;AadA2			Qnr-S1		LnuF?						AmpH*		SHV-106*?
GCF_900093285	5624535	27	3057496	394		1	1	1	1	6	8	ybt 10; ICEKp4	84-2LV						wzi59	KL3	StrB;StrA*			QnrB4		MphA			SulI;SulII*		DfrA14	DHA-1;AmpH*;SHV-110*;TEM-105*		CTX-M-14
GCF_900093295	5411669	38	501655	35		1	1		1	6	9								wzi194	KL108	AadA2;Aac3-IIa*;StrB;StrA*			Qnr-S1		LnuF?	CatB4?		SulII			OXA-1;SHV-33*;AmpH*;TEM-105*		CTX-M-55*
GCF_900093305	5785480	124	146248	761		1	1		1	6	13								wzi357	KL120	StrB*;StrA;Aph4-Ia;Aac3-Iva?;AadA2*;Aph3-Ia*						FloR*		SulII;SulI	TetA;TetR	DfrA12	AmpH*;OKP-A-5		CTX-M-63
GCF_900093315	5385055	33	470754	307		1	1		1	7	13								wzi173	KL102 (KL149,KL155)	Aac3-IIa*;StrB;StrA*			QnrB1?;ParC-80I;GyrA-83I			CatB4?		SulII	TetA;TetR	DfrA14	OXA-1;AmpH*;TEM-105*		SHV-106*;CTX-M-15
GCF_900093325	5267569	29	614097	-		1	1			5	8								wzi317	KL6	AadA2;Aac3-IId*;Aph3-Ia*			Qnr-S1		LnuF?				TetA;TetR		AmpH*				SHV-1*?
GCF_900093335	5616469	48	1125672	-		1	1	1	1	2	2	ybt 4; plasmid	65-2LV						wzi108	KL118	Aac3-IId*											TEM-105*;AmpH*;SHV-110*		CTX-M-55
GCF_900093345	5496573	43	441734	895		1	1		1	10	14								wzi173	KL102 (KL149,KL155)	Aph3-Ia*;AadA16*			QnrB4;ParC-80I;GyrA-83I		MphA	CatA2*;FloR*	Arr3	SulI	TetD	DfrA27	AmpH*;DHA-1		CTX-M-27		SHV-11
GCF_900093355	5495535	41	437939	895		1	1		1	10	14								wzi173	KL102 (KL149,KL155)	Aph3-Ia*;AadA16*			QnrB4;ParC-80I;GyrA-83I		MphA	CatA2*;FloR*	Arr3	SulI	TetD	DfrA27	AmpH*;DHA-1		CTX-M-27		SHV-11
GCF_900093365	5280529	25	514784	2355		1	1		1	9	10										AadA16*			qnrB17*		MphA		Arr3	SulI	TetA;TetR	DfrA27	OKP-B-15?;AmpH*		CTX-M-15		TEM-135*
GCF_900093375	5278449	19	514772	2355		1	1		1	9	10										AadA16*			qnrB17*		MphA		Arr3	SulI	TetA;TetR	DfrA27	AmpH*;OKP-B-15?		CTX-M-15		TEM-135*
GCF_900093385	5493461	39	437900	895		1	1		1	10	14								wzi173	KL102 (KL149,KL155)	AadA16*;Aph3-Ia*			QnrB4;ParC-80I;GyrA-83I		MphA	FloR*;CatA2*	Arr3	SulI	TetD	DfrA27	DHA-1;AmpH*		CTX-M-27		SHV-11
GCF_900093395	5875626	155	140955	-		1	1		2	6	10								wzi84	KL28	Aac6-Iaf*;AadA2;AadA1-pm*?;AadB			GyrA-83F			CmlA5*;CatB3*		SulI		DfrA14	OKP-A-8*;AmpH*;OXA-10;OXA-2	GES-5
GCF_900093405	5841524	167	141063	-		1	1		2	7	11								wzi84	KL28	Aac6-Iaf*;AadB;AadA1-pm?;AadA2			GyrA-83F			CatB3*;CmlA5*		SulI	TetR*	DfrA14	AmpH*;OKP-A-8*;OXA-2;OXA-10	GES-5
GCF_900093415	5492028	43	437925	895		1	1		1	10	14								wzi173	KL102 (KL149,KL155)	AadA16*;Aph3-Ia*			QnrB4;ParC-80I;GyrA-83I		MphA	FloR*;CatA2*	Arr3	SulI	TetD	DfrA27	DHA-1;AmpH*		CTX-M-27		SHV-11
GCF_900093425	5494020	43	441748	895		1	1		1	10	14								wzi173	KL102 (KL149,KL155)	AadA16*;Aph3-Ia*			QnrB4;ParC-80I;GyrA-83I		MphA	CatA2*;FloR*	Arr3	SulI	TetD	DfrA27	AmpH*;DHA-1		CTX-M-27		SHV-11
GCF_900093435	5493144	46	437945	895		1	1		1	10	14								wzi173	KL102 (KL149,KL155)	Aph3-Ia*;AadA16*			QnrB4;ParC-80I;GyrA-83I		MphA	CatA2*;FloR*	Arr3	SulI	TetD	DfrA27	AmpH*;DHA-1		CTX-M-27		SHV-11
GCF_900093445	5432179	41	430850	322		1	1		1	8	9								wzi50	KL15 (KL17,KL51,KL52)	Aac3-IId*			Qnr-S1		MphA	FloR*		SulII	TetA;TetR	DfrA14	AmpH*		SHV-12*
GCF_900093455	5312887	29	787142	37		1	1			7	10										Aac3-IId*;StrB;StrA*			Qnr-S1			FloR*		SulII	TetA?;TetR	DfrA14	AmpH*				SHV-1*?
GCF_900093465	5525738	82	348189	37		1	1		1	1	1																					AmpH*		SHV-40*
GCF_900093815	5411866	35	482110	35		1	1		1	6	10								wzi194	KL108	Aac3-IIa*;Aac3-IId*;AadA2;StrB;StrA*			Qnr-S1		LnuF?	CatB4?		SulII			OXA-1;AmpH*;SHV-33*;TEM-105*		CTX-M-55*
