# Supplementary material for: Host adaptation and convergent evolution increases antibiotic resistance without loss of virulence in a major human pathogen
Source: PLoS Pathog. 2019 Mar 15;15(3):e1007218. doi: 10.1371/journal.ppat.1007218 (PMC6436753; doi:10.1371/journal.ppat.1007218)
Supplement: S8 Table — (XLSX) [file ppat.1007218.s022.xlsx]

## Sheet: Sheet1
	5nupA (2.90Å)	ATCC13883 ompK36 native (5nup template)	ATCC 13883 ompK36 GD mutation (5nup template)	1osmA (3.20Å)	ATCC13883 ompK36 native (1osm template)	ATCC 13883 ompK36 GD mutation (1osm template)
% nucleotide identity	100	93.84	93.84	100	92.96	92.96
nb amino-acids	344*	372	374	340*	372	374
Swiss model
QMEAN	-1.46	-2.29	-2.14	-2.62	-2.85	-2.72
QSQE	NA	1	0.99	NA	1	0.99
GMQE	NA	0.94	0.93	NA	0.92	0.92
Verify3D
% 3D-1D >= 0.2	90.7	93.14	97.44	15.11	80.57	78.5
Ramachandran
% residues outliers	0.58	1.15	1.14	1.18	1.63	2
% residues in favored (98%) regions	91.52	93.1	93.71	92.06	92.05	91.33
% residues in allowed (>99.8%) regions	99.4	98.9	98.86	98.82	98.37	98
MolProbity
Molprobity Score	2.11	1.7	1.82	2.91	1.73	1.96
% rotamer outliers	1.09	2.12	1.76	11.03	6.01	6.69
Clash Score	11.6	2.28	4.36	13.19	0.44	1.13
* signal peptide region not included
QMEAN model quality estimation	is a composite scoring function which is able to derive both global (i.e. for the entire structure) and local (i.e. per residue) absolute quality estimates on the basis of one single model
GMQE (Global Model Quality Estimation)
